# Supplementary material for: MicroRNA-1 Expression and Function in Hyalomma Anatolicum anatolicum (Acari: Ixodidae) Ticks
Source: Front Physiol. 2021 Apr 8;12:596289. doi: 10.3389/fphys.2021.596289 (PMC8061306; doi:10.3389/fphys.2021.596289)
Supplement: Additional File 1 — Differential expression of known microRNAs among developmental stages. A is a pair of developmental stages in the differential expression analysis; B is the microRNA name; C and D are adult total reads; E and F are true expression levels of microRNA; G and H (∗-std) are normalized expression levels of microRNA in a developmental stage; I (fold-change (log2∗/∗)) is fold change of microRNAs in the pair of developmental stages, with negative numbers indicating downregulation and positive numbers upregulation; J is the P-value reflecting the significance of microRNA differential expression between developmental stages, whereby a smaller value indicates greater significance of the difference in microRNA expression between developmental stages and the last column (sig-label) “∗∗”: fold_change (log2) > 1 or fold_change (log2) < −1, and P < 0.01. “∗”: fold_change (log2) > 1 or fold_change (log2) < −1, and 0.01 ≤ P < 0.05. None: Others. [file Data_Sheet_1.ZIP › Addition 1 known miRNA.xls]

## Sheet: Egg
miR-1	980718	TGGAATGTAAAGAAGTATGGAG
miR-184	215760	TGGACGGAGAACTGATAAGGG
miR-263a	62189	AATGGCACTGGAAGAATTCACGG
miR-276	22214	TAGGAACTTCATACCATGCTCG
let-7a	21428	TGAGGTAGTAGGTTGTATAGTT
miR-263a-5p	59249	AATGGCACTGGAAGAATTCACGGC
miR-10	16628	TACCCTGTAGATCCGAATTTGT
miR-315	18440	TTTTGATTGTTGCTCAGAAGGCG
miR-9a	19277	TCTTTGGTTATCTAGCTGTATGA
bantam	13314	TGAGATCATTGTGAAAGCTGATT
miR-184b	56591	TGGACGGAGAACTGATAAGGA
miR-9-5p	17864	TCTTTGGTTATCTAGCTGTATG
miR-100	8137	AACCCGTAGATCCGAACTTGTGA
let-7	20912	TGAGGTAGTAGGTTGTATAGT
miR-375	9599	TTTGTTCGTTCGGCTCGAGTTA
miR-275	4511	TCAGGTACCTGAAGTAGCGCGC
miR-5307	3260	TAATCTCATTTGGTATCTCTGG
miR-8	1895	TAATACTGTCAGGTAAAGATGTC
miR-9	17884	TCTTTGGTTATCTAGCTGTAT
let-7-5p	21009	TGAGGTAGTAGGTTGTATAG
miR-2001	1461	TTGTGACCGTTACAATGGGCAT
miR-279	1624	TGACTAGATCCACACTCATCCA
miR-750	1387	CCAGATCTAACTCTTCCAGCTCA
miR-279a	1598	TGACTAGATCCACACTCATCC
miR-3931	636	TACTTTGAGTCGGTACGAATCCT
miR-71*	1105	TCTCACTACCTTGTCTTTGTTGG
miR-277a	937	TAAATGCATTATCTGGAATGGAA
miR-33b	1317	TTGGCGATTGTTGTTACATTGGCAT
miR-1-3p	18306	ATGGAATGTAAAGAAGTATGGT
miR-12	685	TGAGTATTACATCAGGTACTGG
miR-305	574	ATTGTACTTCATCAGGTGCTCTGG
miR-276-3p	20014	TAGGAACTTCATACCATGCTCGT
miR-100a	7168	AACCCGTAGATCCGAACTTGTGAA
miR-3486-5p	492	TTCGTGTTGAATTCTGAT
miR-206	19951	TGGAATGTAAGGAAGTATGG
miR-125*	283	TCCCTGAGACCCTTACTTGTGA
miR-133	222	TTGGTCCCCTTCAACCAGCTGT
bantam-b	346	TGGATACTCTGCGAATATGCTGAT
miR-210	171	TTGTGCGTGTGACAGCGGCTAT
miR-252b	497	TTAAGTAGTAGTGCCGCAGGTA
miR-252	401	TTAAGTAGTAGTGCCGCAGGTAA
miR-92a	172	TATTGCACTCGTCCCGGCCTTT
miR-231	4771	TAGGGCATCGTGAACAACGGAGG
miR-34	212	TGGCAGTGTGGTTAGCTGGTTGT
miR-981	211	TTCGTTGTCGTAGAAACCTGAT
miR-5310	155	TGTAGTCTGGCAGAAACGTCG
miR-10*	176	AAATTCGGTTCTAGAGAGGTTTG
miR-1c	3688	TGGAATGTAAAGAAGTATGAGA
miR-7	149	TGGAAGACTAGTGATTTTGTTGTT
miR-8*	96	CATCTTACCAGACAGCATTAGA
miR-143	128	TGAGATGAAGCACTGTAGCT
miR-317	321	TGAACACAGCTGGTGGTATATCAG
miR-1175-3p	94	TGAGATTCAACTCCTCCAACTTCT
miR-2c	99	TATCACAGCCAGCTTTGATGAGC
miR-1b	545	TGGAATGTTAAGAAGTATGGA
miR-2b	176	TATCACAGCCACCTTTGATGAGC
miR-5315	93	AACACAACATCCGGACAAGCAC
miR-10a	15268	TACCCTGTAGATCCGAATTTGTA
miR-71	192	TGAAAGACATGGGTAGTGAGATG
miR-3934	10761	TGGTGTGGAATCTGGGGCAG
miR-276-5p	60	AGCGAGGTATGGAGTTCTTACT
miR-378	62	ACTGGACTTGGAGTCAGAAGGC
miR-96	72	TTTGGCACTAGCACATTTTTGT
miR-1357	283	ATTATGAGATCTGAGGGCA
miR-281*	93	AAGAGAGCAATCCGTGGACAGT
miR-87	63	GTGAGCAAAGTTTCAGGTGTGT
miR-21	90	TAGCTTATCAGACTGATGTTGA
miR-3130-3p	686	CTGCACCGGGACTGGGCGA
miR-5308	47	TCTGTGCTGTGGAGGTAATATAT
miR-454*	7667	GTGAGAACCTTGAGGACTGAAG
miR-285	21	TAGCACCATTTGAATTCAGTTC
miR-4175-3p	1529	GGGGGTGTAGCTCAGATGGTAG
miR-5106	1151	GGGTCTGTAGCTCAGTTGGTTAGAGC
miR-281	50	TGTCTGGACTCTACGTCTCTTTGTA
miR-993*	57	CTACCCTGTAGAACCGGGCTTTTG
miR-13a-5p	21	CCGTCAAAGGGGCTGTGAAATG
miR-1957	222	CAGTCGGTAGAGCAGAGGACT
miR-1819-3p	48	TGGAATGCTTGAGCTTGTAATGGGC
miR-277c	859	TAAATGCATTATCTGGAATGGAAT
let-7e	18	TGAGGTAGGAGGTTGTATAGTT
miR-2487	650	GGCTCTGAGGGCTGAGCCGGTCGGG
miR-1a	2427	TGGAATGTAAAGAAGTATGTAGT
miR-716b	435	ATCTTGGTGGTAGTAGCAAA
let-7b	34	TGAGGTAGTAGGTTGTGTGGTT
miR-957-5p	19	TCTTATTTTTCGCGCCGTTTTGGT
miR-79	39	ATAAAGCTAGGTTACCAAAGTT
miR-993b*	60	TACCCTGTAGAACCGGGCTTTTG
miR-5589-3p	24	TGTACATGGCAACAAGCTCTCCGA
miR-278	19	TCGGTGGGATTTTCGTCCGTCT
miR-12-5p	673	TGAGTATTACATCAGGTACTG
miR-4651	119	CGGGGTCGGTGCCGGTCGGGC
miR-2237a	21	TACTCCGTGGTTGTTCGGACAGCC
miR-4112-3p	940	TATTGTAATGATCACGTGATGG
let-7f	14	TGAGGTAGTAGATTGTATAGTT
miR-2847	1046	TTATTGTGTTGGATGAGTGCGTATA
miR-4451	114	TCGGTAGAGCAGAGGACTGA
miR-5309	24	CAATGCCCATGGAAACCCCGAA
miR-236	1840	TAATACTGTCAGGTAAAGA
miR-3495	24	TGAAATCGTTGGCAATGT
miR-190	11	AGATATGTTTGATATTCTTGGTT
miR-4215-3p	20	TTATGTATTTAGGATTTT
miR-9b	13	TCTTTGGTTACCTAGCTGTATGA
miR-87b-3p	46	GTGAGCAAAGTTTCAGGTGTGTGTCCGA
miR-100-5p	3916	AACCCGTAGATCCGAACTTGTGG
miR-3094-5p	299	TGGTTCGGGTCTTTTTAAAGC
miR-30a	12	TGTAAACATCCTCGACTGGAAGC
miR-1175	91	TGAGATTCAACTCCTCCAACTTC
miR-29e	8	TAGCATCTTTGTAGAAATCCTGTTT
miR-219-1*	13	AGAACTGTGTCTGGACATCAG
miR-2478	37	CGTATCCCACTTCTGACACCA
miR-133c	207	TTGGTCCCCTTCAACCAGCTG
miR-4659b-3p	24	TTTCTTCTGTATGACACTGGCAGGCT
miR-67	14	TCACAACCTCCTTGAGTGAGTGA
miR-125c	227	TCCCTGAGACCCTTACTTGTGAA
miR-4048-3p	262	GGAGTACTGGAGACTGAGGCGG
let-7c	157	TGAGGTAGTAGGTTGTATGGTT
miR-252a	61	CTAAGTACTAGCGCCGTAGG
miR-544*	6	CTGGTTAAAACAGCACATTCT
lin-4	16	TCCATGAGACGCTCTGCTAGACGGA
miR-30d	6	TGTAAACATCCCCGACTGGAAGC
miR-24	10	TGGCTCAGTTCAGCAGGAACAGT
miR-881	1347	TAACTGTGGCAATTCTAGAG
miR-1815	241	TGGTTTTATGGATTCGTTTT
miR-10c	14	TACCCTGTAGATCCGAACTTGT
miR-5305	31	TTGGGCTTGAAGATTAGCTTAG
miR-276*	53	AGCGAGGTATGGAGTTCTTAC
miR-2962	1157	AAGAGCGAGGACACGGGAGGGA
miR-103	6	TAGCAATGCATTGTAAGGGCTGTG
miR-1325	108	TGGAGGTGATTTCTGGCAGGCTGG
miR-3650	27	AGGTGTTGACTGTAGAGCGTCC
miR-34-5p	149	TGGCAGTGTGGTTAGCTGGTTGTAG
miR-26a	5	TTCAAGTAATCCAGGATAGGCT
miR-122	23	TGGAGTGTGACAATGGTGTTT
miR-46	16	TGTCATGGAGTCGCTCTCTTTA
miR-5314	13	TATAGATGATGTCTTCATGATGC
miR-1369	11	CGGGCTGAGGAGGGAAGGGG
miR-30e	5	TGTAAACATCCTTGACTGGAAGC
miR-183	8	AATGGCACTGGTAGAATTCACGG
miR-5312	14	TGGCTGAACGTTGTTATGCGT
miR-4032-3p	8	ACAGCTCTTCGTATTGTATG
miR-4003b-5p	8	TGAGTTAGTTATTCCATCTGTTGGCG
miR-1897-3p	11	TCTGAACTGTTCTTTCTCGGTGAG
miR-81a	45	TGAGATCATTGTGAAAGCTATT
miR-92	4	TATTGCACTCGTTTCGGCCTTT
miR-2574a	35	TGGGAGCTCTCGTTTTGTATTGTG
miR-33	7	GTGCATTGTAGTTGCATTGCA
miR-4448	90	GGCTCGTTGGTCTAGGGGTATGA
miR-99b	75	AACCCGTAGATCCGAACTTGCGA
miR-10b	11	TACCCTGTAGACCCGAATTTGT
miR-26a-2-3p	560	CTATTCTAGATTACTTGTAC
miR-1491	422	CCGCTGGTGCAGATCTTGGT
miR-100b	14	AACCCTTAGATTCGAACTTGTG
miR-422a	18	ACTGGACTGAGTGTCTGAAGGGGC
miR-3617	6	AAAGGATTGTTGCAAGTATGGG
miR-5119	29	ATCACATCCTGGGGCTGAAG
miR-1293	65	TGTGTGGGTCTGGATAACTTTGTGC
miR-2582a*	7	TATTTTAGCCACTTTTAGA
miR-3613-5p	57	TTCGTTGTCTTTTTTTATCTGTTC
miR-182-5p	7	TTTGGCAATGGTAGAACTCACACCG
miR-20a	4	TAAAGTGCTTATAGTGCAGGTAG
miR-4020b-3p	3	ACCCTCATGTCCCCGCACT
miR-2733a	46	TCTACTGGGGAATGATGAGTTGTG
miR-218*	12	AAACATGCGTACTGTAAAGGCA
miR-1329*	8	CCTGGTGCTTGATGACCTCT
miR-2a	111	TATCACAGCCAGCTTTGATG
miR-1407	5	AAGGAGCTGTAACTGCGAAA
miR-4001b-5p	21074	TGGACGTGCAGAACAGGC
miR-130d	4	CAGGTAACTGTTGAAAAGGCAT
miR-375-3p	35	TTTGTTCGTGGGCTCGAGTTA
miR-2421	71	TAGTTTGGTTGTTTTCGTGTTT
miR-192	17	CTGACCTATGAATTGACAGC
miR-4104-5p	7	CACGTGAAATTGTTGAAAGG
miR-713	58	TGCACTGAAGGAAACTGC
miR-5101	117	TTTGTTTGTTTTACTGTACG
miR-1697	3	CCTCATGGGCGGTCTGCAGC
miR-3125	3	TGAGGGAAGCTGTGGATGTGA
miR-4679	63	TGCATGTGATGAATTCTTTGTCT
miR-263b	1966	TGGCACTGGAAGAATTCAC
miR-4145-3p	218	TATGGAATTCTTGAATGTTGG
miR-3886-5p	38773	TACAGAGAGCTTTGAAGC
miR-2470	3	TTGTGTGCTTTTAGGATTTCTG
miR-4817*	5	TTGGAGATTTCGGGCTGGCAGTATT
miR-2712	32	GACGTTGTGAGCTCGGGAGGCCGGC
miR-2549*	8	GTATGTCACTGTTTCTTTTGCT
miR-379	4	TGGTAGACTATGGAACGTAG
miR-5423	5	TGCTAGAACGACTGTAGAAATG
miR-137	3	TTATTGCTTGAGAATACACGT
miR-4496	117	GAGGACTGAAGTGAGAAGG
miR-63a	72	TGTGATCACTGAAGGAGACTGGCT
miR-466k	6	TGTGTGGTACATGTAACATGTGGGC
miR-892a	7	CCTGTGTACTCTTTCTGTGTGG
miR-144	905	TCAGTAAGAGATTGTACTGG
miR-1587	3	CGGGCTGGGCTGGGATGGGCA
miR-187*	11	AGGATGAGAACAGCAGGACC
miR-4870	2693	TGTCTGTTTGTCTGTCTGTCTGT
miR-7*	50	TCAACAATCGTATGCCGTCTTCTGC
miR-5350a	10	TTAGGGACGCTGAAAAGACTAC
miR-3422	295	TGACTCTGTGAAGAGACATGAG
miR-3961	19	TCCCACAGGTCAGTTGGA
miR-3674	10	ATTTGTAGAACCAAATTGGC
miR-581	245	TCTTGTGTTCTTGTAGGGATAGTG
miR-146b	8	TGAGAACTGAATTCCATAGGCTGT
miR-iab-8-5p	3	TACGTATACTGAAGGTATACCGG
miR-3782	16	TGCAGAGACATCTGGCTGGCACTC
let-7d	65	TGAGGTAGTAGGTTGTAAA
miR-466f-3p	50	CACACACACACACACACACACAC
miR-3229	179	TTGTAGTCTTCTTGATCCGGC
miR-20a*	4	ACTGAAGGTGAGCACTGTGAG
miR-2372	886	GAATGATTAGAGGCATTGGGGTCGA
miR-4945-5p	12	TTTTGCACTATCTATATTTGTTGTT
miR-7-5p	138	TGGAAGACTAGTGATTTTGTTGTTT
miR-3968	11	CGAATCCCACTTCTGACACCA
miR-30e-5p	3	TGTAAACATCCTTGACTGGAAT
miR-2426	2	TAAGGAAGGGCTTCGGGAACAG
miR-2137	108	GCCGATGGGAGCCCCGGGA
miR-4206-3p	205	TTGAATATTTATGTGTAG
miR-3306	61	TAATCGATGAGCTGTTATGACGAGGGC
miR-2976	7	CGGAGTGGAGCGGGCGGGC
miR-153	2	TTGCATAGTCACAAAGGTGATGG
miR-3830-5p	152	CTCGTGATCGGCACCGGAT
miR-1354	35	CATGTGATGATTGTGGTGAGG
miR-670	2	CGTCCCCTGAGGTATGTGTGCGAA
miR-30a-5p	11	TGTAAACATCCTCGACTGGAAGCT
miR-3087-5p	26	AGGGCAGGCAAGAATGGAG
miR-1597	2	TGAAGAGCGTCTGCTAGCATGTACG
miR-11*	14	GAACTTCGGCTGTGAACTGTGC
miR-2445	53	TGTTTCTATTTTTTCTTT
miR-1665	3	TAAGGCTCCCAAGAACGACTGCAGC
miR-219	44	TGATTGTCAAAAACAAACA
miR-239a-3p	4	AGTGACTAGTCTGAGCAGCAAACA
miR-2559	2	TCCCATCTTTTCCCACTCACTCAGT
miR-305-5p	595	ATTGTACTTCATCAGGTGC
miR-1600	3	TGGGTGCAACAGATGGGCGC
miR-1611	257	AGGAGGGCCGCAGCGGTGTGC
miR-644a	154	AGTTATGGTTTCTTAGATC
miR-4006e-5p	2	TGGAAAATGATCGCGAACGGGC
miR-63d	6	TATGACAGTCCAAGCGAAGGCGCAAG
miR-2303	150	TCTGATGATGTCGACCGTATT
miR-669n	2	ATTTGTGGTGGTGTGGTTGT
miR-3841-3p	3	TCTAGTAGGATTTATCTCAC
miR-1224*	2	CCCCACCCCTCTTCCCTCTCAG
miR-1664	45	TCTTGACGTCATTACCTC
miR-563	31	AAGCTGCATACATTTCCTCT
miR-87b	2	GTGAGCAAAGTTTCAGGGGTGT
miR-36b*	649	CGGGTGTTTGCGACGGTGC
miR-221-5p	3	ACCTGGCATACAATGTAGATTTCTGT
miR-2457	2	TGCCGGACTGCAGAGGCGCGCT
miR-4773	2	CAGAACACGGAGCCAGAACGGC
miR-196b	3	TAGGTATGTTTCCTGGCTGTTTTGGA
miR-339-5p	110	TCCGACTGTCTTCGGAGCTCACG
miR-1299	7	TTCTGGAGAGTTCTGGTAGTGAGGGC
miR-676-3p	2	CTCGTCCTAACGTTGTAAGTT
miR-79*	62	TTTGGTTATCTTGCTGTATG
miR-128-2*	2	GAGGGGACCGATGCACTGATGA
miR-1422a	75	TAGAAATTTGTGTGGATCT
miR-1183	27612	CAATGTAGGTATGGGAAGTCGGCA
miR-2407	11	TGGGCGAGTTGGGAAGGAGCTGGC
miR-2346	5	ATGATGTGAAGGTTGTTGGC
miR-571	4	TGAGTTGGCGATCGTGTATGATGAG
miR-312	332	TATTGAACTTGAGACGGCTC
miR-1290	7	ATGGATTTTTGGAGCAGGGAG
miR-1562	2	ACACTGTAGATTGGACGAGGCATGC
miR-125a-5p	5	TCCCTGAGACCCTTACTTGA
miR-4491	12	AATGTGGAACTTGGCTGTGCCTAA
miR-1557	3	CCCGTCGGCCTGCCGGACTGC
miR-2454*	5	TCCCACGGCCACTCTCCT
miR-200c	4	TAATACTGCCGGGTAATGATGGA
miR-4419b	27	GAGGACTGAAGGGAGAAGG
miR-4092-3p	3	TCAGGATCTGTCGAGACAGCAA
miR-423-3p	2	AGCTCGGTCTGAGGCCCCTCAGT
miR-4156-3p	13	TCATGCTGTAGACCTTACC
miR-3095-3p	2	TGGGACCTGGAGTGAAGCTTTT
miR-381	4	TATACAAGGACAAGCTCTCTGT
miR-4208-3p	118	TATGTGACTTTTAGGTTT
miR-2507a	2	TGATGCTACATTTTCTGCCGATGAA
miR-181b*	11	CACAGCTGAACAATGAACTTGAA
miR-2941	17	TAGACGGCAAGAACTCCACGGCA
miR-27a	2	TTCACAGTGGCTAAGTTCCGC
miR-2944c-3p	3	TTTACAGCAAGTAGTTGACC
miR-993	7	GAAGCTCGTTTCTACAGGTATCT
miR-1993	2	TATTATGCGATAGTTCATGG
miR-194-1-3p	2	CCAGTGGTAGCTGCTTAACTCTC
miR-2941-1*	3	CGTGGTGTTTTCGTGGTG
miR-2775a	3	TGCGGAGAGAAATGTAGGACATTA
miR-378b	8	ACAGGACTGTGGAGGCGAAT
miR-4644	50	TGGGAGAAGAGAAAGGAGCAGAAAG
miR-281-3p	57	TGACTATGGAAATGCTCTT
miR-625	57	TGGAGTGTAGAATTTCTCCT
miR-2359	26	GAATTGTGTCGTTGTTTTTT
miR-411	3	ATAGTAGACCGTATAGCGTACG
miR-3641-5p	2	GTGACTGTCCTGCGTTTATAGC
miR-938	4	TGCACTTAAAGAACAACCGGTG
miR-2828	3	ACATTCTGTATGATGCTGAACGGTT
miR-133a	3	TTGTCCCCTTCAACCAGCTGT
miR-873	17	TGCAGGAATTTGACTCTC
miR-2989	3	GACGGATGACAACTCTGAT
miR-3673	455	CTGGAATGTATGGATACGGCATA
miR-3874-3p	3	CTCCTCATTGACGACCTGATC
miR-5191	2	AGGATATCGAAGAATGGGAAGTGCGT
miR-1793	5	TGTGAAGGAGAATAAGTGTAGAAAGC
miR-2336	2	TAAACGTAACTTCTGAAGGCT
miR-2973	16596	CATGGGATAATAGAACAAG
miR-3722	25	CCAATCTCGGAGGTGTGACGGCT
miR-2715	2	TTTCCTCTATCGTCTTCCTGCGCTCAG
miR-2361	54	TTGTTTGTTTTTTTGTTGTC
miR-4650-5p	4	TCTGACACTCTTTCACCTT
bantam-3p	2	TGAGATCATTATGAAAGCTGAT
miR-1196-3p	17	GTGGATTTTTTTTTCTTTCT
miR-1376	11	TAAAAGTTGGGTCTGTCGAGAG
miR-4487	34	TAGAGTGGCTGAAGGGAGAG
miR-2562	4	TCTAACGAATGGTCACTTGATTTGCAG
miR-140*	2	CCACCGGGAAGAACCACGTCGAC
miR-87a	38	GTGAGCAAAGTTTCAGGTGTGTC
miR-3842-3p	4	GAATGCTTGCGTTTTTATGCTG
miR-1476-5p	12	TCGCGCAAGGTAGAATGTATG
miR-4110-5p	552	CCATGTGAACAGCAGTTG
miR-2476	120	CTCCACGGTGGTCTAGTGGTTATGG
miR-466b-1*	7	ATACATACATACATACATACATACA
miR-1193-5p	349	TGGTAGAGCGGTGGACTGTAGA
miR-4938	13	TCATCATGGATCATAGCAGGC
miR-196-5p	6	TAGTGTAGTTTGAAGTGGG
miR-1421n-2*	2	TCATCCCATGTTGCCGCCCAT
miR-4022-3p	33	CATATAGTTTATTTTAGA
miR-4107-5p	128	ATATTGATTGATTGATTGA
miR-2284c	2	AAAAAGTTCGTTCTGGTTTGAAT
miR-5605	71	TAGGATGTAGGGGAAGATGATAGC
miR-103-2*	4	ACGCCTTCTTTCACAGTGACT
miR-219-3p	10	AGAACTGTGTCTGGACATCAGTAC
let-7g	3	TGAGGTAGTAGTTTGTACAGTT
miR-99a	23	AACCCGTAGATCCGAGCTTGT
miR-4003a-3p	4	CAAGAATATTTACAACGACA
miR-1419g*	2	CATGATGTCATCACTGTCAGTATCG
miR-3848-3p	2	TTCCCCACTTCTGTTGCTTA
miR-72	3	AGGACAAAATGTGGCATAGCG
miR-1591	4992	CAGGACGTTGGCCATGGAAGTCGGA
miR-181a	3	AACATTCAACGCTGTCGGTGAG
miR-195	2	TGCTGACAGCACAGAACATATTGGC
miR-727	9	TTTGGGCGAGTGTAGACT
miR-4476	5	CAGGACGGATTAGGGACAGACT
miR-998	2	TAAGCACCAAGGATTCAGTTG
miR-338-5p	2	AAAAATACCTGGTGCTGTAGTG
miR-4067-5p	5	CAAGGAACGCGATATGACC
miR-1575	4	CGCGAGCACGTAGAGAGCAGG
miR-626	10	TGCTCGTCTGCATAATTCTT
miR-3352	37	TGGTTTTGTTTATTTGTTCT
miR-4035-3p	12	CGTAACTGTGACATTGCA
miR-101a-3p	3	GTACAGTACTGTGATAACTGA
miR-1260	5	TTCTCCAGCCTCTGCCACC
miR-184*	2	CCATTATCATTCCTCGGCCC
miR-548ah-5p	16	AAAAGAGGATTGTAGTGTTTGC
miR-4546	149	AGCAGAGTCGCGCAGTGGAAGCG
miR-4272	18	CCTGTCAACTACGTGATTG
miR-3012a	19	TCCAGATGTGATTTGTAGAAAGCTC
miR-1262	1	ATTGCGTAAATTTGTAGAAGGT
miR-210b	1	CTGGCGTAAAACAGCGACCAAAT
miR-509-5p	11	TATGCAGACAGTAGCAGAGCA
miR-2485	1	GTTTCTAGAGTCTCAGGTAGG
miR-575	1	AGAGCCGTTGGAACAGGAGGC
miR-2444	10	GTTTGTTTGTTTGTTTGTTTGT
miR-92a*	43	CGGACTGGAACAAGAGCAG
miR-4011b-3p	1	ACCGAGTAGCATACACTGTAAG
miR-5187-5p	5	TCGAGATAGGGACTGAAGTGGA
miR-2048	1229	TCACCTGAACAAGAGCAA
miR-4873	6	TCGTCCCATCCTTTGATGTTGT
miR-2230*	1	AGTCTGATGATCTCTGTGGTAAAGC
miR-5466	20	GTGGATCGTGGGCAAGAGAAGCTGC
miR-1892	3	CTTGGGGTGGGGGAGGGG
miR-320	1	AAAGCTGGGTTGAGAGGGCGA
miR-3197	1	GGGGCGCGGCCGGAAAGGCG
miR-1839	22	AAGGTAGATAGAACAGGT
miR-82	185	TGAGATCATCCGCGTAAGCCAAGAT
miR-2214-3p	1	ATGACAACAACTTGACCGGG
miR-105b	6	TCAAATGTCGGACTTTCTTG
miR-199b	434	CAGATTCGGACATTTGGT
bantam-c	129	TGAGAATTATGAAAGCTGT
miR-4034-3p	2	TTTTTCTCTGGCAGCTCGTAG
miR-4038-3p	2	CATTGCACTCCTATTGACTCTG
miR-210-5p	43	AGCCGCTGGCCATGTCACAAGA
miR-140	3	ACCACAGGGTAGAACCACGGA
miR-2861	4	GGGGCCTGAGCGGCTGAGCGGG
miR-1912-3p	1	CACAGAACAGTACAGTTGA
miR-190-5p	2	AGATGTTTGATATTCTTGG
miR-4507	2283	ACTGGGTCGGTCGGGCTGGG
miR-3679-3p	1	CTTCCCCCGAGAATCTCAC
miR-2b-5p	57	TTCATTGTTGGAAGTCAG
miR-71b-5p	1	TGCAAAGACTTGGGTTGTTGAGACGC
miR-427	69	AAAGTGTTTTGTTTTGGCAG
miR-4131-5p	1	CCCTAGGAATAGTTGCCACAG
miR-1371	4	ATAGATGAGGCTCATGAGAG
miR-1246	3	ACATGGGTTTTTTAGTCAGG
miR-222	1	AGCTACATCTGGCTACTGGG
miR-201-3p	2	CTGAACATTGTCCTTTTTGTGTAG
miR-76	1	TTCGTTGTCTTAGAAACCTGAT
miR-727*	45	TCATTTCATTCCTCCCAG
miR-200a	1	TAACACTGTCTGGTAACGATGTT
miR-125a*	38	AAGTTGGATCTTGGGAGCG
miR-1478	8	TGGTAACTGTATTAGAGCAGGCTGA
miR-733	2872	GGTGGTTGTAGCTCAGTGGTTG
miR-683	7	TCCTGCTGTAGCTGCGATCCTC
miR-5317a	51	TTTCTGTCGTACTGTGTCGAGTTT
miR-1649	1	TCAACTGCAGAAGGTGTGACTG
miR-31	4	GCCAAAGAAGTCGGACAAGCTG
miR-4711-5p	10	TCGCGTCAGGTTCAGAAGCACATGAG
miR-1497d	3744	TGAAGAATTTCAGTGGTGGCAT
miR-1777a	2	TGGTGGGCGGTGGTTGGGGG
miR-2383	1033	CTGAGTGATGATTGTATCTGACC
miR-4073-5p	33	GTGACAGTAGGTCCTTTT
miR-1958	33	TAGTGCAAGTAGGCAAGCAGTAGT
miR-466i-5p	25	TGGTCTGTCTGTGTGTGTGT
miR-1670	1	GTGGGACAGCCTCAAAAGTGG
miR-1377	1	CAGTGAGTGCTTAACAAGGT
miR-4886	1	TGCGAACCCGTTTTGAATG
miR-460b*	1	ACCAGCGACTTGAATGTGGACA
miR-3568	53	TGTCTCTTCCCGGCGAGCAG
miR-30e*	3	CTTTCAGTCGGATGTTTACAGT
miR-181a-5p	1	AAAATTCAACGACTGTCAGGG
miR-3585-3p	28	TGAACGGCCTTGCTGGAC
miR-1231	4	TGCTCTGGACAGACAGCTGC
miR-5391	805	TGGACAGTTAGAATGACGGAA
miR-619	10105	GACTCTGGACAACTTTGTGC
miR-3348	1	CCACGATCCGTCCCGGCGACC
miR-664	794	CGGGCATAGGAAAAAGATGTGGA
miR-1737	22	AGGACTCTGCGCTCGATG
miR-644b-5p	2	GTGGGCTGGAGAGGATTGGGTA
miR-450b-3p	15	TTGTGACTTTTGCATCCAG
miR-252-5p	1	ATAAGTAGTAGTGCCGCAGGTAC
miR-1915	20	CCCCAGGGAGAGGCGCGG
miR-1844	6	CAGGAACCACGGATGGGCTGAG
miR-1269	2	TGGATGAGCCATGCTGGACTGTG
miR-3025	10	ACTAGAAGAGATAGTTGGACTA
miR-513a-5p	1	TTCCACATGGTAGGTGTCA
miR-885-3p	1	AGCCACAGGGTGTAGTGGA
miR-4948-3p	11	CCACGGCTGCGCTTGCCCTC
miR-3096b-5p	1	TGGCCAAGGATGAGAACTCTAATC
miR-263	443	GATGGCACTGGAAGAATTCAC
miR-1402	3	GCGGGAAGTGGGGAACTGT
miR-4148-5p	2	GGAGGCGCGTCTGGAAGC
miR-142a-3p	1	GTAGTGTTTCCTACTTTATGGA
miR-2371	1191	TCTGTTCTGTTGGTTTTT
miR-1344	68	TATGTCTGGCAAATGAGTTCTGC
miR-221	8	AGCTACATTGTCTGCTGGG
miR-2044*	1	TATCAGGATAAATGCCATGA
miR-240-5p	2	CGAGGATTTTGAGAAGAAGC
miR-4687-3p	1	TGGCTGATGGAGGGAGGGAGGC
miR-139-3p	46	TGAGATACAGGACCCTGATTGGA
miR-3544-5p	14	AGAAAGGCGATCAATTGGGCTG
miR-181b-1-3p	3	CATCACGAACAATAAATAC
miR-2801	62	GTGAATGTAGTGATTTGTAAAGT
miR-3526	4	TTGAAGGATGAAGTGGCTGTG
miR-234	7	TTTTGTCAAAATACCCTT
miR-146b*	1	CACTATGGATTACAGTTGCTGA
miR-3870-5p	1	TCGAGGCATATGGGAAAAC
miR-10a-3p	1	ACAATTCGAATCTCCGTGGCATT
miR-452	1	AACTGTTTGCAGAGGAAACTGAGA
miR-412*	8	TGGTCGACGCAATGTAAAGT
miR-3013	1	TGGCTATTTGCTGTAGAGAATG
miR-993a*	56	CTACCCTGTAGAACCGGGCTTTT
miR-7b	2	TGGAAGACTAGTGATTTTCTGTT
miR-4798-5p	8	TTCTGTAGTACTTTGAGAAGTGTGG
miR-64b	12	CGGACTTCTATGTGGCAG
miR-146a-3p	1	TGAGAACTGAATTCCATGGGA
miR-2723	1	CCAGCAGGGGACGGCTGTGCG
miR-392-5p	1	AGCAGTTCGTGGTGAAGATAG
miR-750-3p	580	CCAGATCTAACTCTTCCAGCTCTGATGG
miR-576-3p	40	AAGATTGTGGTAAAATTGGGGAGATC
miR-5595-5p	4	TCTCCTTTTTTCTCCTTGCGCAGTCT
miR-1228-5p	1	CTGGGCGGGCGCAGGTAGTGT
miR-3149	2	TCTGTATGGTTATCGTGTGTCGTT
miR-716a	1	GCTGGTCGGGCCTGGAGCGCT
miR-1691	59	TCATCGTGACTGGGCCTGGAGATG
miR-3180	2	TGTGGGCGGAGCTCCGGAAGT
miR-4725-3p	8	TTGGGAAGGGTAGTGTCGAGG
miR-1736	5	CACCTCGGAACTGTCCATCA
miR-378c	159	ACTTGGACTTGGGTAGAAGAGG
miR-1841	2	AAGGACAGCTGGACGGCATGGC
miR-196c	6	TGGAGTAGTTTGATGTCGTGTTGGGC
miR-96a	1	CTTGGAACTGCGGAATAAACA
miR-3791	196	TCACCTGGTAGGATTGATA
miR-592	1	ATTTGTCAATGTAGACGATGATT
miR-1638	4	TAGTTTGTGTTGTTTGGTCAT
miR-13a*	21	CCGTCAAAGGGGCTGTGAAAT
miR-4561	8	TCGGTGATGATTTTGAGAAG
miR-146a	1	TGAGAACTGAATTCCATGGGTT
miR-4822*	2	TCCCCATTGTTTTCGTGTA
miR-1421aa	1	AACAGGTAAGTATGATGCAG
miR-4499	29	CAGGACTGAGAGAGAGGGA
miR-496-5p	1	TGAGTCGGGTACTGGAAGGT
miR-2069	2	AGGGACCGCAGTGGTGACT
miR-74	1	TGGACAGAGAAATGGCGTCAAGA
miR-3304a	2	TAAAAGCTTGGATTATTTAGA
miR-959-5p	31	TTAGACTCGGGTTCGCTAGAAG
miR-15-3p	20	CTGGTTTCTGGAAGAGCTGCTT
miR-124	2	TAAGGCACGCGGTGAATGC
miR-604	1	GAGGCAGTGCGGGATTCTGGAC
miR-151*	1	TCGAGGAGCTCACAGTCTAGTA
miR-1779	16	CGACGTGGATCTGGAACACCGCG
miR-4304	3	CTCGGCATGTCCATGTCA
miR-4951-5p	5	TCGTGGCTGAGGTTTTTGATCT
miR-279c	8	CTGACTAGACTGTGTAACGCTGT
miR-4280	1	TGAGATTGTAGTTCTGGAGCGAGC
miR-489	1	AATGACATCACATGATACTGGCTGT
miR-2484	1	GAGATATGAGACTTTGATTAGC
miR-2471*	7	TCGATGAAGACTTCTCCTGCT
miR-2015	1	ACCTCTCCTCATGATGAGAA
miR-669e-3p	2	GAATCTGACACACACTTACA
miR-4633-3p	1	AGGAGCTGCCGGGCATCTGC
miR-2284o	143	CAAGATCGTTCGGGTTTC
miR-4334-5p	5	CCTGGTTGTGCGGGGGTG
miR-2201	2710	TATCTGAAGAAACGGGCATGC
miR-4576	1	TTGTGTAACGATGTATCTGC
miR-1349	20	TGCAGGGACTGGAGAGAAGCCGAGA
miR-376c-5p	3	TGGATCATTCCGTCTATGGT
miR-2436-5p	22	TCGGCGCAGACTGTCGAGGAGAGG
miR-1953	1	TGGGAAAGTTCTCTATGGCTATTGC
miR-4209-5p	9	TAATGATTGTGTTGAGCTT
miR-430c	2	TGTATGTGCTTTCTCTTTGGAGTAG
miR-3533	10	ATGTAGTCGTGATGTGGCATAC
miR-3622a-3p	24	TACCTGCCTGCCTGCCTGT
miR-3717	1	TGAGACAAATAAAGAGAAGTGCGG
miR-2392	1	TAGGATGGGGTGTGATAGGTGGC
miR-1608	3	TGGGACAGTTGCTGCAGCTCTT
miR-1384	6328	TGCAAGTGTTTCTGTGAACCAA
miR-3336	3	TCTGGATTGTCGTGTCGCCGAG
miR-961	10	TTTGATCCATTTAGTAAGTAGCAT
miR-483	37	CTCCTCCTCTCTCCCTCTT
miR-4102-5p	1	CCACTAGACATGGTGGTCAT
miR-5410*	2	CTGTTGGTCGCGGTTCTGATATGTC
miR-2285a	1	AAAAAACTGCACAAATTCTTGG
miR-133b-5p	5	TGGCTGCTAATGGGGAAT
miR-4871	25	TTTGGCACGGCGAACTTTGGAG
miR-276b	6	TGGAACTGTAAACACTCGTGCTCT
miR-2180	7	TGGAATGTAAAGGGCTGT
miR-125a	5	TCCCTGAGACTTTACTTGTG
miR-2355	1	ATTGTCCTTGCTGTTTGGAGAT
miR-1399	3	TGAATAGTTGCTGGATTTGC
miR-16b	1	TAGCAGCACGTAAATATTGGC
miR-574-5p	4	TGTGTGTGTGTGTGTGTGTGCTGT
miR-279b	4	TGACTAGATCTACACTCATC
miR-1687*	2	CTGCTGGCTTTTTCAGTGAA
miR-709	1	GAGAAGGCAGGGGCAGGAGGAC
miR-39	2	TCCCGGTGTGAAAACGCTTAG
miR-2219-3p	3	CAGCGAAGTGGCGCGGGAAAGC
miR-2345	7	ATTGTCGTGTTTTTTATTT
miR-1422f*	2	AAAAAATGTGACTGACTGACT
miR-998-5p	219	TATGAATTTCTGTGGGAGC
miR-152a	11	TCAGTGGACTGACAGAACTA
miR-199	1	ACAGTAGTCTGCACATTGGTT
miR-2390	1	TTTTGTGTATTTTGTTTTTC
miR-16-1-3p	2	CCAGTTTGACTGGTTGGTGA
miR-3659	6	TGAGGCTGTCTATCGAGGGC
miR-1208	3	TAATGTTCAGACAGTGCGGC
miR-2462	5	AAAGATGCTGATATTGTAG
miR-580	13	TTGTAGAAGCTGATGAATTATAGG
miR-4973-3p	1	TATGCAACACTGACAGCCACGGCA
miR-4965-3p	1	TCACACCACCACTACCCAGC
miR-28	1	ACTAGATTGTGAGCTCCTGGAG
miR-1419c	1	TGTTCTGGGAGTGTTGTCACGC
miR-3580-5p	1	TCTTGTAGCTTGATTCTGGTCACA
miR-10d	15152	TACCCTGTAGATCCGAATTTGTCGTGTT
miR-4793-3p	4	TTGACTGTGAGATTGGCGGCT
miR-381-3p	1	ATAGACGAAGGGCAGCTCTGCT
miR-61	2	TGGCTGGAACTTGACTGCATGCTC
miR-564	323	AGCACGGTTGTAGAAGGC
let-7i	1	TGAGGTAGTAGTTTGTGCTG
miR-632	11	GCGTCTGTTTTCCTGTAGA
miR-4060-5p	2	ATTTCACTTCTCTCATTGTT
miR-4085-3p	12	TGTTGTGTTGTCGCAGAGTTGTG
miR-380*	31	TATGTAGTATGGTCCACATCT
miR-4135-3p	1	CCATGGTGATTTGATGGCTG
miR-4259	255	CAGTGGTCTAGGGGTATGA
miR-4110-3p	12	CATAGTGATGTTGAACATGG
miR-3563-3p	60	TAGGTGGGACTGGAAAAC
miR-4009c-3p	6	TTTCACTTTTGTACTGTACC
miR-5447	7	TTGTGATGTAGGAAGTCC
miR-3721	11	TCTTGAACAACAAAGGAGAAGATT
miR-181b	1	AACATTCATTGCTGTCGGTGGGA
miR-1613	1000	TACCTGGTTATTCTGCCAG
miR-1249	1	CCCCCTTCCCCCCCCTCCTTCA
miR-3605-5p	8	TGAGGATGGTAGAGAGCGAAGCCA
miR-593	4	TGTATCTGCTGGGCGTTATCG
miR-3554	36	CTATGCCTGCACTCTTGC
miR-306a*	1	ACAGAGCCGCCGTCTGACTCAG
miR-203	5	GTGAAATGTTTAGGACCACTAG
miR-764	8	GCCTGCTTCACTCGTCCTCTCT
miR-5703	10916	AGGACTGAAGTGGAGAAGGT
miR-3679-5p	1	TGGGCTATGGCAAGCGAAGGGGAC
miR-1260b	1	CTCCCCCCACCTGCCACAT
miR-222*	23	ATCAGAACCCAGTGTAGAGCTCT
miR-1719	3	AATATGTTAGTTGCTGATG
miR-1692	118	TAGCTCAGTTGGTTAGAG
miR-455-5p	4	TTTGTGCCCTTGACTAATC
miR-720	3	TCCTACGCTTTGGGCCTCCA
miR-5444a	31	TTCTTTCTGCAGGATCTGAAGG
miR-4087-3p	84	ACTTGGAGCGGACTTGGATA
miR-2482	39	TAGTAATCTTTGTCGTTT
miR-423-5p	3	TGAGGGGCAGAGAGCGAGA
miR-3297*	2	TGACTTTAATATTTCTGACTTCA
miR-4770	48	TGTAGATGACTGTAGCTA
miR-30b-3p	5	GTTTCGCTAGTCGGATGTTTGCGAG
miR-27b	1	TTCACAGTGGCTAAGTTCTGC
miR-466a-5p	4	TATTATGTTGTCGTACATGAACATA
miR-2993	2	TCAGTGCTGTGCGAGAAGGAG
miR-49	43	AAAGCAACACGAGAACTCCAG
miR-532-5p	1	CATGCCTTATTGTGGTCTGT
miR-3801	140	AACGGATTGTTGAAGGCGAGC
miR-1720	1	AAGCAACAGGGTGGTCAGA
miR-1291	1	GTGGCCTGACTGAAAAACTCAGT
miR-4497	75	CTCGGGGACGGCTCGGGG
miR-253	52	TAGTAGCGTTGTGGAAGT
miR-1421ac-2*	51	TGCACTCAGTGCGTCGACTCCTCCCC
miR-79-5p	489	TTTTGTTCATCTCGACATTTGTGA
miR-92b	136	TATTGCACTCGTCCCGGCCTTTTCCAC
miR-4458	2	ATAGGTGGGTGTGGAAGTATA
miR-125b	676	TCTCTGAGATCTAGTAAGTAGCCT
miR-470-3p	1	ACCCTGTACCTTTCTGACGAAG
miR-3792	1	GCGACTGATAGAAAGGAGAGAAGGA
miR-4024-5p	22	TGTGTAGAGATGAAAAGT
miR-2148	1	GACATGTCTGTAGGTCTTGATT
miR-2965	24	CAGGACTGCACAGAGACGG
miR-2325b	1	AGTGTTGTTTGGGTTGAGTT
miR-2183	2	TTTGTACCCTGACCTCACT
miR-3908	16	AGCTGTAGTAGACTGTTT
miR-135-3*	10	ATGTAGGGCAAAGCAATGA
miR-1689	2	CGGTGACTGGAAGAGCTTCA
miR-5109	1	ACTGGTGCGGACCAGGGGAATCCGAC
miR-4429	2	AAAAGCGGGCTGGAGAGGCGGA
miR-4646-5p	4	ACGTGGAAAGGAGCTGAGGG
miR-4537	1	TGAGATCGAGTGAGCTTAGCAGTG
miR-4006a-5p	433	TGGAACAATGTAGGCAAGGG
miR-4138-5p	108	TAAATGGAAGAGAGTAGAAGA
miR-1555	1	CAGATGGATATGGTTTTGTGTGAA
miR-151	2	TACTAGACTGAAGCTCCTTGAGG
miR-125	13	CTCCTGAGACCCTTACTTGTGA
miR-4202-5p	1	TCTGTAGTTCTCATTTCTTG
miR-279c-3p	1118	TCACTCAGAGTAGAACATTCGTCG
miR-4026-3p	2	TCTATGACGGCATTCTACTAGG
miR-555	1	AGGAATCTGCATCTCTGAT
miR-2176	3	TAAAATATTCTGATTCACA
miR-182	8	TTTGGCAATGGTAGAACTCAC
miR-148b	2	TCAGTGCATCACAGAACTTTGTT
miR-34c	1	AGGCAGTGTAGTTAGCTGATTGC
miR-461	1	TTAGGAATGGAAAATGCCAA
miR-4108-5p	1	GTGTGTGAATGTAGAGGCATAC
miR-309a	4	CACTGGGGAAATTTGGCGC
miR-1247-3p	1	CCGGGAACGTCGAGAGTAGC
miR-466b	5	TATGTATGTATGTATGTATG
miR-2981	2	CGGGCCGGGCTCGGGCGGGC
miR-2386	4	TCTTTGTTTGTCGTTTTCCG
miR-4133-3p	32	CATTTGTGTTATTGTAGC
miR-514	587	TTGCACGGCTGTGAGTAGA
miR-2565	5	TTGCTGATGTCTGATTTTCAG
miR-1752	455	TTTGTTGGAGATGTAGAGACG
miR-124-2*	1	CGTGTACTGGTGGACCTTG
miR-1347	1	AATAGTCAACCAGATAGTATGA
miR-4505	4	AGGCGGCGGGCTGGGACGGCA
miR-25-5p	402	AGCTGCGAGACTTGGTGCGAATTGC
miR-4290	320	TCTCTCCCTTTCTCCCTC
miR-920	5	AGGGAGCTTGTGGAAGCAGGAG
miR-2063	1	TAGTTGCACTACAGTTGTCTTCTGA
miR-3580-3p	2194	TGACTAGGGTGGAATGCAGTAAGAC
miR-620	24	TGGAGATAAATGTAGAAT
miR-1669	3	TGGGCACTCAGAGCAGGCATA
miR-4891-3p	7	CGGAAGAGGACGTCGTCTGC
miR-101	5	CCAGTACTGTGAATAAATTTT
miR-3575	1	ACCTGTCTGGGTATGACGAGT
miR-148a	4	TCAGTGCGCTACAGAACTTTGT
miR-252a-5p	26	CTAAGTACTAGCGCCGTAGGAA
miR-15a	1	TTAGCAGCAGGAATGGGTAG
miR-215	1	TATGGACCTTGAAAAGACAGCC
miR-5398-5p	275	TCTGTTAATCTCGACACTG
miR-562	17	AATAACTGTACCACTTGC
miR-4030-5p	6	AAAGTGCAACGTGGATATGTGG
miR-1566	1	CCGGACGGCGGTTCTCGGA
miR-339-3p	1	TGAGCGCCTGGGACGGGCCG
miR-652	3	AATGGCGCCACTAGGGTTGTGA
miR-598-3p	14	TCGTCATCGTCGTCAGCATA
miR-23a	1	TTCACATTGCCAGGGATTTCCA
miR-4187-5p	25	TTTGTTGTTGTGATGTGC
miR-1910	1	CCACTCTGTGCCGACCACC
miR-2832	10	TTGGATAAGTGTGTGTTTGGAGTTGTC
miR-5361	7248	TGGGATTTTGGAAGAGCTTTTCT
miR-1639	278	TCTGAGCAAGGTCGTGGGTT
miR-320e	151	AAAGCTGTGGGTGAGGAAAGG
miR-4792	5	CGGTGTAGCGCTCTCTGGGT
miR-92b-3p	2	ATTGCACTTGTCCCGGCCTG
miR-130b	4	AGTGACGACTGTAAAAGGGCAT
miR-966-5p	1	GTGGGTTGTGGGTGGGGG
miR-252*	1	CCTGTGCCCATGCTTATTA
miR-3732	1	CGCGCCAGTTTGGTCTCTT
miR-3231	1	TCCCTTACGAGATGAAATCTGTA
miR-4923b	1	ATCGGCAGGCATTTGTTTACA
miR-297	40	ATGTATGTATGTATGTATG
miR-1322	5	TGTTGCTGCTGCTGCTGCTG
miR-2293	34	TGTTTCGTTGTTTTGTAT
miR-3913-5p	2	ATTTGGGACTGATCTTGATGTCA
let-7-3p	1	TCTGTACACCCTGCAACTTTGCC
miR-4536-3p	5	GTGATATATCTACCACCT
miR-1276	1	TAAGTGCCACTGTGGAGAGCA
miR-19a*	592	TCGTTTGATTGTTGCACG
miR-509b	137	TGACTTGACACTCGGCAGCAGAGA
miR-3074-5p	1	GTTCCTTCTGAACTCGAACAG
miR-1224	1	GTGAGGACTCGGGAGGTGGA
miR-3781	2	AAGTGATTGATTGATTCGTGGA
miR-466f	1	ACGTGTACTGTGCATGCGATGT
miR-134	5	GTGTGACTGGTTGAAGAGGC
miR-3922-3p	1	CTGGACCTTGACCTGACTTTT
miR-95	68	TTCAACGAGGACCTTCTATTGACA
miR-4126-5p	3	TAAAGTGAATTTTGATAT
miR-2770*	4	TTAACCCCTGTACTGGTG
miR-1625	24	TGAGATCAGGGCTCTCTTGCGGCT
miR-15b	1	TAGCAGCACATCATGGTTTACA
miR-29a-2*	1	TACCGATTGTCCTACTTGGTGTAC
miR-1380	9	TAGCTTTAGTCAGGTGGGGTGTGGT
miR-2530	1	TATTTCTGGAAGCTTAGCAGTTTG
miR-3888-5p	126	TTGCTTTGAATGTCGGCCA
miR-2a-3p	11	TTACAGACCAGTGCTTGATGAACGG
miR-3173-5p	239	TCCCTGCCTGTTTCTTTT
miR-3776	7	AGGGAGGGGGAGAGAGAAAG
miR-1400	46	CATCCATCCATCCATCCT
miR-2474	49	TACCAGGACCAGAGGAAGGAGA
miR-199c	1	TAAGTAGTCTGCGGCATTGTG
miR-278*	12	TCGGTGGGATTTCGTCCGTCT
miR-424	1	CAGCAGCAATTCATGTTTTGA
miR-761	3	AGAAGGAGGTGTGGAAACTGACACA
miR-25	6	CATGGCACTGTCTCGGTG
miR-1327	30	TAAATAGGCTGATGATGATGATGAT
miR-2441	6	AAGGACAGGAAGGGGTAG
miR-3492	1867	ATCTGTGCTGAGTCATTTGTCT
miR-4077d-5p	10	ATGTTGGCTGCGATTCTGCGCT
miR-324-3p	9	ACTTCACAGGTGCTCTGG
miR-932*	1	CTGGCAAGCGCTGTGGAACCTGGC
miR-5107	12	TGGGACAAAGGACGGCAGGGACAG
miR-63-5p	55	TCGTCCCTCGTCGTAGTCA
miR-4436b-3p	1	TAGGGCAGAAAGAATGGACAAG
miR-648	1	AAGTGTGCACGGACAACCTGAT
miR-5612*	14	TAGTCAGTTGTTTTGTATATGGCAT
miR-458	42	TCTCTTGGAATGGTTCGC
miR-589	1	TGGACCATATCTCTCTGAG
miR-265	25416	TGAGGGACGGACGGGGGCAT
miR-547*	4	TACTTCAGGCTGTACCACGC
miR-745b	19	AAGCTGCCCAATGAAGGGCTGG
miR-4701-3p	7	ATGGGTGCTGGTTGGTGT
miR-1808

## Sheet: Larvae
miR-1-3p	222427	TGGAATGTAAAGAAGTATGGAG
miR-275-3p	298846	TCAGGTACCTGAAGTAGCGCGCG
miR-92a	99311	TATTGCACTCGTCCCGGCCTTT
miR-10a	50967	TACCCTGTAGATCCGAATTTGT
let-7-5p	53593	TGAGGTAGTAGGTTGTATAGTT
miR-34	61245	TGGCAGTGTGGTTAGCTGGTT
miR-124	31124	TAAGGCACGCGGTGAATGCCAA
miR-5308	28625	TCTGTGCTGTGGAGGTAATATAT
miR-4175-3p	29704	GGGGGTGTAGCTCAGATGGTAG
miR-993-5p	21895	TACCCTGTAGAACCGGGCTTTTG
miR-184-3p	18285	TGGACGGAGAACTGATAAGGGC
miR-3931	19792	TACTTTGAGTCGGTACGAATCCT
miR-133-3p	11035	TTGGTCCCCTTCAACCAGCTGT
miR-275	287305	TCAGGTACCTGAAGTAGCGCG
miR-375	12230	TTTGTTCGTTCGGCTCGAGTT
miR-315	10018	TTTTGATTGTTGCTCAGAAGGCG
miR-993*	21612	CTACCCTGTAGAACCGGGCTTTTG
miR-124-3p	46701	TAAGGCACGCGGTGAATGCCA
miR-5310	8842	TGTAGTCTGGCAGAAACGTCGGTTT
miR-10*	5890	AAATTCGGTTCTAGAGAGGTTT
let-7f-5p	5353	TGAGGTAGTAGATTGTATAGTT
miR-279	5573	TGACTAGATCCACACTCATCCA
miR-71c	5702	TGAAAGACATGGGTAGTGAGAT
miR-276	3090	TAGGAACTTCATACCATGCTCG
let-7b-5p	5139	TGAGGTAGTAGGTTGTGTGGTT
miR-993a*	22103	TACCCTGTAGAACCGGGCTTTT
miR-184	20854	TGGACGGAGAACTGATAAGGG
let-7c	2166	TGAGGTAGTAGGTTGTATGGTT
miR-263a	2126	AATGGCACTGGAAGAATTCACGG
miR-305-5p	3205	ATTGTACTTCATCAGGTG
miR-34-5p	56934	TGGCAGTGTGGTTAGCTGGTTGTT
miR-993	1448	GAAGCTCGTTTCTACAGGTATCT
miR-96	1424	TTTGGCACTAGCACATTTTTGT
miR-276-5p	1628	AGCGAGGTATGGAGTTCTTACT
miR-133	10654	TTGGTCCCCTTCAACCAGCTG
miR-9a-5p	1678	TCTTTGGTTATCTAGCTGTATGA
miR-285	1363	TAGCACCATTTGAATTCAGTTC
miR-71	4740	TGAAAGACATGGGTAGTGAGATG
miR-7	1280	TGGAAGACTAGTGATTTTGTTGTT
miR-92	97403	TATTGCACTCGTCCCGGCCT
miR-133b	10682	TTGGTCCCCTTCAACCAGCT
miR-12-5p	900	TGAGTATTACATCAGGTACTGGT
miR-252b	1726	TTAAGTAGTAGTGCCGCAGGTA
miR-305	3021	ATTGTACTTCATCAGGTGCTCTGG
miR-9	1696	TCTTTGGTTATCTAGCTGTATG
miR-5305	3691	TTGGGCTTGAAGATTGGCTTAG
miR-184b	1551	TGGACGGAGAACTGATAAGGA
miR-5315	878	AACACAACATCCGGACAAGCAC
miR-252a	1185	TAAGTACTAGCGCCGTAGGAGT
miR-716b	5145	GCAGATCTTGGTGGTAGTAGCAAAT
miR-7-5p	1235	TGGAAGACTAGTGATTTTGTTGT
miR-252-5p	1187	CTAAGTACTAGCGCCGTAGGAG
let-7b	5622	TGAGGTAGTAGGTTGTGTGGT
miR-317	1129	TGAACACAGCTGGTGGTATATCAGT
miR-1	213487	TGGAATGTAAAGAAGTATG
miR-10a-5p	49592	TACCCTGTAGATCCGAATTTGTA
miR-10	49817	ACCCTGTAGATCCGAATTTGT
miR-10-3p	5797	CAAATTCGGTTCTAGAGAGGTTT
miR-3934	92406	TGGTGTGGAATCTGGGGCAG
miR-190	505	AGATATGTTTGATATTCTTGGTT
let-7e-5p	520	TGAGGTAGGAGGTTGTATAGTT
miR-206	7176	TGGAATGTAAGGAAGTATGG
miR-5306	967	AGAGTATCACGTGACGCTCCTTT
miR-276*	1576	AGCGAGGTATGGAGTTCTTAC
bantam	682	TGAGATCATTGTGAAAGCTGATT
miR-87-3p	312	GTGAGCAAAGTTTCAGGTGTGT
let-7g-5p	312	TGAGGTAGTAGTTTGTACAGTT
miR-2487	5959	CTCTGAGGGCTGAGCCGGTC
miR-2a-3p	1370	TATCACAGCCAGCTTTGATGA
miR-753c	1378	AAGCTCGTAGTTGGATCTCA
miR-2b	522	TATCACAGCCACCTTTGATGAGCT
miR-5309	654	CAATGCCCATGGAAACCCCGAA
miR-5312	351	TGGCTGAACGTTGTTATGCGT
miR-2065	2476	TGACAGAGGACATGGCACGTGTGAT
miR-13a-5p	403	CCGTCAAAGGGGCTGTGAAATG
miR-320a	415	AAAAGCTGGGTTGAGAGGGCGA
miR-423-5p	237	TGAGGGGCAGAGAGCGAGACTTT
miR-8-3p	356	TAATACTGTCAGGTAAAGATGTC
miR-263a-5p	1532	AATGGCACTGGAAGAATTCACGGA
miR-5307	451	TAATCTCATTTGGTATCTC
miR-276a-3p	2658	TAGGAACTTCATACCATGCTCGT
miR-4048-3p	1014	GCAGGTACTGGAGCAAGTGGT
miR-13a*	399	CCGTCAAAGGGGCTGTGAAAT
miR-993b*	22142	TACCCTGTAGAACCGGGCTTT
miR-509-5p	1567	TATGCAGACAGTAGCAGAGCA
miR-199a-3p	325	ACAGTAGTCTGCACATTGGTTA
miR-100	348	AACCCGTAGATCCGAACTTGTGA
miR-210	122	TTGTGCGTGTGACAGCGGCTAT
miR-100-5p	359	AACCCGTAGATCCGAACTTGTG
miR-2371	13520	TCTGTTCTGTTGGTTTTT
let-7e	532	TGAGGTAGGAGGTTGTATAGT
miR-8	356	TAATACTGTCAGGTAAAGATGT
miR-2476	6287	TCCGGCATGGTCTAGTGGTTAG
miR-206-3p	114	TGGAATGTAAGGAAGTGTGTGG
miR-199	344	ACAGTAGTCTGCACATTGGTT
let-7d-5p	133	AGAGGTAGTAGGTTGCATAGTT
miR-57	3758	TACCCTGTAGAACCGGGCTTTTT
miR-3201	4568	GGGAGGTAGTGACGAAAAAT
miR-2001	147	TTGTGACCGTTACAATGGGCAT
miR-125b-5p	197	TCCCTGAGACCCTTACTTGTGA
let-7i-5p	196	TGAGGTAGTAGTTTGTGCTGTT
miR-981	212	TTCGTTGTCGTAGAAACCTGAT
miR-750	283	CCAGATCTAACTCTTCCAGCTCA
miR-107	159	AGCAGCATTGTACAGGGCTAT
miR-320	287	AAAAGCTGGGTTGAGAGGGCGAT
miR-140*	292	TACCACAGGGTAGAACCACGGAC
miR-454*	13363	GTGAGAACCTTGAGGACTGAAG
miR-1b	9217	TGGAATGTAAAGAAGTATGGTT
miR-981-3p	167	TTCGTTGTCGTAGAAACCTGA
miR-5106	7071	GGGTCTGTAGCTCAGTTGGTTAGAG
miR-709	14293	GGAGGAGGAGGAGGAGGA
miR-33a-5p	92	GTGCATTGTAGTTGCATTGCA
miR-310-3p	67	TATTGCACTCATCCCGGCCTTT
miR-140	378	TACCACAGGGTAGAACCACGGA
miR-278	78	TCGGTGGGATTTTCGTCCGTCT
miR-2137	339	GCCGATGGGAGCCCCGGGA
miR-1175-3p	90	TGAGATTCAACTCCTCCAACTTCT
miR-137	69	TTATTGCTTGAGAATACACGT
miR-29a-3p	60	TAGCACCATCTGAAATCGGTTA
miR-5097	1635	AGGGTTCGTGTCCCTGTTCGGGCGCCA
miR-317-3p	1173	TGAACACAGCTGGTGGTATAT
miR-279a	5575	TGACTAGATCCACACTCAT
miR-92b	54	TATTGCACTCGTCCCAGCCTTT
miR-133c	180	TTGGTCCCCTTCAACCGGCT
miR-2284x	89	TGAAAAGTTCGTTCGGGTTTTT
miR-92a-3p	345	CATTGCACTCGTCCCGGCCTTT
miR-4644	554	TGGGAGAAGAGAAAGGAGCAGAAAG
miR-103a-3p	140	AGCAGCATTGTACAGGGCTATGA
miR-1a-3p	505	TGGAATGTAAAGAAGTATGTAT
miR-277a	101	TAAATGCATTATCTGGAATGGA
miR-2372	2021	GAATGATTAGAGGCATTGGGGTCGA
miR-29a	447	TAGCACCATTTGAATTCAGTTT
miR-2a	600	TATCACAGCCAGCTTTGATG
miR-96-5p	1230	TTTGGCACTAGCACATTTTTGTT
miR-71-3p	139	TCTCACTACCTTGTCTTTGTTG
miR-219-5p	96	TGATTGTCCAAACGCAGTTCTTG
miR-202-5p	61	TTCCTATGCATATACTTCTTT
miR-92c	92	TATTGCACTCGTCCCGGTCTTT
miR-503-5p	53	TAGCAGCGGGAACAGTACTGCAG
miR-199*	338	TACAGTAGTCTGCACATTGGTT
miR-202-3p	117	AGAGGTGTAGGGCATGGGAA
miR-252	1177	TAAGTACTAGCGCCGTAGGAG
miR-1957	183	CAGGTGGTAAGAGCATTGC
miR-16*	197	TCCTGGATTTCGTGGCTGCTGCATG
miR-219	83	TGATTGTCCAAACGCAGTTCTT
let-7g	35	TGAGGTAGTAGTTTGTATAGTT
miR-9a	1475	TCTTTGGTTATCTAGCTGTATGAT
miR-133a	10706	TTGGTCCCCTTCAACCAG
miR-124b	2478	TAGGAACTCGGTGGATGCTGAA
miR-3958-3p	76	AGATATTGCACGGTTGATCTCT
miR-215	53	ATGACCTATGAATTGACAGCCA
miR-101-3p	83	TACAGTACTGTGATAACTGAA
miR-3352	194	TGGGATTCTGGTTCTATTTGGCAT
miR-10-5p	49599	ACCCTGTAGATCCGAATTTGTAA
miR-4651	2434	CGGGGTCGGTGCCGGTCGGGC
miR-128-3p	40	TCACAGTGAACCGGTCTCTTT
miR-185-5p	38	TGGAGAGAAAGGCAGTTCCTGA
miR-140-3p	377	TACCACAGGGTAGAACCACGG
miR-122-5p	61	TGGAGTGTGACAATGGTGTTTG
miR-25-3p	30	CATTGCACTTGTCTCGGTCTGA
miR-1495	668	TAGTGGAGATACCCAGTCGGAAGCATT
miR-4459	765	CCGGAGGAGGAGGAGGAGGAGGAG
miR-2976	73	GCGGAGTGGAGCGGGCGGGC
miR-423*	209	TGAGGGGCAGAGAGCGAGACTTTT
miR-10b	31	TACCCTGTAGAACCGAATTTGT
miR-125c	161	TCCCTGAGACCCTTACTTGTGAA
miR-71*	127	TCTCACTACCTTGTCTTTGTT
miR-202*	101	AGAGGTGTAGGGCATGGGAAA
miR-192	52	ATGACCTATGAATTGACAGCC
miR-26a-5p	42	TTCAAGTAATCCAGGATAGGCT
miR-33	92	GTGCATTGTAGTTGCATTGC
miR-143-3p	46	TGAGATGAAGCACTGTAGCTC
miR-277c	91	TAAATGCATTATCTGGAATGGAA
miR-79	39	TAAAGCTAGGTTACCAAAGTTA
miR-2284k	91	GAAAAGTTCGTTCGGGTTTTT
miR-107b	38	AGCAGCATTGTACAGGGCTTT
miR-26b	21	TTCAAGTAATTCAGGATAGGTT
miR-492	99	AGGTAGCTGGTGACAAGAAATCTT
miR-1839	48	AAGGTAGATAGAACAGGTCTTG
miR-10c	28	TACCCTGTAGATCCGGATTTGT
miR-152-3p	32	TCAGTGCATGACAGAACTTGG
let-7i	195	TGAGGTAGTAGTTTGTGCTG
miR-24	24	TGGCTCAGTTCAGCAGGAACAGT
miR-5112	313	TTAGCTCAGCTGGGAGAGCATC
miR-21-5p	53	TAGCTTATCAGACTGATGTTGA
miR-27b	33	TTCAAGATGGCCAGGTTCTGCA
miR-2284d	88	GAAAAGTTCGTTCGGGTTTTTC
miR-2779	64	ATCCGGCTCGACGGACCA
miR-5115	280	TGGAAGCGTGCTGGGCCCA
miR-4448	3849	GGCTCGTTGGTCTAGGGGTAT
miR-1491	1367	GCCGCTGGTGCAGATCTTGGT
miR-4472	159	GCTGGTGGGGGTGTTGCTTT
miR-99a-5p	29	AACCCGTAGATCCGATCTTGTG
miR-101	81	GTACAGTACTGTGATAACTGAA
miR-30d	17	TGTAAACATCCCCGACTGGAAGCT
miR-124a	1948	TAAGGCACGCGGTGAATGCCTT
miR-101a-3p	80	GTACAGTACTGTGATAACTGA
let-7	20	TGAGGTAGTAGGTTATATAGTT
miR-5314	48	TATAGATGATGTCTTCATGATG
miR-1399	19	TGAATAGTTGCTGGATTTGC
miR-2-5p	12842	TCATCAAAGCGGTTGTGGTGTG
miR-191-5p	45	CAACGGAATCCCAAAAGCAGCTG
miR-143	53	TGAGATGAAGCACTGTAGCT
miR-1c	179	TGGAATGTAAAGAAGTATTGA
miR-281-2-5p	23	AAGAGAGCAATCCGTGGACAGT
miR-202	95	AGAGGTGTAGGGCATGGGAAAA
miR-130a-3p	15	CAGTGCAATGTTAAAAGGGCAC
miR-4001b-5p	9788	TGGACGTGCAGAACAGGC
miR-10b-5p	20705	TACCCTGTAGAACCGGGCTTTTGTAG
miR-127-3p	25	TCGGATCCGTCTGAGCTTGGCAT
let-7d	121	AGAGGTAGTAGGTTGCATAGT
miR-87a-3p	307	GTGAGCAAAGTTTCAGGTGTG
miR-103	142	AGCAGCATTGTACAGGGCTATG
miR-1260a	71	GTATCCCACCGCTGCCACCA
miR-125a	14	TCCCTGAGACCCTTTAACCTGT
miR-153	23	TTGCATAGTCACAAAAGTGATGG
miR-1357	92	AGATTATGAGATCTGAGGGCA
miR-424	15	CAGCAGCAATTCATGTTTTGA
miR-87b-3p	282	GTGAGCAAAGTTTCAGGTGTGTT
miR-4020b-5p	182	GTTGGTTGGTTGGTTGGTTG
miR-745b	76	AAGCTGCCCAATGAAGGGCTGG
miR-2c	429	TATCACAGCCAGCTTTGATGAGT
miR-1615	49	TGGTTCAGCATGCACAGCACCCTTT
miR-148a-3p	15	TCAGTGCACTACAGAACTTTGT
miR-190-5p	497	AGATATGTTTGATATTCTTGG
miR-424-3p	16	CAAAACGTGAGGCGCTGCTAT
miR-152	26	TCAGTGCATGACAGAACTTGGT
miR-124e	10	TAAGGCACGCTGTGAATGCCAT
miR-315-5p	71	TTTTGATTGTTGCTCAGAAGA
miR-2003*	26	TCGAGGTTTGCCCTTTTGGCGTAGTA
miR-31	26	TGGCAAGATGGTGGCATAGTTGTG
miR-1268b	57	CTGGGTGGTGGTGGTGGGTG
miR-21	40	TAGCTTATCAGACTGATGTTGAC
miR-2478	92	TTCGTATCCCACTTCTGACACCA
miR-342	14	TCTCACACAGAAATCGCACCCAT
miR-1346	113	TGGGGGTTGGGGGTGGGGG
miR-1434	16	GTGGGTGATTGGAAAATA
miR-128	34	TCACAGTGAACCGGTCTCTTTT
miR-3130-3p	8353	GCTGCACCGGGACTGGGCGA
miR-1835	282	TGTCAACCCTGATGAAGCTGTAGCAG
miR-449c	19	TGGCAGTGCGGTTAGCTGGTT
miR-99a	28	AACCCGTAGATCCGATCTTGT
miR-1194	114	TGAAATGAGTACACTCTAAATCCT
miR-36b*	6523	CGGGTGTTTGCGACGGTGC
miR-22a	9	AAGCTGCCAGCTGAAGAACTGT
miR-191	45	CAACGGAATCCCAAAAGCAGCT
miR-432	34	TCTTGGAGTAGGTCATTGGGTAT
miR-1897-5p	50	CTCTGGTGGAGAAAGCGATGGGGG
miR-4443	219	TCTTCGGGGGCGTGGGTTTT
bantam-b	41	TTGAGATCACTGCGACCACGCTGCAT
miR-1402	2405	GCGGAGGAAGGTGGGGACG
miR-92e-5p	8684	CGGTGGATGGTGGTGCATGA
miR-1175	83	TGAGATTCAACTCCTCCAACTTC
miR-2457	28	TGCCGGACTGCAGAGGCGCGCT
let-7k	8	TGAGGTAGTAGATTGAATAGTT
miR-2403	3242	TCGGGAAGGCTGAGCTGGCATT
miR-2733h	24	TCCAGGGGGTATGATGTTG
miR-3178	182	GGAGGCTGAGGCCGGACTCG
miR-1244	84	GACTGGTGGTTTGATGAGTATGTTT
miR-2407	288	TGGGCGAGTTGGGAAGGAGCTGGC
miR-2436-5p	21	TCGGCGCAGACTGTCGAGGAGAGG
miR-1699	940	CCTGTAGTGACATGGCAGTAGGCAA
miR-708-5p	8	AAGGAGCTTACAATCTAGCTGG
miR-181d-5p	8	AACATTCATTGTTGTCGGTGGGTT
miR-462	5	TAACGGAACCCATAATGCAGCTG
miR-4207-3p	151	TGGCATTTGGAACTACAGG
miR-122	46	TGGAGTGTGACAATGGTGTTTGT
miR-57-5p	14	TACCCTGTAGAATCGGGCTTTTG
miR-2981	16	CCGGGTCGGGAAGGGCGGGG
miR-iab-8-5p	10	TACGTATACTGAAGGTATACCG
miR-145-5p	17	GTCCAGTTTTCCCAGGAATCCCT
miR-252a-5p	1183	CTAAGTACTAGCGCCGTA
miR-2412	80	TTGGGGTGGGTAGGGGAGCG
miR-181a	14	AACATTCAACGCTGTCGGTGAGTTT
miR-30e-5p	7	TGTAAACATCCTTGACTGGAAGCT
miR-191*	533	GCTCGTAGTTGGATCTCAGTT
miR-424-5p	15	CAGCAGCAATTCATGTTTTGAA
miR-30a	11	TGTAAACATCCTCGACTGGAAGC
miR-367	68	AATTGACTGTAGCAAGTGTA
miR-5311	11	CCCGCCGCTTGGACTGGGATCGT
miR-73-3p	78	TTGGCAGTGTAGGCAGGTATCAGT
miR-219-1*	63	AGAACTGTGTCTGGACATCAG
miR-2998	353	AAGACAGCGATAGGTAGACCTAAA
miR-240	52	TACTGTGCCTTTCAAAATTTCGCTT
miR-574-5p	90	GAGGGCTGTGTGTGTGTGTGTGTG
miR-31-5p	12	AGGCAAGATGCTGGCATAGCT
miR-279-3p	23	TGACTAGATCCACACTCACTCA
miR-1268	32	TCGGGCGGTGGTGGTGGTCA
miR-4298	454	CTGGAGGAGGAGGAGGAGGAGGAG
miR-199a*	267	CAGTAGTCTGCACATTGGTTA
miR-1611	1526	GGAGGGCCGCAGCGGTGTGCG
miR-2962	53	GGAGGAGGGAGAGGATGGGA
miR-2305	24	GGGGGCGGCAGTGGAGGGGG
miR-430a	8	TAAGTGCTATTTGTTGGGGTA
miR-221-3p	10	AGCTACATTGTCTGCTGGGTTTC
miR-1420f	38	AAAGGCACCGTAGATTGGGT
miR-3473	22	TAGGAGAGATAGGCTTAGA
miR-142	6	CCCATAAAGTAGAAAGCACT
miR-1934-5p	35	TCTGGTCCCACTGCTTCCTCCACCTT
miR-192-5p	12	CTGACCTATGAATTGACAGCC
miR-151-3p	7	CTAGACTGAAGCTCCTTGAGGA
miR-1830-3p	8	CCTATCGAGATGAGAAAACCGGAC
miR-9*	29	AAAAGCTGGAGGAGAAGTAA
miR-503	158	TAGCAGGGGAACAGTCTACTACAGC
miR-181a-5p	14	AACATTCAACGCTGTCGGTGAGT
miR-29c-3p	5	TAGCACCATTTGAAATCGGTTA
miR-3940-3p	100	TTCAGGCAGGATCCCAGCTCCACTT
miR-486-5p	4	TCCTGTACTGAGCTGCCCCGAGATC
miR-87	310	GTGAGCAAAGTTTCAGGTGT
miR-26	53	TTCAAGTAATCCAGGATAGG
miR-756	41	CATATTGTCGGTAATTTGGTTGTA
miR-99b-5p	8	CACCCGTAGAACCGACCTTGCG
miR-1327	150	TTAAAAGGCTTGTTAAGGATGAT
miR-92c*	27	AGGCCTGGCGAATGGTTG
miR-24-3p	25	TGGCTCAGTTCAGCAGGAACAG
miR-222	9	AGCTACATCTGGCTACTGGGTC
miR-1478	16	TGGTAACTGTATTAGAGCAGGCTG
miR-2459	1654	TCCAGATGATTGGGATGCGTGTATT
miR-145	15	GTCCAGTTTTCCCAGGAATCC
miR-3168	81	AGAGTTCTACAGTCGACATC
miR-5100	122	TTCGTATCCCACCGGTGCCTC
miR-377	7	TGATGACACAAAGGCAACTGTTATT
miR-3959-5p	5	GGTTGATCAGAGAACATACATT
miR-144	3	TACAGTATAGATGATGTACTCT
miR-2526*	11	TGCGGGGTTGCAGGGCGTGTT
miR-67	9	CACAACCTCCTTGAGTGAGTGA
miR-1270	22	TGGAGCATTATGGAAGAGCTGTC
miR-30a-3p	4	CTTTCAGTCGGATGTTTGCAGC
miR-3268	18	TGAAGGATGATATTAGTAGGTA
miR-27d-3p	10	TTCACAGTGGCTAAGTTC
miR-3432	9	TGCGGGATCTTTAGTTGTGGTGA
miR-4792	198	CTGTGAGCGACTCGTTGGGC
miR-1307-3p	3	ACTCGGCGTGGCGTCGGTCGTGT
miR-2032a*	60	AGGACAGTTGCAGCATCT
miR-3176	478	ACTCCGCCTGGGGACTACGG
miR-3968	24	TTCGAATCCCACTTCTGACACCA
miR-1633	13	TGTCGTTTCTGCTCCAGCTTTGGTGT
miR-497-5p	3	CAGCAGCACACTGTGGTTTGT
miR-210-3p	117	TTGTGCGTGTGACAGCGGCTA
miR-221	8	AGCTACATTGTCTGCTGGGTTT
miR-199a-5p	6	CCCAGTGTTCAGACTACCTGTT
miR-2320	4	TGGCACAGTGTGCGCATGTCGGCC
miR-563	52	AAGCTGCATACATTTCCTCT
let-7j	59	TGAGCTGTAGTAGATTCAGCAGTT
miR-146a	3	TGAGAACTGAATTCCATAGATGG
miR-4657	188	ACATTGTGGAAAGGTCTGCGGCAT
miR-279b	3	TGACTAGATCCATACTCGTGCC
miR-1993	11	AATTATGCTTGTGTTCGCGG
miR-745	8	AAGCTGCCCAATGAAGGGCTTT
miR-320b	8	AAAAGCTGGGTTGAGAGGGCAA
miR-4684-3p	3	TGTTGTTAACAAGTCGGTGGAGACGTC
miR-1719	16	AAAGATGACTGCAGTTGTGACG
miR-1692	65	TGTAGCTCAGATGGTAGAGCGCT
miR-379-5p	15	TGGTAGACTATGGAACGTAGGAA
miR-iab-8	10	TACGTATACTGAAGGTATACC
miR-2404	57	TAGACGCATGGTATCTGT
miR-466f-3p	43	ACACACACACACACACACACAC
miR-3163	57	TGATGAAATGAAGGGCAGTAAGGATC
miR-2530	47	TATTTCTGGAAGCTTAGCAGTTTGTC
miR-23b	6	ATCACATTGCCAGGGATTACCACT
miR-148	14	TCAGTGCATTACAGAACT
miR-714	58	GCTACGAGGGCGGTCGGACGC
miR-153-5p	2	TTTGTGTGACGTTGCATTGCT
miR-4454	30	AGGTATCCTGGTCACGGCACCA
miR-1738	7	ACTGGAGCTGCTCAGATGGATGG
miR-1354	375	CATGTGATGATTGTGGTGAGG
miR-30a-5p	13	TGTAAACATCCTCGACTGGAAG
miR-4293	2	CAAGCCTGAAGGAACCATG
miR-81a	33	TGAGATCATTGTGAAAGCTTT
miR-101a	75	TACAGTACTGTGATAACTGAAT
miR-2421	14	GATTTTCTTTGTTTGTGTCT
miR-1836	11	GAGTGCCATGGATTGATAGAGATGGT
miR-4571-3p	115	AGTGTGTGCAGATATGAGCAGTTT
miR-3851c-5p	8	AGTTGATTGGAGTGTTACAT
miR-449	11	TGGCAGTGTTGTTAGCTGGT
miR-1737	4	CGAACTGCTGCATCTCGGTG
miR-133a-3p	10614	TTTGGTCCCCTTCAACCAGCTG
miR-296	4	AGGGTTGGGCGGAGGCTTTCCT
miR-1268a	12	CCGGGCGGTGGGGTGGGGT
miR-3655	53	TGCTTGTCCTGCTGTCGTTGCT
miR-87b	278	GTGAGCAAAGTTTCAGGTGTGTAT
miR-2723	4	CCACTGCTGCTGGACGTCTGTG
miR-1915-3p	802	TCCCCAGGGAGAGGCGCGGG
miR-3960	147	GCGGCGGCGGAGGGAGGA
miR-4935	21	GCGGGAGGGAGGTGGAGGCG
miR-29b-3p	446	TAGCACCATTTGAATTCAGTTTT
miR-83-3p	12	TAGCACCATTTGAATTCAGTAA
miR-4419b	6	AGAGGACTGAAGGAAAACGG
miR-126-5p	2	CATTATTACTTTTGGTACGCG
miR-3615	302	TCTTCTTTCGGCCTCCTCGCGGCGTC
miR-3645-5p	60	TGCGGGCAGGCTGTTTACTTG
miR-27a-3p	7	TTCACAGTGGCTAAGTTCCG
miR-63	6	TACAAACTCGATCGGTAGTATTTTT
let-7h	3	TGAGGTAGTAAGTTGTGTTGTT
miR-329a-5p	78	AGGTTTCTTGGCTCCGTTT
miR-135a-1-3p	100	TATAAGGATTTGGAGCGTGCG
miR-27a	7	TTCACAGTGGCTAAGTTCCGCATC
miR-26a	51	TTCAAGTAATCCAGGATAGGC
miR-13a-3p	4	TATCACAGCCATTTTGATGAGCT
miR-4496	15	GAGGACTGAAGTGAGAAGG
miR-664-5p	4	ACAGGCTAGGAGAAATGATTGG
miR-1198-5p	13	ATGTGTGCTTGGTGGCTTGG
miR-31b	9	AGGCAAGATGCTGGCATAGCTGA
miR-30e	2	TGTAAACATCCTTGACTGGAAGATC
miR-204-3p	4	GCTGGGAAGGCAAAGGGACGT
miR-411	4	ATAGTAGACCGTATAGCGTACGA
miR-922	1022	GAGCAGAGAATGAGGTCGTC
miR-1587	6	GCGGCTGGGTTGGGCGGGA
miR-4183-5p	52	ACGGGAAGGTTGGCCGCT
miR-5703	11387	AGGACTGAAGTGGAGAAGGT
miR-1386	38	CGTATCCTGGCAGGCTCGCCA
miR-993-3p	2	AGAAGCTCGTCTCTACAGGTATCT
miR-2207-5p	51	TGTACTTGGACTGTGCATAAG
miR-4101-3p	8	TTAGGTTGTGGTATAGGTGCG
miR-4877	279	TGTAGTAGTTGACTGCATCTTTCT
miR-34c-5p	2	AGGCAGTGTAGTTAGCTGATTGC
miR-705	2	GTGGGTGGTGGCCGTGGGCA
miR-749	2318	GCTCGGGATGGAGCCTCCCGTGAGT
miR-146b	6	TGAGAACTGAATTCCATAGGCGTT
miR-4705	19	TCAAGACTTGGTAATGATGT
miR-2209b-3p	50	AGAGATGGCTGTTGTTGCTTA
miR-185-3p	2	AGGGGCTGGCTTTCCTCCGGTTT
miR-3488	18	GCTGCGGTAGCTCAGTGGTA
miR-20a*	136	ACAGCAGTGTGGCACCTGAA
miR-652	2	AATGGCGCCACTAGGGTTGTGT
miR-34a-5p	29	TGGCAGTGTTTAGCTGGTTGT
miR-106b-3p	2	CCGCACTGTGGGTACTTGCTGC
miR-4451	59	TCGGTAGAGCAGAGGACTGA
miR-650	3	GACGGACGGCAGCTCTTCTCGGGGC
miR-27b-3p	6	TTCACAGTGGCTAAGTTCT
miR-754a	20	AGTTGTTGGGGTTATACT
miR-54a	34	TAGGATTGATGCAAACGTGCAC
miR-3776	56	AGGAGGGGTGGAGGAGGGCG
miR-33a	92	GTGCATTGTAGTTGCATT
miR-25	44	CATTGCACTTGTCTCGGT
miR-5612*	54	AGTCAGTTGTTTTGTATGTGGCAT
miR-2b-2-5p	21	ATTCTCAAAGTGGTTGCCGGAAATG
miR-504	3	AGACCCTGGTCTGCACTCTGTCT
miR-1199-3p	42	GGGCCTGTAGCTCAGTCGGC
miR-210b	42	TTTGCACGTGGACGCAGCAGCTGC
miR-218*	10	AAATCAGGTTCTGGCAGCA
miR-30d-5p	18	TGTAAACATCCCCGACTGGAAG
miR-2861	26	GGCGGCTGTGCGTGGGCGG
miR-4507	262	CTGGGTTGGGCGGCGGGA
miR-4090-3p	26	AGCGTAGTTGGATCTGTGTT
miR-1224-5p	17	GTGGGACAGGGGAGGGGA
miR-485	4	AGAGGCTGGCCGTGATGAATTCG
miR-1777a	15	GGGGGCGGTTGGGGGGGA
miR-216	351	TTCCAGCGGGCAACTGTG
miR-466i-5p	6	TTTGTGGCGTGTGTGTGGTG
miR-3897-3p	528	GGTGGTGGTGGTGGTGGTGGT
miR-382-3p	3	AATCATTCACGGACAACACT
miR-1759	488	TAGGAGGAGGAGGAGGAGGAGGAGT
miR-2468	8	AAAAACTGGAAGATTGTCA
miR-99a-3p	2	CAAGCTCGCTTCTATGGGTCTGT
miR-2449	16	TGGGCAGGAGCACGAGCAAGGTGTC
miR-376e-3p	2	AACATAGAGGAAAATCCACATT
miR-883b-5p	3	TATGTGATGAATGGGAGCACGTCA
miR-71-5p	13	TGAACAGACATGGGAGAGAGAGCA
miR-660	4	TACCCATTGCATATCGGAGCT
miR-382-5p	3	GAAGTTGTTCGTGGTGGATTCG
miR-203b	2	TGAAATGTTCAGGACCACTTG
miR-4419a	15	TGAGGGAGGAGGCCTTTGCA
miR-1-5p	6	CCGTGCTTCCTTACTTCCCATA
miR-3280	16	TGACATGGTAGTGGTCACTGGTT
miR-3885-5p	27	AAAGGAGGGGCGGCGGCG
miR-1421z	2	AGCAGTGTTATTGTGTGGTGCAG
miR-456	3	CAGGCTGGTTAGATGGTTGTCA
miR-1623	17	GCATGGAACAGACAGTGCAGT
miR-2127	58	CGAGGGGAGGTAGGGAGGG
miR-181b	7	AACATTCATTGCTGTCGGTG
miR-203	2	GTGAAATGTTTAGGACCACTTG
miR-222*	1115	GGCTCAGTAGTCTAGGGGTATGATTC
miR-277a*	5	AGGTTATACGTTGAGCATTTT
miR-1207-5p	9	TCGCAGGAGCTGGGAGGAG
miR-578	18	CTTTTGTGCTGGAGATTGT
miR-2183	182	TTCGAACCCCGGCACCTCCAT
miR-13b	2	TATCACAGCCATTTTTGATGACTT
miR-1790	19	CGGGAGGGGCGGTGGGGAA
miR-4508	10	GAAGCGGGGCTGGGCGCGCG
miR-5119	67	ATCACATCCTGGGGCTGAA
miR-2974	19	GCGGCTGGGTTGGGCGGG
miR-149-3p	258	GAGGGAGGGACGGGGCGGTT
miR-966-5p	10	TGGGGTTGTGGGCTGGTGGGT
miR-4547	33	TGTTTTCTGACAGAAGCGGGTTGTT
miR-15b	2	TAGCAGCACATCATGGTTTA
miR-2290	24622	AGCCTCTGGCTGGAAGGTTTGT
miR-235	30	TATTGCACTCGCCCCGGCCTT
miR-130a	14	CAGTGCAATGTTAAAAGGGC
miR-2284l	45	AAAAGTTCGTTCGGGTTTTT
miR-669e-5p	5	TGTCTTGTGGATGTTCATGATTGCAT
miR-2551	9	TAAAGCTTAGGACTTCGCATTTTCA
miR-2185	38	CGGACTGGACTCCGCGGCTCC
miR-760-3p	4	CGGCTCTGGGTCTGTGGGGAGT
miR-4017-3p	4	TATAGTGCTTGTGGTGCTA
miR-4701-3p	445	TGGGTGGATGGGTGGGTG
miR-548ah-5p	1	AAAATGATTGCCAGGTTTG
miR-4611	34	GGGAGGGTAGAGAAGGGGG
miR-1227	124	TGGGGCGGCTGGTGGTGG
miR-181d	11	AACATTCATTGTTGTCGGTGGG
miR-575	2	AGCACAGTTGGACAGGGCC
miR-1381	22	GTAAGGGAGGGTGGAGGTT
miR-139-5p	1116	TCTCAGTGCACGTCGACTTCTCAG
miR-23a-3p	3	AATCACATTGCCAGGGATTTCC
miR-369-3p	2	AATAATACATGGTTGATCTTT
miR-1285	2	CCTGGGCAACATAGCGAGACCCCGTCTCTA
miR-1781	1	TTAGATCATGTGCTGTTGA
miR-4455	4	AGGGCTGTGTGTGTGTGTTA
miR-499	2	TAAGAGTTGTCGATGATGTTT
miR-2261	6	TTTGGCAGCTTCAAGAACAATG
miR-1396	7	TCTGTTGTGTGGTTGGCTGATGT
miR-2885	7271	CGGCGCTGCGCCGGGACTG
miR-2328	8	TCCCCCTCCCTGATCGCCG
miR-2285d	1	AAACCTGAATGAACTTTTTGGCC
miR-4137-3p	23	GGTGGTATTGACGTAGGTG
miR-98	2	TGAGGTAGTAAGTTGTATTGTT
miR-3532	624	TTGGCTAGAGCTGCAGTTGTCAGGT
miR-1609	8	AGGCTGACGGATGTGCTGGGTCTCT
miR-22-3p	2	AAGCTGCCAGTTGAAGATCTTT
miR-670	25	GGCGTGAGTGTATGTGTG
miR-3559-3p	14	TGTAGTACTGTGCTGTGTG
miR-136-5p	1	ACTCCATTTGTTTTGATGATGGAA
miR-4466	21	TGGGTCCTGGCCGGCTGGGG
miR-432-5p	3	TATTGGAGTAGGCATTGGA
miR-1912-3p	1	CACAGAACATGCATTAGAACTAGT
miR-4654	8	TGTGGGAGCGGGCATCTGG
miR-27b-5p	2	AGAGCTTAGCTGATTGGTGAA
miR-43c	2	TATCACAGTTACCTTTGATGACCCT
miR-1474	61	TGTCAGGATGTGGATGTGTT
miR-351*	3	GGTGCAAGAGGCGAACCAGGGGAAC
miR-1421t*	59	GGCTGCGTACGTGTGACCTCG
miR-151a-3p	8	CTAGACTGAAGCTCCTTGAGG
miR-188	1	CATCCCTTGCATGGTGGAGGGTA
miR-5710	7	TACTTGGGACTTCAGTGTAGGCAT
miR-1967	2	TGGGATCCTGGGGAATGAAAAGGC
miR-2761	2	TGTGTGGACGGTCGTCGAGGT
miR-147	11	GTGTGCGGAAATGCTTCT
miR-4655-3p	3	ACCTCGTCGTCGGTCCCGGGG
miR-2410	12	CCTTGAGCTGAGGGAGGACGAGTGA
miR-411-5p	7	TAGTAGACCGTATAGCGT
miR-675-5p	2	TGGACGGAGAGGGCCCACGAGAAG
miR-296-3p	3	AGGGTTGGGCGGAGGCTCCT
miR-1594	7	GGAGGAGGAAGGGTTGGGGTT
miR-3834-5p	76	TGCTGTATATTTTCGTACCTGCC
miR-877-5p	59	GAGGAGGAGAGGCGAGGG
miR-449d	31	GAGGGCTGTGTGTGTGTGTG
miR-654-5p	1	TGGTAAGCCAGAACATATTT
miR-5681b	35	AAGTATGTGCGCACCCTTTCGAGTC
miR-3064-5p	4	CTGGATGTAGTGGTGTGCA
miR-4698	54	TCAAACTGGTAGAGGAAACCACAA
miR-584-5p	9	TTATGGTTGTGGGACTGAA
let-7a-1-3p	1	TATACAATCTACTGTCTTTCCT
miR-3135b	6	GGCTGGTCCGAGTGCAGTGGTGTTT
miR-310	1	CATTGCACTCATCCCGGCCTTT
miR-5391	358	TGGACAGTTAGAACGACGGA
miR-1981-5p	1	GTAAAGGCTGGGCTTAGACGTG
miR-664	184	GAGGTGGGGTGTGGTGGAG
miR-78	1	TGGACGCGCTCTAGTTGTTTCGCTG
miR-1844	4	AGGCTACCGACGGGCGTG
miR-2303	88	TCTGATGATGTCGACCGTATT
miR-151-5p	1	TCGAGGAGCTCACAGTCTAGT
miR-5398-3p	1438	ACAGTGAGGATTGACAGA
miR-1834-5p	18	GACTGCGGTATGTGATCTTCA
miR-30c	4	TGTAACATCTACACTTCGGCT
miR-358-5p	41	ACCTGGCTCAGATTCTACACTGT
miR-16-5p	3	TAGCAGCACGTAAATATTGGCA
miR-1010-3p	2	TTTCAACTTTGTTCCACTTTGCAGC
miR-139-3p	33	TGAGATACAGGACCCTGATTGGCA
miR-4185-5p	8	GCAGGCGGTGATGTAAGAC
miR-133b-3p	1	GTTTGGTCCCCTTCAACCAGAA
miR-1951	12	GAAGTGGAGCTGACAGTGTGGCTA
miR-277c*	3	TCATGTCAGATTTGCATATATGTG
miR-746-5p	2	GCCGGAAAACTGTGTGCATG
miR-4506	3	AAATGGGATGGTATGACAA
miR-410-5p	4	AGAGTTGTCTGTAGATGAGTTGCTT
miR-1589	15	TAGCCTCTTGCTGTTCGTCCTTGTT
miR-3526	13876	TTGAAGACTGAAGTGGAGA
miR-516b-5p	48	TTCTGAAGAGGTAAGACGCACTATT
miR-3870-5p	7	TCGAGGCATATGGGAAAAC
miR-29a-5p	6	ACTGAGTTCGTTTGGTGTTA
miR-1254	2312	TGACTGGAAGTGGATGCCGCAGT
miR-3765	3	AAGAAAAGCAAGTTCAAAA
miR-263a-3p	3	GTGACTGTTGTGGCATCTA
miR-129-2-3p	1	AAGCCCTTACCCCAAAAAGCAT
miR-750-3p	6	CCAGATCTAACTCTTCCAGTTCT
miR-4783-3p	31	CCCCGGTGTTGTGGCGCGCG
miR-92b-5p	2	AGGGACGGGACGCGGTGCAGT
miR-3827-5p	6	TCAACTCGGTCTGCTGCGGAGTGCGCGCAA
miR-197-3p	1	TTACCACACTGCTCCACCCAGGCC
miR-1228-5p	25	GAGGGCGGGGGAAGTGGTG
miR-3149	43	TTTGTTATCGTTTGTAGTGTGTAT
miR-33b-3p	10	CATGTCTCACTGTGCATT
miR-12	85	TGAGTATTACATCAGGTACTGTA
miR-2284p	10	TGTGTTTGGTCGGGATTTT
miR-716a	1274	CAGTGGGCCTGGAACCCTT
miR-13a	1	TATCACAGCCATTTTTGATGAG
miR-375-5p	1	ACATTGATGACTGGCGAATAA
miR-34a	35	TGGCAGTGTGTTAGCTGGTTGTTTAA
miR-2289	2	TCGCTGTTCGAGCTCCACTTCC
miR-183-5p	14	TTGGTCTAGTGGTAGAATTCA
miR-2966	4	CCGGGACGGGACGGGAGGG
miR-326*	1	GGGAGGCAGGCGACCTTGTGAA
miR-1331	2	TGGGGGGTGGAGGTATGGTGGTGT
miR-3002	188	TACAAGATAGTTGTGGCCA
miR-1648*	15	TGGGAGTGGAGCCGTGTC
miR-5133	1	GTCTGGAGCTGTGCCAGCAGCAG
miR-2479	3	ATATGTATCTGTTTCTTTT
miR-1912-5p	575	TGCTGATCGCATGGCTATG
miR-186	1	CAAAGAATTCTCCTTTTGGGCAT
miR-4488	19	AGGGCGTCGGGCTCCGGGGT
miR-574-3p	1	CACGCTCATGCACACACCCACA
miR-1187	1	TATGTGTTGTGTGTAGTGCTATAAT
miR-3504	178	TCTGGTTGTCAGCACAGGGGC
miR-1554	15	AGCAGTGATGAGGCTTTCT
miR-312	1	TACTGGCAAATTGAGATGGAGC
miR-2316	1	CACTCCGGCCTGGACTGCGGCG
miR-4081-3p	39	AGTTCTGTATACGATAGCTG
miR-256	30	TGAATGCAGTAGAGACTTA
miR-3150b-3p	212	TAGGAGATCGTGGGTTCG
miR-4311	2	GAACAGCAGACTGAGTGTA
miR-4270	76	GCAGGGAGTGGGGAGGGT
miR-3530	2	CAAATGGTGTAGAGTGGGATGC
miR-1202	1284	GTGTAGCTCAGTGGGAGAG
miR-1821	5	TGAGCGTCTTATAGTAGTTAA
miR-22	12	AAGCTGCCAGCTGAAGAACT
miR-2374	84	GGGGCTGGGGGAGGGGGG
miR-145*	2	ATTCCTGGAAATACTGTTCTA
miR-1278	2	TATGCTGTAGCCATATCATCTAT
miR-4603	7	CGGCTTGGACACGACGGGA
miR-4567	1	TAATGCTGCCATGGTCTCGGGTGTAT
miR-995-3p	38	TAGGACCCGACATCGGATTCGGCTT
miR-3967	18	ACTTGCTGACTGAAGATG
miR-449a	2	TGGCTGTGGTTTGTTATCTGT
miR-5332	2	GTCCTGTCGGCGTCAAGTCGTAGACGC
miR-507	12	ATTGGCATTTCTTAGAGTG
miR-48-5p	6	TCAGGAGGCTCAGGAGAATGGCGA
miR-128*	7	TGGCGTTGGACAGCGGCG
miR-676	25	CTCTTCAATACTCGGCCTCC
miR-4957-5p	1	TACGCACGTCTGGCAGCGCT
miR-1412	46	TGGGGAGGGGGGCGAGGG
miR-4213-5p	72	AATTTTTTAAGATTTCCA
miR-3856-3p	3104	TGTGATTTTCGTGGCGGA
miR-3940-5p	4	TGTGGGATGGGGCGGGCTG
miR-1323	1	TCATAAAACTGAGTGGCACTTTTCTC
miR-3741	15	ACGAGGAAGGGGGAGGAGGGAAGA
miR-340-5p	2	TTATAAAGCAATGAGACTGAT
miR-3384	65	TGGCTGTTCTCGTGCGCTGTAGCAGA
miR-4617	30	TGTGGCTGTACATCCGGAGGA
miR-22*	1	AGCACTTGCAAACGGCAGCTCT
miR-363-3p	1	AATTGCACGGTATCCATCTGTA
miR-2830	6	AGACACTTCTCGGGCGCGCT
miR-4486	375	CGGGCTGGGCGAGGCTGGCT
miR-3288	76	TGAGCGTGCTTGGCGAGCTTGTCTT
miR-10d	27	TACCCTGTAGAACCGAATTTGTGAGGC
miR-541-5p	3	AAAGGATTCTGCTGTCGGTAA
miR-2295	3	TCGGGTGTGGGAGGGAGGCTT
miR-669k-5p	1	TGTGATTGGGTACATTGTGTGC
miR-4135-3p	2	GCCTGTCGTTGATTTGGTGACT
miR-1369	55	TGGGGTGGGAGGGAGAGAG
miR-2359	1	AGTGTGTTGTGCTTCTTTTT
miR-181b-5p	4	AACATTCATTGCTGTCGGTGGGA
miR-2062*	1	CTCGGTGAAACTGTAGTTGTCGTG
miR-222-3p	8	AGCTACATCTGGCTACTGGGT
miR-5349	5	CTCCTTCGGATGAGGCAGCT
miR-2033	156	ACTAATGATCCGAGAGACT
miR-1777b	6	GCGGGCTGTGGGGGGCGGGGTA
miR-1304	2	TTCGAGGCTCAGAGGGAGATTG
miR-495	2	AACAAACATGGTGCACTTCTTT
miR-183	37	GATGGCACCATAGATTCACG
miR-183*	12	TGGTTCAAAGGCGTCGTA
miR-762	2	GTGGGCTGGGGCCGGGGGGGAC
miR-3589	4	GCAGGAGACCAGCAACTGTGAC
miR-30c-2-3p	1	CTGGGAGAAGGCTGTTTACT
miR-872-5p	1	AAGGTTACTTGTTAGTTCAGGA
miR-3132	12	TGGGTAGAAACGAGCTCAGACAGGG
miR-4003a-5p	1	TGTGGTTGGCTATACATTTT
miR-1970	6	TGGTACTACTGGGGATGGTTTG
miR-4430	1	AGGCAGAGCTAGAGCGGAG
miR-1260b	1	TATCCCACCGAGCTGCCACCAA
miR-5007-3p	7	AACATAGTTGAACCAAACTCATAATA
miR-2207-3p	522	ATGCACAGGCTGGAGCACACA
miR-2184	1	AACAGTAAGAGTTGATGTGCGG
bantam-3p	1	TGAGATCATTGAAAGCTGATTA
miR-320c	15	AAAGGCTGAGGTTGAGGATGGT
miR-2329-3p	16	TCTGTGATGGAGCTAACTCGAAGT
miR-23*	5	TGGTTCCTGGCGTGTTGTT
miR-4058-5p	2	AAGATGCCGGATTTGCCT
miR-451	2	AAACCGTTACCATTACTGAGTTT
miR-4532	2	CTCCCGAGGGAGGGCCCGGCG
miR-2153	2	AGGCAGTATCTGTTGGTGACT
miR-3597-3p	2	ATACGGCTGAGATAACCATTA
miR-1894-3p	103	AGGGAGAGGGGGAAGGGAG
miR-1965	2672	AAGCCGGGGCGAGTGGGGACA
miR-3961	38	TCCCCTGTAGCTCAGTTGGCA
miR-1560	1	GCATCTCCTGGCGCGATCGTCC
miR-3564	114	TGGGAAACGAAGTGGGAAG
miR-133-5p	7	GCTGGTTACGTGGGTCAGAT
miR-87a	1	GTGAGCAAAGTCTCAGGTGTGTT
miR-4987-3p	1	TCTGTCGTCATGCCATGCAAGC
miR-21*	1	CAACAACAGTAGGTAGGCTGTAT
miR-1476-5p	21	TCGCGCAAGGTAGAATGTATG
miR-409-3p	2	CGAATGTTGCTCGGTGAACCCCT
miR-194	2	TGTAACAGCAACTCCATGTGGAAA
miR-3610	210	GAAGCGGAAAGGAGGCGACGACG
miR-1599	15	GGAGGAGGAGGAAAAAAAAA
miR-181c	1	AACATTCAACCTGTCGGTGAGTT
miR-1a*	6	CGTGCTTCCTTACTTCCCAT
miR-2564*	1	GTAAATGTGTAGTTGTTAGTAA
miR-204-5p	14	TCCTTCGTCATCCATGCCT
miR-1941-5p	1	AGGGAGTGCTGGTACGATGCCT
miR-1421r*	1	TGCATACGTTGACCTGCAGCA
miR-4716-3p	15	AAGGGGGAGGGAAATGGAGG
miR-1337	5	TGTAGGGATGGGCGGAGAGAC
miR-3814-3p	13	ACAGCATAGCGTTTGGTTG
miR-2785	49	TGCAGTGGGTACGGGCTGA
miR-581	12	TTTTGGTCTGTAGATTAGT
miR-1293	9	TTTGGTCTGTAGATTAGTTT
miR-3902-3p	16	ATAATAATCGGGCATAAAC
miR-194a	537	TTAAAGAACTCCAGGTGG
miR-1283b	107	TCTGCAAGTTTGGGAAGCACTTTCT
miR-4505	13	CGGCTGGGTCTGGGACGGC
miR-3115	43	TTGGGATTAGCTAGTTGGT
miR-204b	1	TTCCCTTTGTTATCCTATGCCTT
miR-1648	10	CGGCTTATCGGCCGGCTCCGCCTC
miR-4121-3p	62	GATGGTGGAGTTGGGATTG
miR-5093	1	AGGAAATGGAGGCTGAGCTACGGACC
miR-499a-5p	1	TTAAGACTTGCAGTGATGTTT
miR-450b	1	TTTTGCAATATGTTCCTGAA
miR-4530	147	CCCGGGCAGGACGAGGGAGCG
lin-4-3p	147	ACAGTCCGATGATCACAGAGTT
miR-1335	39	CGGCTGAGGTGGGATCCC
miR-2836	46	TCATCAGCTGTAGCCGACGC
miR-744-5p	15	TGCGGGGCTAGGGCTAACAGCA
miR-30e-3p	1	CTTTCAGTCGGATGTTTACAGCA
miR-241-5p	532	TGAGGTAGTGACGAAAAATAA
miR-17-3p	1	ACTGCAGTGAAGGCACTTGTAGC
miR-595	1	GAAGTCGGGCTGGGTGTGTTT
miR-331*	22	GGTTGGATTTGGGTTGGTT
miR-3169	2	TGGACTGTGTTGGCATATCG
miR-2796	3	GTAGGCCGGCGGAAACTACT
miR-8-5p	2	CATCTTACCAGACAGCATTAGA
miR-148b-3p	3	GCAGTGCATCACAGAACTTGGT
miR-339-3p	56	TGGCGACACTTCGACGACAGAGGCA
miR-3917	5965	GCTCGGACTGAGCATCGTGCCG
miR-1b*	39	GGCATAACTCAATATATCGTCGGAT
miR-516b-3p	95136	GCTTCCTCTGTCTGAGGGT
miR-200	13	TTATGTTGGTGATGATGTT
miR-23a	4	ATCACATTGCCAGGGATTTC
miR-1964-3p	500	CCTGATACTTCTGGACTCCTGCTTT
miR-147b	4	CGTGTGGGAAGTGCTTTGC
miR-2526	1	TCCCGTCGGCGTCGTTGCGGTC
miR-1940	9	CTGGACAGGGCTAAGAGGATGAGTCT
miR-881	1028	TAACTGTGGCAATTCTAGAG
miR-92a-1-5p	2	AGGTTGGGATCGGTTGCAATGCT
miR-228-5p	1	AATGGCACTGCAAGAATTCACGG
miR-2186	1	CAGTGGCTCTAAAAGCTC
miR-665-3p	1	ACCAGTAGGCCGAGGCCCCTCATTAA
miR-139	9	TTCTACAGGCAATGTGTCCTTCAG
miR-4943-5p	1	TTTCATTCTCTCTGTGTTTGTGCCA
miR-1483-5p	2	ACGGCAGAATGATAGCGCCCTTT
miR-23b-3p	6	ATCACATTGCCAGGGATTACC
miR-341	10	CGGTCGGTCGGTCGGTCGGTT
miR-193a-5p	1	TGGGTCTTTGCGGGCGAGATGA
miR-143-5p	1	GGTGCAGTGCTGCATCTCTGGTAT
miR-4144-3p	1	CAGTCTTGCATCGGGTGGCAA
miR-1553	338	TGTGGTGGGATGTACAGGATT
miR-1960	27	CTAGTGCTGTTGAGGAGGCT
miR-1538	1	CTCGGCCCTGGGCATGCTGCTGTTGCT
miR-3665	11	AGGAGGTGGACGGGGCGGC
miR-4170-5p	5	TGCAAGTGGTCGATTGGCG
miR-5345a	13	AAATGCATGGGTTGGTACAGCTGT
miR-16	1	GAGCAGCACGTCAATATTGGTG
miR-4800-5p	18	TATTGAGACAGAGGAAGGAAGGA
miR-1603	10	TAGTGGTTGGTTTGCTGCTG
miR-4728-5p	2	TTGGAACGGGAGAAGGCGCAAGCA
miR-374	1	ATATAATACAACCTGCTAAGTGA
miR-146c	1	CGAGAACTGAATTCCATGGACTGA
miR-5124	14	GTCAAGTGACTAAGAGCAT
miR-1930-3p	9	GGGCATTCTGTGGCTGTG
miR-5107	36	TGGGAGAGGAGGAGGACA
miR-241	5	AGAGGTAGGGTGGGAGAATAAG
miR-4040-5p	3	TCGTCTTTGTGCCTTGGTCTGTTT
miR-228-3p	13	CGGATCAGTAGCCGAGTACCATAGC
miR-458	22	ATAGCTCTTTCAACATGGATATGCA
miR-30b-5p	2	TGTAAACATCCTACACTCAGCT
miR-4691-3p	49	CGAGCACGGACTTCAGAGTAGCAT
miR-1772	7	TCGTTGTTGTTCAGGTGAAGGCAG
miR-84a	8000	AGAGGTGTAGAATAAGTG
miR-2481	14	TCGTTTCTGTTCTGGGTTTT
miR-5126	7	GCGGCGGGGGCGAGGGCGGG
miR-2299-5p	40	AGCTGCATACATTTCCTCTGAAA
miR-2888	34	CGGTGGTGGTGGGGGGGTT
miR-2737	3	TTTTTACTGTCCTGTTTGTG
miR-503*	1	GGAGTATTGTTTCTGCTGCCCGG
miR-4206-3p	549	ATTGAATGATTTAGTGAGG
miR-2444	5	TTTGTTTGTTTGTTTGTTTG
miR-4116-5p	5	GGGGCAAAAGTTGGGATTTTA
miR-5413	1	TAATGCAACGGGACTAAT
miR-1892	1	ATATGGGGTGGGGAGATGGGGTAT
miR-342-5p	1	AGGGGTGCTATCTGTGGTTGAGGACA
miR-2188	1	AAGGTCCAACCTCACATGTCCT
miR-219*	11	AAGCATTGCGATGGTCCTC
miR-363*	22	GCATGGATGACGATGGCAATTTTTGA
miR-199b	1	CCCAGTGTTTAGACTATCT
miR-483-5p	16	AAAGGAGGGAGGAAAGAAGGGG
miR-3811a-5p	1	TTCTTGCTGCAGAGATTTAAGTTT
miR-2983	81	TTTCGTCAGCAGCCTTGATGGAC
miR-86*	12	CTGGAGCTGAGGTTACTTTTG
miR-1371	5	ATAGATGAGGCTCATGAGA
miR-1a	50	TGGAATGTAAAGAAGTACGG
miR-1597	23	TGAAGAGCGTCTGCTAGCATGTACA
miR-3648	4	AGCCGCGGTGTCGACAGGG
miR-2284a	4	AATAGATGTTGGGGTTTTTA
miR-228	1	AATGGCACTAGAAGAATTCACGG
miR-4534	2	GGATGGAGGAACGGTGGTGT
miR-493-5p	1	TTGTACATGGTAGGCTTTCATT
miR-733	272	TGCGTTGGATTAGCTAGTTGGTGG
miR-1777	4	CTGGGCTGGTCGTGGCGGCG
miR-11*	7	GAGAACTCCGGCTTGCTC
miR-1627*	57	TGGTGCATGTGGTTGATGG
miR-975-3p	1	ACAGATGTGGGAGTTTTGGCA
miR-1286	3	TGACAGCTGACCAAGTGAGCCCAT
miR-2816	7	TCGAGTGAGCTGAGACGT
miR-996	17	TGATCTGTAGATACTCGTCT
miR-4739	3	AAGGGAGGGGAGCGCGTGGCCT
miR-4066-5p	1	CCAGATGTGGGCAGTAGGCG
miR-190b	10	TGATTGTTTGGTGAAGGTGTG
miR-3484-5p	2	TTTTGTTTCGTTGTTTTGTATTTT
miR-205-5p	1	TCCTTCATTCCACCGGAGTCTG
miR-4006e-5p	798	TGGAACAGTGATAGAAGTGC
miR-2405	2	GTGTGTCGTTTGTTCTGGCCTT
miR-5101	37	TTTGTTTGCTTTGTGGTGTGCCAG
miR-669n	3	GATTTGTTGTGGATATTTGT
miR-2840	14	AGGACTGGAAGAGGAGGAGG
miR-1827	100	TGTAGAGAAGTAGATTGGAT
miR-21-3p	3	ACCACCAGTCGATGAGTGT
miR-3535	2	GGATATGATGACTGATTATCTCAGA
miR-4712-3p	91	ACTAGAGAACCTGTATGTAT
miR-3141	4	GGGCGGGTGGAGGATGGCA
miR-433-3p	1	ATCATGATGGGCTCCTCGGTGT
miR-623	35	TCCTTTTCAGGGGCTGTGTTGGCGT
miR-928	86	CTGGTGTGGAATCTGGGGAA
miR-1780	1	TTGCGACTCATCTCCACA
miR-4181-5p	3	TTTGTGTCAGCCTTCGCTTGCT
miR-126b	1	TCGTACCGTGAGTAATAGTGCA
miR-2900	26	ATGGGCGGGCGGGAGGAA
miR-328a*	210	GGGGGGAAGGGAGGGGCT
miR-3751	289	GTGGTGGTGGTGGAGGTGGTG
miR-4967-5p	2	TATTTTCTCTCTGTTATCA
miR-221-5p	1	ACCTGGCATACAATGTAGATTT
miR-466h-3p	4	ATACGGCACGAACACACAGAC
miR-5606	57	GAGAGAGAGAGACAGAGAGAG
miR-4047-3p	9	TTGTGTAGCTCGTGTTTT
miR-1010-5p	4	TAACTGGTGTAGATGAATCATT
miR-216b	1	TACCACTGCAGGCAACTGTGTA
miR-1770	11	GCTGGGGGAGGAGGGATGCGGGG
miR-365b-5p	290	AGGGCTTTCAGTGGATGCAGATGT
miR-487b	2	ATCGTACAGGGTCATCCACTTA
miR-1502a-5p	3	TTGAACTTTCTAGAGATAGA
miR-127*	1	CTGAAGCTCAGAGGGCTCTGATA
miR-196b	525	TGACGTATTTCCTGGTTGTTGGGCA
miR-1701	28	GGCTGGTTGGTGTAGTTGGTTT
miR-4145-3p	409	ATATGGAATGTTGCTGTG
miR-4427	53	TTTGAACAGATGTCTGAAGAGTA
miR-1736	3101	AGACCTTCGGACTGGCCCA
miR-1814c	878	GTTTCTGTTTTGTTGGTTTT
miR-3070a-3p	12671	GGGTGTAGCTCAGGGGTAGA
miR-4271	30	GAGGGGAAGGAGAGGTGGG
miR-2971	1	AAAAGTCTGAGGAGTTGGGTCGT
let-7d*	1	CTATACAACCTACTGCCTTTTT
miR-455-3p	1	ATGCAGTCCATGGGCATATAC
miR-1607	11	AGGGGCGGGAGCGGTGGAC
miR-34b-3p	1	CACAGCACCGTAACTCCACTGCAT
miR-323	41	GCACAGTACACGGGCCTCT
miR-2470	3	TTTTGGTTTTGGATATCT
miR-92d*	1	AGGTCAGGAGTAGAGTTGGTTGTGCT
miR-3545-3p	8	TTGAACCTGCTGAAGTAACCACTG
miR-466i-3p	48	ACACACACACACACACACA
miR-2026	177	TTTCAAATGTCTGACTTATCA
miR-1676	10	AGAGGAAGGGGGTGGGATTG
miR-1367*	16	ATGGTAGAGTGTCGCGTCCAA
miR-3074-2-3p	1	TGTATCGGCTCAGCTCAGGCAC
miR-493-3p	1	TGAAGGTCTACTGTGTGCCAGGT
miR-1261	23	GTGGTTAAGGCTTTGGATTG
miR-470-5p	2423	TTCTGGCAACTGGCACTGTGACGT
miR-5572	5	GTTGGGGTTCGGGGCGCT
miR-2288	4	AGGTGGTAGGTGTGTGGTTG
miR-1636	72	TGTAGTGTTGATGGCGGTGCTG
miR-214-3p	6	ACAGCAGGCACAGACAGGCAGTA
miR-1557	1	CCAGTGCGGCTAGAGCGGCTC
miR-2454*	1	TCTCGTCTGGCCGGTTGCTCCT
miR-466e-5p	3	AGATGTTGCTGTAGATGTACATA
miR-4456	6	TCCTAAGTGGCTGTCCTTTT
miR-4614	4	CGGGGATTTTGGGGAGGGG
miR-3830-3p	2646	TTGGGCTCGGTCGGTGCTTGG
miR-2304	8	GGTTGTGGTGGTTGGGGTGTG
miR-3562	6	TCGGGGCAGTGGCATGGATGGGTAGG
miR-214	2	ACAGCGGGCACAGACAGGCAG
miR-3139	10	TGATGGCTCAACAGATCCCTGTTC
miR-1326	6	TCTGATAAGAATTGGTGCTCCT
miR-2392	71	GAGGAGGAGGTGAGAGGG
miR-5458	49	GGACTCCTACGGTGCGATGCTGTGC
miR-30b	2	TGTAAACATCCTACACTCAGC
miR-5423	92	TCTTAGAAGATCTTGGATG
miR-4322	1	ACTGGGGCTGCAGCGCGTTGGG
miR-3622b-5p	2114	GGCATGGGGAGGTAGTGA
miR-1714	1	CCAGTCGGCGCTGCTGGAAGTGAT
miR-4005c-5p	10	TAGTTGCGTATGTTTTGGA
miR-16b	3	TAGCAGCACGTAAATATTGGAG
miR-4123-5p	53	TGCTGTCTCCTCAGCTGCGGCTTT
miR-1792	17	GCACAGCTTTAGGAACACTGCAGA
miR-100b	8210	AACCGCAGATTCGGACATTTGGTT
miR-4046-5p	3	CAGGGTGTGGCGTGATACCTCT
miR-1422c	8	AGAAAACTCTGGTATAGATGTG
miR-26b-5p	24	TTCAAGTAATTCAGGATAGGT
miR-2345	2	TGTCGTGGTTTTCTTATTT
miR-1266	2	GCGCTCACGGCTGTAGGAAGGGCT
miR-2390	54	GTTTTGTTTTTTGTTTTTC
miR-468-3p	4	GTAGTGACGGATTGCGTGTGTTG
miR-2154	53	TGAGCTGTAGAATGGCATCTTGTGT
miR-3817-5p	52	GGGGGTGTGGGGTGGGAT
miR-2325a	3	GTTGTTGTTGGGTTTTCTTTT
miR-2242	2	TGGATTGAAAGTGTGAGTCGAGC
miR-467e-3p	7	ATATGACATAGAACACCTATT
miR-2582b	9	AAACTCTGGAATACTTTGAGC
miR-3875-5p	1	GGGTCTGTAGCTCAAGTAAAG
miR-2284n	2	AAAAAAGTTTGTTTGGGTTTTT
miR-63b	16	TTGACCTGTAGCGAGAGTTT
miR-669	2	TGCGGGCTGTGTGTGTGCGTG
miR-564	1	GGCACGTTGGCAAGCAGGCT
miR-1306-3p	222	ACGTTGGGCACTAGGTGTG
miR-276b-3p	1	TAGGAACTTAATACCATGCTCGAAA
miR-4006b-5p	5807	TGGAACAATGTAGGTAAGG
miR-3759	2	GCCACTCAGACTGGGTCTCCGC
miR-4634	13	CGGGCAACCGGCCGGGGGC
miR-23b-5p	3	TGGTTCCTGGCGTGTTGTTT
miR-963-3p	1	AACAGCATGTATCTACCTTTGT
miR-31-3p	1	TGCTATGCCAACATATTGCCATC
miR-4949-3p	6	AGTGGTGTGCGTGTCTGTG
miR-927-3p	1	CAAAGCGATTTATGGATTGAAAC
miR-217	2	TACTGCATCAGGAACTGATTGG
miR-18a-3p	1	ACTGCCCTAAGTGCTCCTTCTGT
miR-4308	1191	TCCCTTGATCGTTTCTTCCT
miR-4736	92	AAGGCAGGTCTCTGGGCTG
miR-20a-5p	1	TAAAGTGCTTATAGTGCAGGTAG
miR-466o-3p	1	CATACATACATGCATACAAAGAAC
miR-1294	1	TGTGCGGTTGGCCATTATTGTGCAT
miR-3147	4	GGTAGGGTCAGTGTGGAGGGTGT
miR-542-3p	2	TGTGACAGATTGATAACTGA
miR-34*	28	AGCGACTACAACGACAACTGCGCCT
miR-133b*	13	CTGGTCAAATGGAAGCTGTC
miR-30b-3p	6	TTTCAGTCGGATGTTTGCA
miR-1626*	19	TTTCATCATGTAGACTTTTAGGCT
miR-4071-5p	1	ACGTTGCTCTTACTGTCATC
miR-2993	14	CGGGCTGTGGAGGGAAGGAG
miR-3403	39	TGAATGCAAGTCTGAACGTACTGATTTA
miR-1586	9	CAAGGCAGCTGTGGTGGGGGCAT
miR-5196-5p	30	AGAGGAAGGGGAGGAGGGGGGG
miR-362-5p	1	AATCCTTGGAACCTAGGTGTGA
miR-54-5p	1	AGGATATGAAACGCGAGATAGCA
miR-616-3p	17	AGCAGTTTGGAGCGGTTTGAGCA
miR-669m-5p	130	TGTAGTGACGTGTGTAGTGTGTGTAT
miR-135-5p	3	TGATGGTCTTTCTTTTCGCTGTGCT
miR-279c*	2963	GGAGCGATTTGTCTGGTTCA
miR-187-5p	18	AGGCTACACACAGGACAGG
miR-4970-5p	2124	TGGGAGAACGCAGTTGCTGCGCTG
miR-4458	226	AGAGGTTTGGTGTGGAAGT
miR-752-3p	17	AGTCTGGATTGGGTGGTTT
miR-3048	4	TGATAGAACTGGTCATGCTCTT
miR-3334	150	TGAACAAATGTGGAAGGGACG
miR-2126	4	AGCGGTCTGCGGTAGGAG
miR-4626	8	GGTGGGTTGAGGTGGTGTAGCTG
miR-3601	1430	TCTCGCTGAATAATTGATCCCGA
miR-92a-5p	76	AGGACGGGAAGGGCACGAT
miR-4110-5p	2874	CCATGTGAACAGCAGTTG
miR-328a	1	CTGGCCCTCTCTGCCCTTCCGTTATC
miR-2b*	1172	TCGACAAGTACTGGGATGTGACATG
miR-4051-3p	1	TCCAAGGTCGAGGGATTTGAT
miR-48*	2	ACATTTCATGCCTAACTCTGCCA
miR-1193-5p	168	TGGTAGAGCGGTGGACTGTAGA
miR-4825*	4	GCGGAAGGGATGGGTGGGGA
miR-765	21	TGGGGAGAGGGTAGGGTG
miR-4127-3p	5	AGGCAGCAGTAGGGAAGTATG
miR-5111-5p	249	GATAGCTCAGTCGGTAGAG
miR-4529-3p	1	ATGGACTGCGATGGCACCGG
miR-984-3p	1	ATCCAACGACAAATTTGTCTCG
miR-182	1	TTTGGCAATGGTAGAACTCACACTGAA
miR-989-3p	16	TGCTGATTGATGTAGTGG
miR-2325c	6	CTTTGTTTTTTTTTTTTTCA
miR-1947-5p	4	AGGAAGAGCTAGCTGAAGTGGG
miR-4948-5p	2	CGCGGGCGGGCGTGCGTTGATT
miR-1497a	2	TTAAAGAACTCCAGGTGGTCGGGAT
miR-346-3p	1	AGGCAGGGGGCTGGGCTCTGCTG
miR-3926	5	TGGCCAAGGAAAGCAGCGCAGATCA
miR-4734	1	GCCTGCCGGGCTGCGGTGACGGGC
miR-1247-3p	1	CGGGAACGTCGAATGGAAGCA
miR-871-5p	2	TATTAGTATTAGTGGAAGTGCATG
miR-455*	1	GCAGTCCATGGGCATATACACT
miR-3963	19	TTCGTATCCCACTTCTGACAC
miR-5431	22	TCTAGAGATCCAAATAGAAGAGCA
miR-25-5p	1	AGGCGGAGACTTGGGCAATTGC
miR-920	7	TGGGGAGCGTAGAAGGGTT
miR-485-5p	4	AGAGGCTGGCCGTGATGAATT
miR-1408	2	TGGGGAGGGACGTGGTGGAG
miR-344a	13	CTCGGCTCCGTGGCTAGTT
miR-3879-5p	20	TGGGTTATTGGTCGTCGT
miR-4157-5p	8	TGGAAAGTGCGACGTATGGT
miR-615-5p	1505	GGGGGTTTCCCGGTGTCGGAACCA
miR-2788	6	TGGGGTGTAAGGGTATGTG
miR-672-5p	10	TGTAGGATGGTGTAAACTGTGTGGGA
miR-1982-5p	30	TTGGGAGGGTGGGGATGG
miR-1624	1	AGGCCCACTGGACAGGGAGCA
miR-4107-5p	2	ATATCTATGGGTTGTTGGT
miR-600	9	AGTTCGACAGACAAGAGGCTTCT
miR-1768	2	GGCAGAAGGATTGTGTGCTGCAT
miR-345-3p	3	CTGAACTAGGGGTCTGGAGTA
miR-2464-5p	12	ACTTCTGCAAGACTGAGAAGAC
miR-380-3p	1	TATGTAATGTGGTCCACGTCT
miR-2796-3p	3	GTAGGCCGGCGGAAACTACTC
miR-33-5p	2	GGTGGATTGTGGCATTGCATTGCATG
miR-34b	1	TGGCAGTGTCTTAGCTGGTT
miR-466h-5p	4	GTGTGCGGTGCTTGTGGTGTA
miR-504-3p	10	AGGGAGTGAGGGGAGGGTTT
miR-2774c	5	GTCGTGGAACGGCCTTCCCTT
miR-2388	440	CTCGGAGGAAGGTGGGGATGA
miR-370-3p	164	GCCCTGGTGGTGGAACTGGTA
miR-3004	4	AATATTGGTTTTGGTCTGT
miR-758-3p	223	TTTGTGAGCACTGGTCCAGCGAA
miR-1322	21	TCGAAGATGCTGCTGATGGTG
miR-4556	1	CCGACGGACCTCGGCGTGACGGTTT
miR-498	88	TCTTCAAGTCAGGGGGCCCGTCTTTC
miR-204*	4	GCTGGGAAGGCAAAGGGACGTAA
miR-2489	1	AAAGACAGGGGACCCGACGTTT
miR-2982	4	GTGGGAAGGGGGCTTGGGA
miR-134	274	TGTACTGGTTGAGAAGATGG
miR-5110	45	TATGGTAGAGGGTGGTGGAATT
miR-4708-5p	1	GAGATGGCCATCTTGCTCCTT
miR-2881	12	GAGGGCGGGGGGGACAGGTT
miR-1895	429	CCCGGAGGAGGAGGAGGAGGAG
miR-1228-3p	1	TCATCCACCGCGTCGCCCCCC
miR-320d	9	AAAGGCTGAGGTTGAGGATG
miR-195	1	TAGCAGCACAGAAATATTGGCA
miR-1575	1	CGCGAGCACGTAGAGAGCAGG
miR-954-5p	2	TCTGGGTCTTGGCATTGTGTGT
miR-246	5	TTACATGATGATTGGTTAAGGAAGCT
miR-4178a-5p	117	TGCAAACTCGTCGGCTTT
miR-1247-5p	2	ACCCGTCCCGTGCGTCCCCGGAA
miR-3186-5p	883	CCGGCGTGGTCTAGTGGCTT
miR-1814a	145	AGGTTTTTTTTTTTTTTC
miR-265	14	TGGGAGGAAGGGTTGTAC
miR-90-3p	104

## Sheet: Nymph
miR-315	96010	TTTTGATTGTTGCTCAGAAGGCG
miR-1	61836	TGGAATGTAAAGAAGTATGGAG
miR-92-3p	13994	TATTGCACTCGTCCCGGCCTTT
miR-279	10484	TGACTAGATCCACACTCATCCA
miR-10	7061	TACCCTGTAGATCCGAATTTGT
miR-184	8351	TGGACGGAGAACTGATAAGGGC
miR-71-5p	11887	TGAAAGACATGGGTAGTGAGAT
miR-71	11288	TGAAAGACATGGGTAGTGAGATG
miR-993a-5p	5376	TACCCTGTAGAACCGGGCTTTTG
miR-124	2504	TAAGGCACGCGGTGAATGCCAA
let-7-5p	2958	TGAGGTAGTAGGTTGTATAGTT
miR-993	1208	GAAGCTCGTTTCTACAGGTATCT
miR-9a	1165	TCTTTGGTTATCTAGCTGTATGA
miR-10-3p	1378	AAATTCGGTTCTAGAGAGGTTT
miR-263a-5p	975	AATGGCACTGGAAGAATTCACGG
miR-275-3p	1403	TCAGGTACCTGAAGTAGCGCGCG
miR-2c	1253	TATCACAGCCAGCTTTGATGAGC
miR-2b	747	TATCACAGCCACCTTTGATGAGCT
miR-285	485	TAGCACCATTTGAATTCAGTTC
miR-317	777	TGAACACAGCTGGTGGTATATCAGT
miR-276-3p	313	TAGGAACTTCATACCATGCTCG
miR-124-3p	2489	TAAGGCACGCGGTGAATGCCA
miR-2-5p	220	CCGTCAAAGGGGCTGTGAAATG
miR-184-5p	134	CCTTATCATTCGACTGTCCAGA
miR-71-3p	155	TCTCACTACCTTGTCTTTGTTG
miR-79	281	TAAAGCTAGGTTACCAAAGTTA
miR-3931	138	TACTTTGAGTCGGTACGAATCCT
miR-7-5p	128	TGGAAGACTAGTGATTTTGTTGTT
miR-10-5p	6979	ACCCTGTAGATCCGAATTTGT
miR-100	105	AACCCGTAGATCCGAACTTGTG
miR-315-5p	95456	TTTTGATTGTTGCTCAGAAG
miR-33	76	GTGCATTGTAGTTGCATTGCA
miR-34-5p	104	TGGCAGTGTGGTTAGCTGGTTGT
miR-750	86	CCAGATCTAACTCTTCCAGCTCA
miR-87	55	GTGAGCAAAGTTTCAGGTGTGT
miR-12-5p	59	TGAGTATTACATCAGGTACTGGT
miR-8-3p	63	TAATACTGTCAGGTAAAGATGTC
miR-279a	10385	TGACTAGATCCACACTCAT
miR-96	47	TTTGGCACTAGCACATTTTTGT
miR-125-5p	49	TCCCTGAGACCCTTACTTGTGA
miR-993b-5p	5339	TACCCTGTAGAACCGGGCTTT
miR-184-3p	87	CCTGGACGGAGAACTGATAAGGG
miR-317-3p	769	TGAACACAGCTGGTGGTATAT
bantam	45	TGAGATCATTGTGAAAGCTGATT
miR-276-5p	31	AGCGAGGTATGGAGTTCTTACT
miR-13a-5p	221	CCGTCAAAGGGGCTGTGAA
miR-33-5p	145	GTGCCATTGTAGACGACATTGT
miR-305-5p	47	ATTGTACTTCATCAGGTGCTCTGG
miR-5308	20	TCTGTGCTGTGGAGGTAATATAT
miR-29-3p	203	TAGCACCATCTGAAATCGGTT
miR-92a	15	TATTGCACTAGTCCCGGCCTTT
miR-279-3p	29	TGACTAGATCCACATTCATCCA
miR-210-3p	18	TTGTGCGTGTGACAGCGGCTAT
miR-92b-3p	14	CATTGCACTTGTCTCGGTCTGA
miR-276	305	TAGGAACTTCATACCATGCTC
miR-1175-3p	9	TGAGATTCAACTCCTCCAACTTCT
miR-7	127	TGGAAGACTAGTGATTTTGTTGT
miR-9a-5p	1146	TCTTTGGTTATCTAGCTGTAT
miR-3352	220	TGGGATTCTGGTTCTATTTGGCAT
miR-190-5p	10	AGATATGTTTGATATTCTTGGTT
miR-2840	64	AAGGAACTGGAAGAGAGGAAGC
miR-137	12	TTATTGCTTGAGAATACACGT
miR-8-5p	7	CATCTTACCAGACAGCATTAGA
miR-5315	7	AACACAACATCCGGACAAGCAC
miR-745-3p	22	AAGCTGCCCAATGAAGGGCTGG
miR-3842-5p	628	AGGAGCTGCAAAACGAAGTCGG
miR-5305	8	TTGGGCTTGAAGATTAGCTTAG
miR-5307	12	TAATCTCATTTGGTATCTCTGG
miR-5310	7	TGTAGTCTGGCAGAAACGTCGGTT
miR-310-3p	5	TATTGCACACGTCCCGGCCTTT
miR-277-5p	6	GTGTCGGGCAGTGCATTTGCAT
miR-3931-3p	134	TACTTTGAGTCGGTACGAATC
miR-252-5p	8	CTAAGTACTAGCGCCGTAGGAG
miR-2490-5p	166	TGAAGATAAAGAAGGTTGAGCAA
miR-92a-3p	30	CATTGCACTCGTCCCGGCCTTT
miR-3241	12	ATAAAGGACTGTACAGAAAGCA
miR-2805	11	TTCCTGAAGAACAGCACGGAAC
miR-375	6	TTTGTTCGTTCGGCTCGAGTTA
miR-312-3p	653	TATTGAACTTGAGACGGCTCATCA
miR-252b	9	TTAAGTAGTAGTGCCGCAGGTAA
miR-309a-5p	2046	TGTGAACTCGACCGTCGGCT
miR-305	47	ATTGTACTTCATCAGGTGCTCT
miR-100-5p	94	AACCCGTAGATCCGAACTTGTGTGTGGC
miR-2c-5p	36	TCATGAAAAAGCTGAAGAACGT
miR-4973-3p	4	TGGAACATCACTGACCACGGCACA
miR-iab-8-5p	6	TACGTATACTGAAGGTATACCGGA
miR-750-5p	7	TGTTGACAGACAGGGCATCTTGACA
miR-5314	3	TATAGATGATGTCTTCATGATGC
miR-2001	5	TTGTGACCGTTACAATGGGCAT
miR-2998	35	AAGACAGCGATAGGTAGACCTAAA
miR-993a-3p	2	GAAGCTCGTTCTACAGGTATCT
miR-281-5p	2	AAGAGAGCAATCCGTGGACAGT
miR-219	4	TGATTGTCCAAACGCAATTCTTG
miR-279e-3p	20	TGACAGCTGGAGACACTCGCTTGC
miR-2999	9	TGCACTGGACTAGAGCGCGCA
miR-4970-5p	2033	CTGGTAGAACGCAGTTGCTGCGCTG
let-7	4	TGAGGTAGTTGGTTGTATAGTT
miR-3384-3p	8	ATGTCTGTGTTGCGCTGGTGAAGAC
miR-2779	24	TCGTATCCGGCTCGACGGACCA
miR-11-5p	3	TGGGATTTCATACTGTGACCTT
miR-2a-3p	3	TATCACAGCCAGCTTTGAAGAGC
miR-279e	7	TCGACAAGCATACACTCCGGGCGT
miR-9382-5p	64	CATCAAATGTGGCTGAGGGAT
miR-5324	3	TTCAGAAGAACATGGCTGCTGACGC
miR-2765	4	TGGTAATCACCAGCACCGTTGGCAC
miR-87b-3p	54	GTGAGCAAAGTTTCAGGTGTGTT
miR-5312	6	TGGCTGAACGTTGTTATGCGT
miR-969-3p	2	ATACTTGACACGTTGGGCCTCGC
miR-2752	41	CTCTAACACGATCGCCTCGGAT
miR-1926	1	TAGGAACTTAAAGCAAAAAGGC
miR-2825	3	ACAGATCATGAAGAAGCTAA
miR-5330	2	TCATATTTGTAGCAGCGTCTCGGTG
miR-3822-3p	8	ATATTTTCTGTTGACATGCG
miR-3347b	14	TAGTCATCATCTGATGCTTGCTATTCC
miR-2780c	2	AAGGGCGTTAAGAAGAAGATTG
miR-3342	23	TGACCACAGGAGAACGAGCGAGCCC
miR-5727-5p	9	TGCAAGCTAAGAATGACAA
miR-2723	2	CCACTGCTGCTGGACGTCTGTG
miR-87-5p	1	CTGGCGCCTGTATTTGCTGACC
miR-2787-3p	233	TGTAGAAGTTCTAGTGATGTGCATG
miR-1010-5p	2	TAACTGGTGTAGATGAATCATT
miR-2848	502	TTCGCGGGAGAAAGGCAAAA
miR-2754	16	TCTGGGATCGACTGTAAA
miR-3873-5p	1	TCCGAATGTGTAGGAAGGTT
miR-1175-5p	16	AAGTGGAAGTGGTCTCATCA
miR-5735-3p	70	TGGACACACAGATAATGCAGT
miR-1012-3p	2	TTGGTCAAGTTTTTCCCCATAGCC
miR-3830-5p	5	TTCGAGTGCGGCCCCGGCGAT
miR-988-5p	2	GTGTGACTGTGGCAAAGTGCAT
miR-4919-3p	1	TGAACGCCCTGAACGATTTGCAG
miR-375-5p	5	CTTGAGGCCAAGGGAATGCAAGACGTC
miR-3851a-3p	7	TTGTACATTTCGAATCGATCGG
miR-4949-5p	195	CGCACACACACACACACA
miR-3366	8	TAGGATGAAGAGGGTATGGTACT
miR-981	4	TTCGTTGTCGTAGAAACCTGA
miR-6-3-5p	13	AGGGAACTGGAGATGCTGATGATGA
miR-3854-5p	2	ACCACAATCGCATGCTTCCAT
miR-3882-3p	2	TCGGAAGAATCCCGAACACGATGGTCA
miR-2763-5p	3	TGCCAAAGTAGTGACAGCATAACATTAT
miR-965-5p	22	GGCGGAAAGTTGACTGGCT
miR-263b-3p	7	TGGATCTCTTCGTGGCATGTG
miR-927-3p	4906	CAAGCGTTGGATTGTTAA
miR-3338-5p	2	AGCAAGGACAGTATGTGTGCATA
miR-13-5p	2361	TCGTAAAAGCGGTTGTGGTG
miR-306b	18	TGGAGGAACTGAAGGCGGCTCTGA
miR-307-3p	3	CACAACCTCCTTGAGTGAGTG
miR-980-3p	1	TAGTGCTTGTGAAGGGCTTCC
miR-190	9	AGATATGTTTGATATTCTTGGTTGT
miR-4972-3p	18	TGATATCTGTGCCTGTATCGAGGATTG
miR-5327	3	AAAGGGTTCTGTGAAGGCTGCT
miR-2807d	2	CAGGCTGCTTACAAAATGGC
miR-3360	1	TTACGAATTATGGAAATGTCAT
miR-12b-5p	6	TGACAGAATTCTCTCCAGGTACTGCA
miR-5316a	74	TCACCGGAGCTTATTGACGCAG
miR-980-5p	3	GTGCTGTCAGTGGGGTAGCA
miR-2759	22	TGAAGACATAGATACGTGCGAAA
miR-3896-3p	9	AGACTGCAGAACGGATAACT
miR-932-3p	9	TGCAAGCGCTGCGGATCTCCTTTGCA
miR-5317a	10	TGTCTGTCTCTGTGTCTGTCTTTTT
miR-2-3p	90	TATCACAGCCACCTTTGATGACTT
miR-31	2	AGGCAAGATGTTGGCATAGCTGAA
miR-3343	8	TCTCCTCGTCACCAGACCGTAGC
miR-4-3p	4	ATAAGCTAGAAAACTATGA
miR-3477-3p	1	TAACTTACTGAATGGGAGTCGA
miR-4987-5p	17	TTGGACAACAGCGTTGCCGGCACTGATT
miR-2788-5p	1	TGGTGTTTCTTCAGCTGCTTT
miR-2733e	21	TAATGTGGAATGTATATAGCTGAT
miR-2944b-5p	1693	TAAGGAACTTCAGGGGACTGTG
miR-3805a-5p	2	GATCATCATTTGGGTCGTCAT
miR-286-5p	20	GGCACTGTCGGTATTGTCTT
miR-3865-5p	2	TGGCGAAGATCTTGTAGCTGA
miR-5325	75	TTGAAGAACTCAAGGAGAAGGAA
miR-286b	2	TGACTAGACCCACACTCATCCC
miR-3210	2	TGACATCAAGCGACCCTGCCTCACCCA
miR-4950-3p	3	TTTCAAGTCATGCATGTAAGGCGC
miR-2816	2	CTCGAGCAGGTAGATGTGT
miR-996	142	TGACTAAGTAGTTGACATGCTCAGTC
miR-6013-3p	4	GCTGCTGACGACTTCGCTTTCG
miR-4943-3p	1	TGACACAGGCTGAGAATGAAAA
miR-2753	10	TAAATGGAAGAAAGGCTGGAA
miR-4962-3p	1894	GACGAGCAGAGAATGAGGGAG
miR-3895-5p	1	TTGAGTTGATGTTTCGATGG
miR-2761-3p	1	GTGCTGGAACCGATCGTCGAGA
miR-3830-3p	1983	TTGGGCTCGGTCGGTGCTTGG
miR-3851c-5p	1	AGTTGATTGGAGTGTTACAT
miR-3365	65	TGACTAGATCATCACACAG
miR-3334	58	GAAGCAGAAATGGAAGGAGCAG
miR-3208	81	CGTGAGGAAAGTGAGAGAGCAG
miR-2733a-5p	7	TCACTGGCTGCAAGATATTG
miR-2733i-3p	7	TGACTGGGACATGTGATGACAT
miR-3897-3p	9	CAGGTGGTGTGGGGTGGAG
miR-3267a	8	TGCTTATGTGCTCGTCCGCCCAT
miR-210	16	TTGTGCGTGTGACAGCGGCT
miR-9374-3p	62	GAGTAGGTAGCATATTGCACAATG
miR-2940-5p	1	TGCTTTTCTTATCTCAGTCGTGGC
miR-iab-4-3p	1	AGGATACATTCAGTATACGAAC
miR-3261	380	GTAGAAAAGGATAAAGTAGGGT
miR-5333	31	TGCTGATTCTGCAGCGTTTCGGT
miR-3254	79	GCTGGACGAATTCAAGGAGAG
miR-2493-5p	53	CACACACACACACACACA
miR-3807-5p	11	ATGGCGATGAAGTGCGAGCC
miR-993-5p	2937	ACCCTGTAGAACCGGGCTT
miR-5332	8	ACTCGTCCTGTCGGCGTCAAGTCGTAGA
miR-3825-5p	1	TCGTTTTTTCTTCCTGCACTTT
miR-3361	26	TGAGAACGTTTGCGGCAAACTCG
miR-3382-5p	128	TCGAAGTATTTGTGTTGTCGTCGT
miR-5306	2	AGAGTATCACGTGACGCTCCTT
miR-3268-5p	4	TGAAGGATGATATTAGTAGGTA
miR-5316b	467	TCACCGGGGCCTATTGATGTAG
miR-285-3p	5	TAGCACCATTTGAAATCAGTGTTA
miR-1-5p	1	CGTGCTTCCTTACTTCCCATAT
miR-3856-3p	3	AGTGATTTTTTCGTTGGCA
miR-279c-3p	1	TGACTAGATCCACACTTGCTG
miR-989-3p	14	ATGATGATGATGATGTAGTGG
miR-9a-3p	1	TAAAGCTAGCTTACCAAAGTTA
miR-2820	6	TAGCAAGGATGGAACTGAAT
miR-282-5p	21	CACCGTTAGCCTCTCCTTGCTTTTCTT
miR-4948-5p	261	CGGGGGCGTGGGTTCGTAT
miR-3879-3p	1	AACCGGCTAGTAAAGTCCCCC
miR-iab-8	6	TACGTATACTGAAGGTATACCG
miR-278	1	TCGGTGGGATTTTCGTCCGTCT
miR-4968-3p	20	AGCAGCAGCAGCAGCCGCAGCA
miR-2b-2-5p	56	TTCGTCAAAGCGGTTGTGATG
miR-3834-3p	2	TCTCTGGTAGAATGACTTCACT
miR-3280	615	TGACAATCTAGGTGGAGACATGGTAT
miR-3363	1	CATACGATTTGTGGACCCGTTT
miR-998-5p	2	ACTGAATTCTGTAGGTCTCCA
miR-9c-3p	1	AAAGCTGTAGTACCAAAAGGTC
miR-3870-5p	3	TCGAGGCATATGGGAAAAC
miR-2817	25	AACAAGACTGGAAGATGAG
miR-3885-5p	2	AAGGCGGCGACGGCGAGGGCG
miR-6007-3p

## Sheet: Adult
miR-1-3p	269826	TGGAATGTAAAGAAGTATGGAG
let-7-5p	156025	TGAGGTAGTAGGTTGTATAGTT
miR-34	25602	TGGCAGTGTGGTTAGCTGGTTGT
miR-10a	14806	TACCCTGTAGATCCGAATTTGT
miR-275-3p	35837	TCAGGTACCTGAAGTAGCGCGCG
miR-315	12943	TTTTGATTGTTGCTCAGAAGGCG
miR-92a	7356	TATTGCACTCGTCCCGGCCTTT
miR-184-3p	9395	TGGACGGAGAACTGATAAGGGC
miR-10*	5847	AAATTCGGTTCTAGAGAGGTTT
miR-275	36134	TCAGGTACCTGAAGTAGCGCG
miR-276	5264	TAGGAACTTCATACCATGCTCG
miR-486-5p	4164	TCCTGTACTGAGCTGCCCCGA
miR-100-5p	3967	AACCCGTAGATCCGAACTTGTG
miR-125b-5p	3284	TCCCTGAGACCCTTACTTGTGA
miR-305-5p	3258	ATTGTACTTCATCAGGTG
miR-71c	5175	TGAAAGACATGGGTAGTGAGAT
miR-1	262542	TGGAATGTAAAGAAGTATG
miR-279	2948	TGACTAGATCCACACTCATCCA
miR-9a-5p	3218	TCTTTGGTTATCTAGCTGTATGA
miR-263a	2288	AATGGCACTGGAAGAATTCACGG
miR-184	9486	TGGACGGAGAACTGATAAGGG
miR-71	4757	TGAAAGACATGGGTAGTGAGATG
miR-276-5p	2008	AGCGAGGTATGGAGTTCTTACT
miR-423-5p	2341	TGAGGGGCAGAGAGCGAGACTTT
miR-375	2953	TTTGTTCGTTCGGCTCGAGTT
miR-5309	1704	CAATGCCCATGGAAACCCCGAA
miR-5307	2208	TAATCTCATTTGGTATCTC
miR-4175-3p	16918	GGGGGTGTAGCTCAGATGGTAG
miR-317	1580	TGAACACAGCTGGTGGTATATCA
miR-9	3144	TCTTTGGTTATCTAGCTGTATG
miR-206	3987	TGGAATGTAAGGAAGTATGG
miR-320a	871	AAAAGCTGGGTTGAGAGGGCGA
miR-750	2171	CCAGATCTAACTCTTCCAGCT
miR-34-5p	24211	TGGCAGTGTGGTTAGCTGGTTGTT
miR-12-5p	885	TGAGTATTACATCAGGTACT
miR-451	773	AAACCGTTACCATTACTGAGTTT
let-7f-5p	716	TGAGGTAGTAGATTGTATAGTT
miR-92a-3p	628	TATTGCACTTGTCCCGGCCT
miR-100	3603	AACCCGTAGATCCGAACTTGTGA
miR-1175-3p	628	TGAGATTCAACTCCTCCAACTTCT
miR-252b	1089	TTAAGTAGTAGTGCCGCAGGTA
miR-5308	751	TCTGTGCTGTGGAGGTAATATAT
miR-107	799	AGCAGCATTGTACAGGGCTAT
miR-993*	1182	CTACCCTGTAGAACCGGGCTTTTG
miR-10-3p	5724	CAAATTCGGTTCTAGAGAGGTTT
miR-3931	949	TACTTTGAGTCGGTACGAATC
miR-993-5p	1187	TACCCTGTAGAACCGGGCTTTTG
miR-277c	884	TAAATGCATTATCTGGAAT
miR-252-5p	940	TTAAGTAGTAGTGCCGCAGGTAA
miR-8-3p	578	TAATACTGTCAGGTAAAGATGTC
miR-133-3p	471	TTGGTCCCCTTCAACCAGCTGT
miR-2001	323	TTGTGACCGTTACAATGGGCAT
miR-8	563	TAATACTGTCAGGTAAAGATGT
let-7b-5p	732	TGAGGTAGTAGGTTGTGTGGTT
let-7c	320	TGAGGTAGTAGGTTGTATGGTT
miR-2487	3058	CTCTGAGGGCTGAGCCGGTC
miR-1a-3p	3544	TGGAATGTAAAGAAGTATGTAT
miR-124	367	TAAGGCACGCGGTGAATGCCAA
miR-263a-5p	2138	AATGGCACTGGAAGAATTCACGGC
miR-276*	1955	AGCGAGGTATGGAGTTCTTAC
let-7e-5p	310	TGAGGTAGGAGGTTGTATAGTT
miR-451a	743	AAACCGTTACCATTACTGAGTT
miR-79	334	ATAAAGCTAGGTTACCAAAGTTA
miR-210	175	TTGTGCGTGTGACAGCGGCTAT
miR-993a*	1191	TACCCTGTAGAACCGGGCTTTT
miR-277a	833	TAAATGCATTATCTGGAATGGA
miR-92	7000	TATTGCACTCGTCCCGGCCT
miR-317-3p	1551	TGAACACAGCTGGTGGTATAT
miR-96	131	TTTGGCACTAGCACATTTTTGT
miR-13a-5p	158	CCGTCAAAGGGGCTGTGAAATG
miR-206-3p	161	TGGAATGTAAGGAAGTGTGTGG
miR-133b	459	TTGGTCCCCTTCAACCAGCT
miR-185-5p	146	TGGAGAGAAAGGCAGTTCCTGA
miR-2359	448	GAATTGTGTCGTTGTTTTTT
miR-993	177	GAAGCTCGTTTCTACAGGTATCT
miR-423*	2249	TGAGGGGCAGAGAGCGAGACTTTT
miR-25-3p	282	CATTGCACTTGTCTCGGTCT
miR-2284x	255	TGAAAAGTTCGTTCGGGTTTTT
bantam	228	TGAGATCATTGTGAAAGCTGATT
miR-4634	388	CGGGCAACCGGCCGGGGGC
miR-509-5p	1267	TATGCAGACAGTAGCAGAGCA
miR-5310	161	TGTAGTCTGGCAGAAACGTCG
miR-133	459	TTGGTCCCCTTCAACCAGCTG
miR-2a-3p	210	TATCACAGCCAGCTTTGATGAG
miR-281-2-5p	149	AAGAGAGCAATCCGTGGACAGT
let-7	96	TGAGGTAGTAGGTTATATAGTT
miR-10	14345	ACCCTGTAGATCCGAATTTGT
let-7b	756	TGAGGTAGTAGGTTGTGTG
miR-276a-3p	4903	TAGGAACTTCATACCATGCTCGT
miR-5315	146	AACACAACATCCGGACAAGCAC
let-7g	119	TGAGGTAGTAGTTTGTATAGTT
miR-278	90	TCGGTGGGATTTTCGTCCGTCT
miR-140	288	ACCACAGGGTAGAACCACGGA
miR-2476	10545	TCCGGCATGGTCTAGTGGTTAG
miR-2284k	273	GAAAAGTTCGTTCGGGTTTTT
miR-305	3096	ATTGTACTTCATCAGGTGCTCT
miR-5112	302	TTAGCTCAGCTGGGAGAGCATC
miR-184b	937	TGGACGGAGAACTGATAAGGA
miR-1957	520	TCAGTGGTAGAGCGATTGAC
let-7i	123	TGAGGTAGTAGTTTGTGCT
miR-5106	1423	GGGTCTGTAGCTCAGTTGGTTAGA
miR-7	85	TGGAAGACTAGTGATTTTGTTGTT
miR-2b	226	TATCACAGCCACCTTTGATGACCC
let-7g-5p	65	TGAGGTAGTAGTTTGTACAGTT
miR-320	792	AAAAGCTGGGTTGAGAGGGCGAT
miR-199	111	ACAGTAGTCTGCACATTGGTT
miR-13a*	153	CCGTCAAAGGGGCTGTGAAAT
miR-101	204	TACAGTACTGTGATAACT
miR-125c	3147	TCCCTGAGACCCTTACTTGTGAA
miR-103a-3p	728	AGCAGCATTGTACAGGGCTATGA
miR-1175	604	TGAGATTCAACTCCTCCAACTTC
miR-221	64	AGCTACATTGTCTGCTGGGTTT
miR-101a-3p	192	GTACAGTACTGTGATAACT
miR-142	77	CCCATAAAGTAGAAAGCACT
miR-140-3p	296	TACCACAGGGTAGAACCACGG
miR-5306	114	AGAGTATCACGTGACGCTCCTT
miR-190	80	AGATATGTTTGATATTCTTGGTT
miR-87-3p	47	GTGAGCAAAGTTTCAGGTGTGT
miR-33a-5p	100	GTGCATTGTAGTTGCATTGCA
miR-2457	47	TGCCGGACTGCAGAGGCGCGCT
miR-103	739	AGCAGCATTGTACAGGGCTATG
miR-33a	101	GTGCATTGTAGTTGCATT
miR-2049*	250	GTTCCAGTGCTGCATTTACA
miR-9a	3015	TCTTTGGTTATCTAGCTGTATGAT
miR-753c	393	AAGCTCGTAGTTGGATCTCA
miR-2185	615	CCGGAATGGACTCCGCGGCTC
miR-25	273	CATTGCACTTGTCTCGGTC
miR-101-3p	186	TACAGTACTGTGATAACTGAA
miR-2526*	114	TGCGGGGTTGCAGGGCGTGTT
miR-124-3p	289	TAAGGCACGCGGTGAATGCCAAT
miR-21-5p	55	TAGCTTATCAGACTGATGTTG
miR-10a-5p	14297	TACCCTGTAGATCCGAATTTGTA
miR-2779	201	TCGTATCCGGCTCGACGGACCA
miR-4863*	948	GCACAATTGGTTGTCAGC
miR-33	98	GTGCATTGTAGTTGCATTGC
miR-199a-3p	101	ACAGTAGTCTGCACATTGGTTA
miR-2065	3075	TGACAGAGGACATGGCACGTGTGAT
miR-285	34	TAGCACCATTTGAATTCAGTTC
miR-3934	25028	TGGTGTGGAATCTGGGGCAG
miR-71-3p	54	TCTCACTACCTTGTCTTTGTTG
miR-716b	679	TGCAGATCTTGGTGGTAGTAGCAAAT
let-7e	23	TGAGGTAGTAGGTTGTTTAGTT
miR-1b	147	TGGAATGTTAAGAAGTATGGA
miR-143-3p	30	TGAGATGAAGCACTGTAGCTC
miR-4048-3p	209	TGCAGGTACTGGAGCAAGTGG
miR-16-5p	23	TAGCAGCACGTAAATATTGGCG
miR-279a	2878	TGACTAGATCCACACTCAT
miR-7-5p	83	TGGAAGACTAGTGATTTTGTTGT
let-7i-5p	111	TGAGGTAGTAGTTTGTGCTGTTT
miR-2976	44	GCGGAGTGGAGCGGGCGGGC
miR-1839	45	AAGGTAGATAGAACAGGTCTTG
miR-3958-3p	29	AGATATTGCACGGTTGATC
miR-4448	4497	GGCTCAGTGGTCTAGGGGTAT
miR-1407	41	AAGGAGCTGACTGGGTAA
miR-1c	1074	TGGAATGTAAAGAAGTATTGA
miR-98	925	TGAGGAAGTAAGTTGTATAGTT
miR-221-3p	61	AGCTACATTGTCTGCTGGGTTTC
miR-5115	205	TGGAAGCGTGCTGGGCCC
miR-23a	25	ATCACATTGCCAGGGATTT
miR-222*	205	GGCTCAGTAGTCTAGGGGTATGATTC
miR-2284l	148	AAAAGTTCGTTCGGGTTTTT
miR-2137	152	GCCGATGGGAGCCCCGGGA
miR-4502	73	GCTGATGATGATGATGCTGATG
miR-222	18	AGCTACATCTGGCTACTGGGTCT
miR-5305	61	TTGGGCTTGAAGATTAGCTTAG
miR-5100	145	TCGTATCCCACCGGTGCCT
miR-10b	12	TACCCTGTAGAACCGAATTTGT
miR-8-5p	16	CATCTTACCAGACAGCATTAGA
miR-124b	1932	TAGGAACTCGGTGGATGCTGAA
miR-210-3p	168	TTGTGCGTGTGACAGCGGCTA
miR-140*	200	ACCACAGGGTAGAACCACGGAC
miR-954-5p	23	TCTGGGTCTTGGCATTGTGTGT
miR-4183-5p	113	ACGGGAAGGTTGGCCGCT
let-7d-5p	38	AGAGGTAGTAGGTTGCATAGTT
miR-9*	62	AAAAGCTGGAGGAGAAGTAA
miR-128-3p	22	TCACAGTGAACCGGTCTCTTT
miR-981	13	TTCGTTGTCGTAGAAACCTGAT
miR-10c	13	TACCCTGTAGATCCGGATTTGT
miR-563	53	AAGCTGCATACATTTCCTCT
miR-1399	64	TGAATAGTTGCTGGATTTGC
miR-199*	110	TACAGTAGTCTGCACATTGGTT
miR-33b	33	TTGGCGATTGTTGTTACATTGGCAT
let-7d	16	TGAGGTAGTAGGTTGTAAAGTT
miR-15b	19	TAGCAGCACATCATGGTTT
miR-24-3p	23	TGGCTCAGTTCAGCAGGAACAG
miR-584-5p	32	TTATGGTTGTGGGACTGAA
miR-484	18	TCAGGCTCAGTCCCCTCCCGA
miR-4472	60	GCTGGTGGGGGTGTTGCTTT
miR-146b	12	TGAGAACTGAATTCCATAGGCTGT
miR-15a	23	TAGCAGCACATAATGGTTTGT
miR-143	31	TGAGATGAAGCACTGTAGCT
miR-4651	1219	CGGGGTCGGTGCCGGTCGGGCC
miR-67	17	CACAACCTCCTTGAGTGAGTGA
miR-2284d	263	GAAAAGTTCGTTCGGGTTTTTC
miR-16*	39	TCCTGGATTTCGTGGCTGCTGCATG
miR-1830-3p	47	CCTATCGAGATGAGAAAACCGGAC
miR-29a-3p	15	TAGCACCATCTGAAATCGGTTA
miR-4001b-5p	17985	TGGACGTGCAGAACAGGCT
miR-2371	1115	TCTGTTCTGTTGGTTTTT
miR-5311	25	CCCGCCGCTTGGACTGGGATCGT
miR-709	1571	GGAGGAGGAGGAGGAGGA
miR-26b	14	TTCAAGTAATTCAGGATAGGTT
miR-142-5p	60	CCCATAAAGTAGAAAGCACTAT
miR-4002-5p	15	ATTGAACTTGTAGAGATTG
miR-3958-5p	48	AGGTTCTCACTTGAGTATTTGC
let-7d-3p	14	CTATACGACCTGCTGCCTTTCT
miR-27b	35	TTCAAGATGGCCAGGTTCTGCA
miR-27d-3p	16	TTCACAGTGGCTAAGTTC
miR-1495	3388	TAGTGGAGATACCCAGTCGGAAGCATT
miR-367	34	AATTGACTGTAGCAAGTGTA
miR-4106-3p	47	TAAAATATTGTATGGCTTTTT
miR-2407	234	TGGGCGAGTTGGGAAGGAGCTGGC
miR-252a	45	TAAGTACTAGCGCCGTAGGAGT
miR-4684-3p	8	TGTTGTTAACAAGTCGGTGGAGACGTC
miR-4298	130	CTGGAGGAGGAGGAGGAGGAGGAG
miR-101a	180	TACAGTACTGTGATAACTGAAG
miR-1260a	209	ATCCCACCGCTGCCACCA
miR-125a	3198	TCCCTGAGACCCTTACTTG
miR-3814-3p	69	ACAGCAGAGCGTTTGGTTG
miR-148b-3p	97	TCAGTGCATCACAGAACT
miR-745b	24	AAGCTGCCCAATGAAGGGCTGG
miR-125a-5p	14	TCCCTGAGACCCTTACTTGA
miR-2436-5p	19	TCGGCGCAGACTGTCGAGGAGAGG
miR-310-3p	6	TATTGCACGCGTCCCGGCCTTT
miR-2-5p	13749	TCATCAAAGCGGTTGTGGTGTG
miR-4459	40	CCGGAGGAGGAGGAGGAGGAGGAG
miR-24	20	TGGCTCAGTTCAGCAGGAACAGT
miR-128	22	TCACAGTGAACCGGTCTCTT
miR-252	1151	CGAGAGTACTGGAGCCGCGGA
miR-4203-3p	57	AAAAATGCTTGGACTTGC
miR-192	28	CTGACCTATGAATTGACAGCCA
miR-3615	253	TCTTCTTTCGGCCTCCTCGCGGCGTC
miR-26a-5p	10	TTCAAGTAATCCAGGATAGGCT
miR-98-3p	6	CTGTACAACTTGCTAACTTTCT
miR-1270	72	TGGAGCATTATGGAAGAGCTGTCA
miR-93	9	CAAAGTGCTGTTCGTGCAGGT
miR-282	11	CACCGTTAGCCTCTCCTTGCTTTTCTT
miR-99a	8	AACCCGTAGATCCGATCTTGT
miR-192-5p	28	TGACCTATGAATTGACAGCCA
miR-2032a*	70	AGGACAGTTGCAGCATCT
miR-339b	8	TCCCTGTCCTCCAGGAGCT
miR-2733h	20	TCCAGGGGGTATGATGTTG
miR-71*	44	TCTCACTACCTTGTCTTTGTT
let-7j	26	TGAGCTGTAGTAGATTCAGCAGTT
miR-107b	127	AGCAGCATTGTACAGGGCTTT
miR-4722-5p	35	GGCGAGCGAAGTGGCTGTGGCAGGTTG
miR-1819-3p	13	TGGAATGCTTGAGCTTGTAATGGGC
miR-1993	10	AATTATGCTTGTGTTCGCGG
miR-320b	43	AAAAGCTGGGTTGAGAGGGCAT
miR-181b	36	AGTATTATTGGCTGTCGGTG
miR-200a-3p	200	TAAGACTGCTGGTAAGATT
miR-2284c	23	AAAAAGTTCGTTTGGGTTTT
miR-3004	54	AATATTGGTTTTGGTCTG
miR-133a-3p	458	TTTGGTCCCCTTCAACCAGCTG
miR-3168	51	GAGTTCTACGTCGACGATC
miR-2944b	395	TGAAGGAACTCCAGGCTGCTGATTA
miR-4207-3p	101	TGGCATTTGGAACTACAGG
miR-79-3p	370	TAAAGCTAGGTTACCAAAG
miR-4877	954	TGTAGTAGTTGACTGCATCTTTCT
miR-231	73	TAGGGCATCGTGAACAACGGAGG
miR-3488	63	GGCGCCGTGGCTTAGTTGGT
miR-315-5p	113	TTTTGATTGTTGCTCAGAAGA
miR-252a-5p	49	CTAAGTACTAGCGCCGTA
miR-2475	40	TGAAGTCGCTCTGAAACTGCAGCAG
miR-2284v	20	AAAAAGTTCGTTTGGGTTT
miR-16	10	TAGCAGCACGTAAATATTGGTG
miR-191*	231	GCTCGTAGTTGGATCTCAGTT
miR-4090-3p	63	AAGTAGTTGGTTGAGGTTG
miR-196b	16	TAAGTTGTTTTTGTTGTTCGG
miR-2478	15	TCGTATCCCACTTCTGACACCA
miR-4209-5p	19	TAATGATTGTATTGGTTC
miR-3717	219	TGGAGAGTAAAAGTGCAGTGTCGGT
miR-5423	123	TCTTAGAAGATCTTGGATG
miR-342	12	TCTCACACAGAAATCGCACCCA
miR-1491	197	GCCGCTGGTGCAGATCTTGGT
miR-191	14	CAACGGAATCCCAAAAGCAGCT
miR-63b	22	TTTGACCTGTAGCGAGAGTT
miR-1306-3p	141	ACGTTGGGCACTAGGTGTG
miR-556-3p	15	ATAATACTTAGCTCATTTTT
miR-279-3p	9	TGACTAGATCCACACTCACTCA
miR-2284g	5	AAAAGTTCGTTTCGGTTTTT
miR-iab-8	10	TACGTATACTGAAGGTATA
miR-432	12	TCTATGCTGAGTAGATCGTGGGCAGA
miR-2372	173	GAATGATTAGAGGCATTGGGGTCGA
miR-2284u	19	AAAAAGTTCGTTTGGGTTTTCT
miR-4443	136	TCTTCGGGGGCGTGGGTTTT
miR-2261	6	TTTGGCAGCTTCAAGAACAATG
miR-22-3p	12	AAGCTGCCAGTTGAAGAACTGT
miR-2a	336	TATCACAGCCACCTTTGA
miR-432-5p	13	TCTTGGAGTAGGTCATTGGG
miR-190-5p	46	AGATATGTTTGATATTCTTGGTTG
miR-10-5p	14283	ACCCTGTAGATCCGAATTTGTT
miR-3000	28	GCTGAGCTTGATGAAGACTCTA
miR-200a*	14	TACATCTTGAGTAGACATTGCTGGA
miR-1834-5p	41	GACTGCGGTATGTGATCTTCA
miR-3870-5p	5	TCGAGGCATATGGGAAAAC
miR-1915-3p	169	CCCCGGGCGGGCGACGGG
miR-2305	102	CGGGGGTGGTGGTGGCGGGGG
miR-571	563	CTGTAGTTGGCCATCTCGCGAGCGAG
miR-1584	11	TCGGGTGGGGTGGGCGGA
miR-423-3p	26	AGCTCGGTCTGAGGCCCCT
miR-4500	9	TGATAGTGAGTAGTTATCTT
miR-137	4	TTATTGCTTGAGAATACACGT
miR-122-5p	129	TGGGAGGTGTTGGCAATGGTGTTG
miR-1420f	23	AAAGGCACCGTAGATTGGGT
miR-9-1*	6	ATAAAGCTAGAATCTCAAAA
miR-92b	4	TATTGCACTCGTCCCAGCCTTT
miR-2148	7	AGAAATTCTTGCTCTTTTT
miR-3473	40	TAGGAGAGATAGGCTTAGA
miR-581	19	TTTGGTCTGTAGATTAGT
miR-2227	4	TGGCATGTAAAGTAGCTGGGTGT
miR-2203	87	ATGACGATCGTTAGTAAT
miR-218*	30	AAATCAGGTTCTGGCAGCA
miR-993b*	1194	TACCCTGTAGAACCGGGCTTT
miR-1a	34	TGGAATGTAAAGAAGTACGG
miR-1268b	126	CTGGGTGTGGAGGGGGTG
miR-331-5p	3	TCTAGGTATGGTCCCAGGGAT
miR-466i-5p	92	AGGGCTGTGTGTGTGTGTGTGTG
miR-669n	93	ATTTGGTGGTTTGTGTGT
miR-2470	23	TTTTGGTTTTGGATATCT
miR-1306	3	CCACCTCCCCTGCAAACGTCC
miR-1261	27	AGTGGTTAAGGCTTTGGAT
miR-1346	54	TGGGTTGGGCGGCGGGATG
miR-133c	192	TTGGTCCCCTTCAACCAGCTGC
miR-16b	22	TAGCAGCACGTAAATATTGGC
miR-26b-5p	14	TTCAAGTAATTCAGGATAGGT
miR-4199-3p	45	TTGAATTCGTAAAGGCCATC
miR-23b-5p	6	TGGTTCCTGGCGTGTTGTTT
miR-4659b-3p	15	TTTCTTCTGTATGACACTGGCAGGCTG
miR-127-3p	10	TCGGATCCGTCTGAGCTTGGCTTT
miR-2396	17	TTCGTGCACTGACCGGTCTTGATGG
miR-277a*	11	AGGTTATACGTTGAGCATTTT
miR-191-5p	13	CAACGGAATCCCAAAAGCAGCTG
miR-981-3p	14	TTCGTTGTCGTAGAAACCTGA
miR-1497a	138	TTAAAGAACTCCAGGTGGTCGGAATT
miR-87	48	GTGAGCAAAGTTTCAGGTGT
miR-4803	79	TTACTTAATGTGTGGATTG
miR-203-3p	11	TGAAATGTTTAGGACCACTAG
miR-1322	52	ATGTTCTGCTGCTGATGGT
miR-4039-5p	9	TATCTGAAGATCTAAGCATG
miR-320d	1050	AAAAGCTGGGTTGAGAGG
miR-23b	7	ATCACATTGCCAGGGATTACCA
miR-87b-3p	45	GTGAGCAAAGTTTCAGGTGTGTT
miR-2885	410	CGGAAGGCATCGCCGGGCG
miR-1354	262	CATGTGATGATTGTGGTGAGG
miR-3559-3p	29	ACTGTAGTACTGTGCTGTGTG
miR-236	24	TAATACTGTCACTGTAAGATTT
miR-4466	3	TGGGTCCTGGCCGGCTGGGG
miR-1699	2924	CCTGTAGTGACATGGCAGTAGGCAA
miR-342-3p	11	TCTCACACAGAAATCGCACC
miR-3501	18	ACACCTTGTGGTGTTCGTCGTG
miR-130b-3p	3	CAGTGCAATGATGAAAGGGCAT
miR-3506	19	ACCAGGTTAGAGGACAGTG
miR-750*	32	AGTTGGAAGTGGGATCCTGAC
miR-296	6	AGGGTTGGGCGGAGGCTTT
miR-4120-5p	40	GCACTGATGGTGGAATTTGT
miR-281-1-5p	40	AAAGATGTCGTCGACAGT
miR-767-3p	9	TATGTCATACCCCATTGGCTTGCT
miR-1422p	43	AAAATGGAGACTTGATTAT
miR-200b	34	TAAGACTGCTGGTAAGAT
miR-750-3p	4	TTAGATCTAACTCTTCCAGCT
miR-2459	39	GCTCAGGAGATGGGAGCTGTT
miR-3960	21	GGCGGCGGAGGGAGGAGGGCGG
miR-4176-5p	6	TCGAGTAATTTCGTTTTAAGT
miR-100a	3134	AACCCGTAGATCCGAACTTGTGTC
miR-4214-5p	17	ATGTGTAGATGTAATGGTG
miR-3002	167	TACAAGATAGTTGTGGCCA
miR-2479	3	ATATGTATCTGTTTCTTTT
miR-3130-3p	7793	CTGCACCGGGACTGGGCGA
miR-152	4	TCAGTGCATGACAGAACTTGGT
miR-4081-3p	44	GTTCTGTATACGATAGCT
miR-4419b	9	GAGGCTGGAAGGAAGATAA
miR-3530	182	CAAGGGTGTGACTGGATAG
miR-27a-3p	11	TTCACAGTGGCTAAGTTCCG
miR-5440	4	TGAGGAAGATAAGGACCAC
miR-5332	8	TCGTCCTGTCGGCGTCAAGTCGTAGAC
miR-307	16	CACAACCTCCTTGAGTGAGTGAA
miR-4942-3p	117	TTCGAATGAACTTCGCTGTGGCAT
miR-3201	481	GGGAGGTAGTGACGAAAAAT
miR-340-5p	5	TTATAAAGCAATGAGACTGATT
miR-944	32	AAATTATTGTAGAAGATAG
miR-2168-5p	7	TAATGTTGAAGGTTGTAAC
miR-122	13	TGGAGTGTGTAGCCATGGTTTTT
miR-378b	11	GGGGACTTGAGTGCAGAAGA
miR-1198-5p	7	ATGTGTGCTTGGTGGCTTGG
miR-5314	4	TATAGATGATGTCTTCATGATGC
miR-1392	30	CCTTCTCGGCTGAAAATGGA
miR-411	3	ATAGTAGACCGTATAGCGTA
miR-922	21	GCAGCAGGAAAGGACGAT
miR-133a	465	TTGGTCCCCTTCAACCAG
miR-4057	11	TTGCTACTACCACCAAGATCTG
miR-4003a-5p	36	TATTTGGTTATACACTTCTC
miR-1260b	14	ATCCCACCGCTGCCACCAAT
miR-1386	223	CGAATCCTGGCAGGCTCGCCA
miR-320c	40	AAAAGCTGGGTTGAGAGGGCT
miR-16-2-3p	2	ACCAATATTATTGTGCTGCTTTT
miR-4020b-5p	20	GTTGGTTGGTTGGTTGGTTG
miR-3597-3p	8	ATACGGCTGAGATAACCAT
miR-79-5p	37	TCTCTGTCATCTGGCATTTTGTGG
miR-99a-5p	4	AACCCGTAGATCCGAGCTTGTG
miR-2981	2	TCGGGCCGGGCTGGGCGGGCG
miR-3115	60	TATCGGATTAGCTAGTTGGT
miR-449c	37	TGGCAGTGCGGTTAGCTGGT
miR-1733	13	TCTGGATCGGCGTCGAATTGTCTC
miR-106b-3p	9	CCGCACTGTGGGTACTTGCTG
miR-92b-3p	603	ATTGCACTTGTCCCGGCCTG
miR-1307-3p	7	ACTCGGCGTGGCGTCGGTCGT
miR-143-5p	8	GGTGCAGTGCTGCATCTCT
miR-181a	7	AACATTCAACGCTGTCGGTGAG
miR-5124	6	GTCAAGTGACTAAGAGCATA
miR-1199-3p	5	TGGGCTGGTGCTCAGATCGTGC
miR-2481	5	TAAGTGCTGCTGGGTATT
miR-4206-3p	343	ATTGGATGGTTTAGTGAG
miR-199b	5	CCCAGTGTTTAGACTATC
miR-1246	18	ATGGATTTTTGGAGCAGG
miR-1597	112	TCTGAAGAGCGTCTGCTAGCATGTA
miR-2284a	3	AATAAGTTCGTTTGGGTTTTT
miR-4182-3p	52	TCAATAATAACTGCAGAAGTG
miR-652-3p	5	AATGGCGCCACTAGGGTTGT
miR-3495	17	TAAAAATCGTGGTATGGCT
miR-216	296	TTCCAGCGGGCAACTGTG
miR-4114-5p	5	TAAGCTGTAATAGTTGTAT
miR-503	3	TGGCAGCGTGGAACAGACT
miR-205-5p	6	TCCTTCATTCCACCGGAGTCTG
miR-1827	5	TAAGGCAGTAATTGACATC
miR-144-5p	14	GGATATCATCATATACTGTAAG
miR-3141	13	GCGGAGTGGGTGGAGAGGA
miR-2c	149	TATCACAGCCAGCTTTGATGAGT
miR-2887	2711	CGGGATCGGGGACCGTGC
miR-328a*	6	GGGGGCGCGGGAGGGGCTG
miR-93-5p	8	CAAAGTGCTGTTCGTGCAGGTAG
miR-5114	2	ACTGCAACGGAAGCGCAAAA
miR-36b*	6190	CGGGTGTTTGCGACGGTGC
miR-1754	117	TCTGCAGGAGCTGGTGCTGG
miR-4000f-5p	31	TGATACAGCTGGAACAGG
miR-152-3p	4	TCAGTGCATGACAGAACTTGG
miR-2468	19	TAAAAACTGGAAGATTGTCA
miR-1770	5	CGGCGGCGGAGGAGGAGGGG
miR-293-5p	37	ACTAAACTCTGTGGGCATTTTG
miR-99b	91	AACCCGTAGATCCGAACTTGCGA
miR-29c-3p	3	TAGCACCATTTGAAATCGGTTT
miR-92c	6	TATTGCACTCGTCCCGGTTTTTT
miR-219-1*	3	AGAACTGTGTCTGGACATCAG
miR-2998	312	AAGACAGCGATAGGTAGACCTAAA
miR-5097	69	TCGTGTCCCTGTTCGGGCGCCA
miR-660	3	TACCCATTGCATATCGGAGCT
miR-223-3p	4	TGTCAGTTTGTCAAATACCCCA
miR-1410	8	GAGGAAGTGATCGTGAGTG
miR-4440	41	TGCTCGTGGGGATTGCCGGCGCTTG
miR-240	18	TACTGTGCCTTTCAAAATTTCGCTT
miR-3533	45	TGATGTTGCTGTGGATAT
miR-4639-5p	644	TTGCTAAGGTAAGCTGGAAGATTGG
miR-2051*	5	AAATAGAAAAGTAGGGTTTT
miR-2355	90	ATTTGCTGCTGTTGGAGAT
miR-574-5p	24	GACGTGTGTAGTGTGTGTATGTGTGT
miR-279b	23	TGTAGATCTACAGCATTGA
miR-3280	18	TGACATGGTAGTGGTCACTGGTTC
miR-2284n	21	AAAAAAGTTTGTTTGGGTTTTT
miR-745	42	AAGCTGCCCAATGAAGGGCT
miR-4013b-5p	18	TTATTGCTCGTAGACAGTATG
miR-15b-5p	17	TAGCAGCACATCATGGTTTAC
miR-4006b-5p	803	TTGGAACAATGTAGGTAAGGG
miR-4784	289	TGAGAAGGCTGGGACTGC
miR-3486-5p	5	TCTGCTGCTGAGAATTTGA
miR-1692	1783	ATGTAGCTCAGTTGGTTAG
miR-146b-5p	12	TGAGAACTGAATTCCATAGGCT
miR-4098-3p	5	ACGGGAGCGAACAGAGCGAT
miR-2312	3	AAACCAGAACGAACTTTTT
miR-578	20	CTTTTGTGCTGGAGATTGT
miR-30d	4	TGTAAACATCCCCGACTGGAAGCT
miR-273	184	GGCCCGTATTGTGTGGTG
miR-992	5	CCCTCTTTTTGGACCCAAGGCT
miR-4508	15	AAGCGGGGCTGGGCGCGCG
miR-2856*	16	GTTGTCGTGGTGAGGGTG
miR-2460	11	TGTAGCGTCTTGGCCCTGGCAT
miR-5312	5	TGGCTGAACGTTGTTATGCGT
miR-5431	61	TCTAGAGATCCAAATAGAAGAGCA
miR-25-5p	2	AGGCGGAGACTTGGGCAATTGCT
miR-3569	341	GGAGGGCAGAGACTCAGTCT
miR-2404	31	TAGACGCATGGTATCTGT
miR-5362*	2	ATGGACAACAGGTGGAGATTCA
miR-26	10	TTCAAGTAATCCAGGATAGG
miR-345-3p	4	CCTGAACTAGGGGTCTGGAGTTT
miR-4082-5p	5	CCAGCTATCGTATACAGAAC
miR-756	25	CATATTGTCGGTAATTTGGTTGTA
miR-148a-3p	122	TCAGTGCACTACAGAACT
miR-987	12	TGAAGTAAAAGTTGGTGATGA
miR-281	32	AAGAGAGCTCATCCGCGACGAC
miR-3163	12	TGATGAAATGAAGGGCAGTAAGGATC
miR-1357	33	ATTATGAGACTGACGCGCT
miR-1327	64	TTAAAAGGCTTGTTAAGGATGATGT
miR-1679	1245	TTGTCAGACAGTCGGGTATACACA
miR-2551	24	TAAAGCTTAGGACTTCGCATTTTCA
miR-4546	12	ACATGCAAGTCGAGCGTGGAAGGGT
miR-202*	3	TTTCCCTGCTATGCCTCTTT
miR-1345	11	CCCGAGGAAGCTGGACGTCG
miR-2234a	2	GATAGTCATCAACTTCTTT
miR-20a	57	TAAAGTGCTTGTAGGCGGT
miR-34d	3	TGGCAAGTGTGAACCCCTACAGCGA
miR-1629	2	TGCTGTCGGGTGTTTGTC
miR-23a-3p	21	ATCACATTGCCAGGGATTTCC
miR-4454	230	ATCCTGGTCACGGCACCA
miR-2335	13	AGTAATGATGACAGCTGAA
miR-1738	13	ACTGGAGCTGCTCAGATGGATGG
miR-4455	31	AGGCTGTGTGGGTGTTTT
miR-499	1	TTAAGACTTGCAGTGATGTTTA
miR-3762	10	AAGATTGTAAATTGTGGTA
miR-4069-5p	5	CTACCCTTTCGTTAATGCTG
miR-92c*	2	AGGCCTGGCGAATGGTTGT
miR-1232	136	CGCCCCGCAACCCCGCAG
miR-460-3p	4	ACAGGTGTATACAAGTGGATG
miR-4128-3p	11	TTGGAAGTAGAACTGAGGCA
miR-4441	56	ACAAGGAGAAGGAGATGTA
miR-4038-3p	1	CATACTCCACTGTTAATGATCT
miR-100*	14	AAGCTGTGGGTATAGGTAT
miR-222b	1	GAACTAGATCTAGAATACTGGGCA
miR-306b	8	TGGAGGAACTGAAGGCGGCTCTGAG
miR-27b-5p	2	AGAGCTTACAATTGATGAAC
miR-30a-5p	2	TGTAAACATCCTCGACTGGAAG
miR-989	45	TGTGATGTGCGTAATGTA
miR-5710	182	TACTTGGGACTTCAGTGTAGGCAT
miR-1649	49	TCTGGAGAAAGTGCGGCT
miR-492	34	AGGTAGCTGGTGACAAGAAATCTT
miR-4323	7	CAGGCCTCCACAGCCATCGGA
miR-1497d	94	TGAAGACATTGTCAGGTGGGGAG
miR-2421	137	TTTTTTTTGTTTTGTTGT
miR-250-3p	187	TAATAAGTCAACTGTTTGC
miR-3834-5p	87	TGCTGTATATTTTCGTACCTGCC
miR-1594	57	TTGGGGGTGGGTTGGGGTA
let-7f-1*	7	ATATAAACCACTGTCTTT
miR-3964	8	ATTGGTAAGAAAGCACTAGA
miR-877-5p	1	GTAGAGGAGATGGCGCAGGGGACAT
miR-4099-3p	10	GGGTATCGTACATGGTGTCAGA
miR-654-5p	1	TGGTAGGAGCTGCAGTAACATGGTT
miR-3599-3p	9	GATATATGATGTCGAGTA
miR-298-5p	3	AGCAGAGGCGGGCTGTCTCCC
miR-4283	5	TGTGGCTGAGCGAGTTTT
miR-3064-5p	38	TTGGCTGTTCTGTGTGCACA
miR-4801	48	ACACCAAGAAAACGCAAAGCTCGA
miR-2763	2	ATTATGCTCATTGTATGGAT
miR-4766-5p	4	ACTGTAGAGCAGTTGGTGTGT
miR-1611	437	GGAGGGCCGCAGCGGTGTGCG
miR-3833-5p	2	CGGCAAGTCAGGACACAGGCT
miR-5391	200	TGGACAGTTAGAACGACGGAA
miR-3851c-5p	8	AGTTGATTGGAGTGTTACAT
miR-449	42	TGGCAGTGTAGTTAGCTG
miR-664	7586	TGGGCAAAGGAAAAAGATGTGGAG
miR-2303	23	TATGCATGATGGACTGATG
miR-1269	20	CTAGATGAGCCATGCTGGACTGTG
miR-2962	89	AGGGGAGGAAGGGAGGGA
miR-2686c	23	AAGATGTTTTGAGTGGTT
miR-151-5p	2	TCGAGGAGCTCACAGTCTAGT
miR-96-5p	116	TTTGGCACTAGCACATTTTTGTT
miR-2218b-3p	11	AAATATGGTTGTAGTGAGA
miR-3195	8	TCACCGCCGCGGCCCGGGTT
miR-4483	11	AGGTGTGGTCTGTTTGTTGG
miR-5189	5	GCTGGGCACAGCGGACGGACGG
miR-4018b-5p	24	AGGAACATCGGTGACCGG
miR-935	1	CCAGTTACCGCTTCCGCTACCG
miR-1728-5p	53	TGGTTAATCATCATTGGAAACTGG
miR-4142-5p	2	TAATCTCATTTGGTATAA
miR-4647	4	GGAGAGGTGCGTGCTGCTGAGAA
miR-139-3p	17	TGAGATACAGGACCCTGATTGGCA
miR-1268a	18	CGAGTCGTGGTGGCGGCGGG
miR-4152-5p	9	AAATGTAGTTGGTGGTATAA
miR-3526	564	TTGAATGAATGTGTTGGTGT
miR-1589	16	TAGCCTCTTGCTGTTCGTCCTTGTT
miR-4510	25	TGAGGGAGTGAATTGTATAGTT
miR-4057-3p	7	TTTGCTACTACCACCAAGA
miR-1254	4584	AGACTGGAAGTGGATGCCGCAG
miR-1807	4	GACCAGAAGAGGCTAGAAGCTGCG
miR-144-3p	6	TAAAGTTAGATGATGATAT
miR-92b-5p	1269	AGGGACGGACGGGTGCATTC
miR-3827-5p	286	TCAACTCGCTCTGCTGCGGAGTGCGCGCTA
miR-197-3p	1	TTCACCACCTTCTCCACCCAGC
miR-1228-5p	11	GTGGGCGGCGGGGGTGTGG
miR-4935	15	GCGGGAGGGAGGTGGAGGCG
miR-12	19	TGAGTATTACATCAGGTAA
miR-494	1	TGAAACATACACGGGAAACCTCT
miR-2284p	4	GAAAGTTCGTTCGGATTTT
miR-263b	2	ATTGGCACTGGAAGAATTCACGA
miR-18a*	1	ACTGCCCTAAGTGCTCCTTCT
miR-2367*	2	ATGAAAGGTCTTACAGGAAGT
miR-34a	10	TGGCAGTGGTTAGCTGGTTGTT
miR-1502c-5p	3	TGAACTGTTACATGAAAAA
miR-1638	17	AGTTGTTTGGTTGTTTGGTT
miR-1331	6	TGGGTGGGCGGCTGGTGGTG
miR-425-3p	2	ATCGGGAATGTCGTGTCCGCCCTT
miR-1648*	93	TGGGAGTGGGCAGCAGTC
miR-1188-5p	13	TGGGTGAGGTGGGCGGGA
miR-4686	17	TATCTGCAGGTTTCTCGTGTT
miR-377	3	TGATGACACAAAGGCAACTGTTATT
miR-4488	1	AGGGGGCGAGGACGCCGGTG
miR-1814	19	AGGATTGTTTGCGTTATGGTTT
miR-205	6	ATCCTTCATTCCACCGGAGTCT
miR-550b-2-5p	63	ATTGACCTGGCGAGTAAGACA
miR-574-3p	1	CACGCTCATGCACACACCCA
miR-3911	2	GAGTGGATCCCTGGAGAAGGCA
miR-2024e*	18	AGATGGCGCTGGGCAAAA
miR-1000-5p	88	ATATGTCCTGTAGACAGCGT
miR-203a	3	GTGAAATGTTTAGGACCACTGG
miR-4656	2	TGGGCTGCGCGCGCAGGAGCCTT
miR-932-3p	63	TGAAGCTGCAGAAGTGAG
miR-312	62	TATTGACTTGAGAAGGCT
miR-279d-5p	1	TGGCGATTGGGGGTTCTACCAC
miR-279c	1	TGACTAGATCCATACTCGTG
miR-4760-5p	19	TTTGTTGAACATGAGCTTAG
miR-309a-5p	731	TGTGAACTCGACCGTCGGCT
miR-2316	208	ACCCTCGGGTGGACTGCGGCGGG
miR-889	2	TTAATATCGCGAAACCTGT
miR-323a-5p	1	AGGTGGTCCGTGGCGCGTT
miR-1644	34	TCTGTCGTACAGGGCTTGCT
miR-5590-5p	6	TTCATACTATAGACTTTAT
let-7k	1	TGAGGTAGTAGATTGAATAGT
miR-2201	48	TATTGAAGAAGCTGGAAT
miR-4543	74	TAAGGTTGAGTTGTGATGGG
miR-2849	3	GAACTTTACATTGATGGCTCCAG
miR-3277	210	TGGGATGTATGCTGAAATTGGTAT
miR-22	95	AAGCTGCAAGATCGAAAGCTTT
miR-216a	268	GTTCCAGCGGGCAACTGTG
miR-344i	3	GAAGCAGAGCTCCTGGATGGA
miR-5350d	23	TCTTGGGCACGCCTGAGGACATGCC
miR-3686	6	CATCTGTAAGAGCAACGTAAGATAA
miR-1278	1	TATGCTGTAGCCATATCATCTAT
miR-1814b	35	AAGATTGTTTAGTATGTTT
miR-1668*	10	GTGGCTGGCAGATCACAGGCAGCT
miR-5605*	49	TCCCTTTATCCCACCCCT
miR-2406	3	AAGGTAGAAGGAAGTTGTGATT
miR-452-5p	1	AACTGTTTGCAGAGGAAACT
miR-449a	1	TGGGCAGTTGTTGTGTAGCTCGT
miR-961	911	TTTGATCCATTTAGTAAGTAGCAT
miR-207	9	CTTCTTCGGTCTCTCCTCTTC
miR-193*	1	TGGGTCTTTGCGGGCGAGATG
miR-1421v	2	AACAGGTTATACGTTGAGCATT
miR-3850-3p	3	TTCGAGACTACCTGTTGGGC
miR-1412	7	AGTGGGCTGAGCAGGGCGAGG
miR-3940-5p	6	GTGGGTGGGGCGGGCGGCT
miR-1323	1	TCATAAAACTGAGTGGCACTTTTCTC
miR-2180	1	GTGGAAAGTGATAAGGTGCTGGT
miR-1307-5p	4	TCGACCGGACCTCGACCGGCTTT
miR-27a	11	TTCACAGTGGCTAAGTTCCGT
miR-1422f*	2	AAAAGATGGTCATTACGATT
miR-4433-3p	1	ACAGGGGTGGGGGTGTGGACAGC
miR-3739	2	TGGGAGACGGGAGAGAGCATCT
miR-3659	11	TGCGGTGTTGTTCGAGGGCA
miR-4257	5243	CCAAGGTTGGGGACGCGAG
miR-4134-5p	55	TATAAAAGGTAGTGTAAATA
miR-754b*	6	AATTTTATCTCGGCAATATT
miR-361-5p	2	TTATCAGAATCTCCAGGGGTAT
miR-222b*	3	GCTCAGTAGTTGCTTCGGA
miR-3288	34	ATACTTGCTGTGGGTAGCTTGCT
miR-10d	3	TACCCTGTAAAGCCGAATTGGT
miR-451*	3	TAGTAATGGTAACGGTTCT
miR-150	1	TCTCCCAACCCTTGTACCAGTGT
miR-2295	9	TCGGGTGGGATGAAGGCTT
miR-4010-3p	6	CAAGCTGGTGCATACTTC
miR-2733f	4	ACACTGGGTAGTAATGACAGCG
miR-3347a	1	TACTTCTTGATCTTGCTGTCCAGC
miR-4132-3p	8	TATTGCTGATTGTTGTTTA
miR-4135-3p	23	GTAGTTGATTTGGTGAGCT
miR-2733c	11	TCACTGGCGAGATGTATGTTTGCA
miR-1369	3	GTGGGTGAGGAGGTGAGGGC
miR-30e	15	TGCGTAAACATCTTGCTGAAGC
miR-4171-5p	2	TCGGACTCTCTAAGGAAGCCAG
miR-2986	477	TAAACCAGGAGATCTTCGT
miR-585	16	TGGTGTATCTGTTGCTAA
miR-144	1	TACAGTATATTGATGAGCG
miR-331	1	GCCCCTGGGCCTATCCTAGACC
miR-2338	8	AGGCTGAGGACATCGGCGTGACGTGC
miR-276b*	1950	AAGCGAGGTATGGAGTTCTTA
miR-2033	37	AGCAATGATGAAGACAACT
miR-1777b	10	GGAGGCGGTGGAGGTGGCGGGT
miR-3797	3	CAAACTGCTCTATTTTAGTT
miR-2466-5p	1	TGCAGTCGCGGTGGTGCAGTGTGG
miR-495	42	AAACAAACATGGTGTTCCT
miR-183	2	AATGGCACTGGGAGAATTCACGG
miR-1587	5	TCGGGCTGGGCCGGGTGGG
miR-762	10	GGGGCGGGGGAGGAGGGGA
miR-142b	6	CATAAAGTAGAAAGCACTACTA
miR-688	7	TCGCAGGCAGTACTCATC
miR-1835	5	TGCACTGAGACGGGAGCAG
miR-1689*	200	TCTCTGCCAAGCGTCTGGGG
miR-30c-2-3p	31	CTGGAGATAGCTGTTTCTCT
miR-3132	4	TGGGTAGAAACGAGCTCAGACAGGG
miR-5703	1	AGCAGAGAAGTCGGGATGGC
miR-967-5p	53	AGAGAACTCAGGAGAAGG
miR-548ab	52	AAGTAATGTGGATTTTGC
miR-2277-5p	3	AGCGGGGAGCTGAGCGCGCCGGT
miR-71a	2	TGAAAGACAGGGGTAGTGAGAT
miR-2184	6	AAACTAAGGATTATGTGCG
miR-198	105	GGTCCAGGGGGAGTATGGTC
miR-4195-3p	1	TAACAGTAATATTGGCTT
miR-46-3p	3	TGTCATGGAGTCGCTCTCTTTA
miR-3422	97	TGACTCTGTGAAGAGACATGAG
miR-4965-5p	3	GAAATGAGCGACTATGTGAT
miR-532-5p	3	CATGCCTTGAGTGTAGGAA
miR-2207-5p	220	TGTACTTGGACTGTGCATAAG
miR-2408	1	CACGTGTGTGAGCACAGCCTGT
miR-3662	7	GAAGAATGATGATGGTGCTGACTG
miR-32	19	TATTGCAACACGTTTCCTAAGTTGCAT
miR-4515	751	TAGGACTGGCCTCCCAGCGCATGCCC
miR-4024-5p	15	TTTGTAGTTGAGAAAGATG
miR-705	104	GTGGGAGGTGGCGGTGGTG
miR-74b	3	TGGCGAACGAGGCAGTCCAG
miR-4429	30	AACACGTTGGGCGAGAGGCG
miR-4286	2	ACCCCACTCTCGGTACCA
miR-2569	6	AGCGTTGCTCGTGGTGTTCT
miR-4938	6	ATCATCAGCATCATCAATATGGCC
miR-2765	1	TGGTAATCACCAGCACCGTTGGCAC
miR-1599	3	GGGGAGGAGGAAAAAAAAAGGA
miR-1422j	21	AAAATGCCTGGATTGACT
miR-125b*	17	ACAAGTCAGACTCTTGGTCCT
miR-34c	1	AGGCAGTGTAGTTAGCTGATT
miR-1941-5p	3	AGGCAGATGCTGTAGAGGCTTA
miR-4216-3p	229	AATATTGTAGAAGAGCTT
miR-1293	11	TTGGTCTGTAGATTAGTTT
miR-2788-3p	1705	GCAATGCCCATGGAAACCC
miR-1421x	9	TAGTAGTTGGTGCAGCAT
miR-2a*	31	TCGTCAAAGTGGTTGTGATGT
miR-3268	7	TGAAGGATGATATTAGTAGGTA
miR-2847	31	TTATTGTGTTGGATGAGTGCGTATA
miR-4055-5p	75	TATTCGGGAATATGGTGG
miR-500	3	ATGCACCTGGGCAAGGATT
miR-194a	1611	TTAAAGAACTCCAGGTGG
miR-9d-3p	6	ATAAAGCTAGAATCTCAAA
miR-64-3p	6	GTGCAACGGACTCCAGCGGCAGTGC
miR-1283b	72	TCTGCAAGTTTGGGAAGCACTTTCT
miR-459-3p	5	CAGGAAGTCAGTGGTTAC
miR-363-5p	16	AGAGCGTGGATGACGATGGCAATTT
miR-4705	11	TCAAGACTTGGTAATGATGT
miR-4505	21	AGGCTAGACTGGGACGAGA
miR-iab-8-5p	9	TACGTATACTGAAGGTATACCGG
miR-3234	2	TCCTCGCTGCTGGGAACGGCATT
miR-5117-3p	3	AATTTATTGGTAGCTGAAA
miR-106b-5p	4	TAAAGTGCTGACAGTGCAG
miR-3782	8	TGCAGAGACATCTGGCTGGCAC
miR-1417	37	TGCTCGATATGTTCTTCCC
miR-2576	4153	CGCGGGGTGGAGCAGCATGGGA
miR-2a-5p	3	CAGTCAATCTTGGATGATGGCA
miR-499a-5p	20	TCAGATTGCAGATGATGTTT
miR-2285b	2	AAAACTAGTGAACTTTTTGA
miR-193	1	AACTGGCCTACAAAGTCCCAG
miR-4530	2	GCCAGCAGGGACGGGAGCC
miR-744-5p	15	TGCGGGGCTAGGGCTAACA
miR-1649*	38	CTCCGGCTGTATCTGCAGGCA
miR-241-5p	565	TAGAGAAGGTGGAGAAATGA
miR-1421am	1	AGGAGGTCAGAATTGTTCATGCAGA
miR-185-3p	5	AGGGGCTGGCTTTCCTCCGGA
miR-1180	2	TCTTGCGGCTGGCGTGGGTGTGAT
miR-595	20	GAAGCGGCTGTGGTGGCT
miR-3432	2	TGCGGGATCTTTAGTTGTGGCGA
miR-135b	7	GATGCTTTCTTTCCTTTT
miR-4012-3p	3	TAGTACTATGTAGTGAGCT
miR-4834	9	ACAGCTGCTACTTGAGTG
miR-4492	7	CGGGGCTGGGCGCGCGCCGCG
miR-339-3p	5	TGAGCGCCTGGGACGGGCCG
miR-2778b	2	AAGTAGGCATAAAAACAATA
miR-3917	198	GCTCGGACTGAACGGGGG
miR-34a-5p	2	TGGCAGGGTATGTAGCTGGTTGT
miR-200	3	TAATAGCTGCTGGTGATAGTGTT
miR-1964-3p	2	CTGACTCTGGGCTTCGGCTTTC
miR-219-3p	51	AGTGACTGTTGTGTGGGGCATCATC
miR-320e	2	AAAGCGGAGATTGAGAAGGA
miR-2526	1	TCCGTCGGCGAGTTCGCGGTCG
miR-4792	111	CTGTGAGCGACTCGTTGGGC
miR-1654	1	TCTGTTGGTGTGAGGGAGCGTGAGG
miR-92a-1-5p	1	AGGTTGGGATCGGTTGCAATGCT
miR-1279	14	CTCATATTGTTCGTTTACT
miR-4451	42	TCGGTAGAGCATGAGACA
miR-1576	7	CCGGGTCGGGCGGGCGGAC
miR-2412	3	CTGGGTTGGGTGGGGAGAGGGG
miR-665-3p	1	ACCAGTAGGCCGAGGCCCCTCACTTT
miR-4095-5p	83	TTCCTGGGATTGCTGGTA
miR-27b-3p	10	TTCACAGTGGCTAAGTTCT
miR-9b	2	TCTTTGGTTACCTAGCTGTATG
miR-87c	8	ATGAGCAAATTTCGTTGGCT
miR-23b-3p	7	ATCACATTGCCAGGGATTACC
miR-1265	11	CAGGATGTGGACGTGTTATT
miR-4150-5p	14	ATAGCTGACTGTGATAGGA
miR-503-5p	2	TAGCAGCGGGAACAGTACTGCAG
miR-1497c	15	TTCGAAGCTTGCAGGTGGCTTGTC
miR-449c*	3	TAGCTTCTCCGGCACTTCCAGA
miR-5610	36	TCTGTTGTTGGAGTTATTA
miR-2904	6	GGAGCCTCGGTCGGCCTCGG
miR-3665	1	AGACATGGCTGCGGGGCGCG
miR-92b*	350	AAGTACTGACCGAGCCCAATGT
miR-3176	56	ACTCCGCCTGGGGACTACGG
miR-3124-5p	41	TTGCGGGCGAAGGAAGAC
miR-307b-5p	33	TCGTCAAGGAGGTTGTGGTGTG
miR-4484	5	AAAAGGAGAGGAGAAGCCAA
miR-151-3p	1	CTAGACTGAAGCTCCTTGAGGAG
miR-2364	3	TCGTCTGTGGATGGTATGCGGTCGAG
miR-1400	1	CATCCCGCGTCCCATCCATCCCA
miR-214*	70	AGAGTTGTCGATGATGTT
miR-4728-5p	1	TCGGCAGGGGTAGAGGCAGCAAGG
miR-4169-3p	31	GTAGCGGCGAGCGAACAGG
miR-3065-5p	1	TCAAGCAAAACACTGATCAT
miR-3968	9	TTCGAATCCCACTTCTGACACCA
miR-648	11	AAGTGTGCTTGGTGCAATGGT
miR-1718	4	ACGTAAGGACAGAAGGGAAGCGGA
miR-7a-5p	2	TTGAGATATTGATTTGTTGA
miR-241	5	AGAGGGGTAGCGAGAATG
miR-430i	2	TAAGGTCGCATGTTGTTGGCGTGG
miR-5443	4	TGGAACAACAGATTTTGAT
miR-3591	16	AAAACCATGGCTACACACTCCA
miR-4297	9	TGCCTTTCCTGTCGTGCTG
miR-4000e-5p	19	TGACACTGTCCTCGGAACAG
miR-2b-2-5p	80	TTCTTTCAAAGTGTTGGGCAAAT
miR-30e-5p	2	TGTAAACATCTTTGACTGGAAGCT
miR-4691-3p	367	CGAGCACGGACTTCAGAGTAGCAT
miR-874*	7	CGGCCCCACGCACCAGGGTAT
miR-5126	82	GCGGCGGGGGCGAGGGCGGG
miR-552	304	AACAGGTGTTGGTAAGACAGA
miR-1994b	751	TGAGATCAGTGTGCCTCTCA
miR-2888	416	ATGGGGTGGGGGGTTTGG
miR-2737	3	TTTAAGACTGCCGATTTGT
miR-2473	2	AAAATGGCAGAGCTATCCTATAT
miR-210b	2	TTTTGCACGTGGACGCAGCAGCTGC
miR-3483-5p	10	AGATGAGATGGTCAGACA
miR-4511	11	ATGAACTGTTGCACCTTGCCCT
miR-5357	1	AATGGGACAAGATTTGGGGAA
miR-3957-5p	1	GCTCAGGAGATTGGAGCTGTTGGTT
miR-153	1	TTGCATAGTCACAAAAGTGATGG
miR-2003*	16	TCGAGGTTTGCCCTTTTGGCGTAGTA
miR-5466	12	TGGGACCTGACGGGCAAAGACTGC
miR-4116-5p	1	GAAGGGCAATGATGGATTTT
lsy-6	1286	TTTTGTTGAGACGTCAGTGCG
miR-4194-5p	1	TGACATAAAACGACGTGATG
miR-483-5p	6	AAGACGGAGGAGGAAGGGAC
miR-30d-5p	4	TGTAAACATCCCCGACTGGAA
miR-965-5p	288	AGGTGGAAAGTTGGAGGCT
miR-1579	12	ATGGAGGGAGGGATGGGCG
miR-4507	122	CTGGGTTGGGCGGCGGGA
miR-277b-3p	17	AAATGCATTATCTGGAAA
miR-2b-5p	4	CTGTCTCAAACGGACTGTGGGCATA
miR-4021-3p	9	AAATTGGTGATCGTCGTTA
miR-532-3p	1	CCTCCCACACCCAAGGCTTG
miR-1371	19	TATAGATGAGGCTCATGAGA
miR-312-3p	5	TATTGCGACTGTGACGGCCTG
miR-2843	1	TCTAAGGATTTGGTCGGAAACA
miR-1224-5p	5	GGAGGATTGGTGGAGGTGGTG
miR-4144-5p	145	AATCTTCTGACTTCGGCAAG
miR-208	44	ATAGACGAGCACAAAGAAC
miR-1175*	618	TGAGATTCAACTCCTCCA
miR-228	1	AATGGCACTAGAAGAATTCACGG
miR-493-5p	1	TTGTACATGGTAGGCTTTCATT
miR-1777	4	GGTAGTCGGTGCGGGGCGGG
miR-371b-5p	1	ACCAATAAGCATGGCGGTATCTTT
miR-31	2	TGGCAAGATGGTGGCATAGTTGTG
miR-264	5	GCTGGTGGTTGTTGTTACTG
miR-2800	2	AGAACATTGTGTCAGTAAACTTA
miR-34c*	354	AATCATCAAGCTTTACTTTCATA
miR-3497	1	CGCAAGAGACAACCATGGCCA
miR-375-3p	44	CTTGTTCGTTCGGCTCGA
miR-1777a	12	TGGGGAGGGTGGGGGGCG
miR-943	101	TGTGACTGTCTGCTGCCTCCAG
miR-219	13	TGATTGTCCAAACGACGTTGACA
miR-559	5	TAAAGAAATATGGCACAGAA
miR-518f-3p	1	AAGCGCTTCCTGTTAGAGG
miR-3178	8	GAGGGCTGGGCCGGATCG
miR-2136	36	CGGGTGTTGACGCGATGTGA
miR-279d-3p	17	TGACTAGATCCATACTCTCA
miR-5589-3p	4	TGTACATGGCAACAAGCTCTCCGA
miR-2284q	10	GGCCAAAATTAGTTCGTCCGG
miR-3322	33	TCTCGTCGGTGTAGAAGAATGGCAG
miR-4104-5p	32	ATCGTAAATTGTTGGCTG
miR-190b	3	TGATATGATTATGGTTGTTGGTA
miR-4020a-5p	15	GTGATGGTAAACTTGGTGCA
miR-713	78	TGCAGTGGAAGGCAGCAGC
miR-3484-5p	136	TATAGTTTCGTTGTTGTAGTATAT
miR-3088-5p	5	GCTATGCAGATGTTTACAATGAGT
miR-4006e-5p	291	TCGGAACATGATCGAACGTGGC
miR-181a-5p	6	AACATTCAACGCTGTCGGTGAGT
miR-4769-5p	1	TGGAATGAGAGAAGGTATGCAG
miR-4422	2	AAAACGCATCAGAAGTAGACA
miR-3897-3p	12	TGGGTGGTGTGGGGTGGAG
miR-5101	5	TTTGTTTGCTTTGTGGTGTGCCAG
miR-1549	4	TTCGGTCCCTGCAGCCACGG
miR-4524a-5p	7	ATACAATGAACCTATCTCA
miR-767	4	TGCCACCATGGTCTGATCTGACGCA
miR-2309	2	TGGAGGGTAGAGTGGACGCAGCG
miR-3058-3p	3566	TTCTGTCAGCCTGTGGCTCGTGCC
miR-2886	1	AGCGCGTCGCCGGCCGCACT
miR-5089	19	GTGGGATTGTGGCAGCATC
miR-5104	2	TCTGTGCTTGGAGGTGGACAGCA
miR-199a-5p	1	CCCAGTGTTCAGACTACCT
miR-2539*	1	ATAAAGCCAGCATGATTAGTCA
miR-433-3p	1	ATCATGATGGGCTCCTCGGTGT
miR-770-3p	5	TGCGCCTGAACGTGGAGCTGG
miR-4763-3p	3	AGGCCGGGCTGGGGCTGGGGCGGG
miR-3897-5p	38	CGCTCCACCTTCGCCGGCA
miR-29c	3	TAGCACCATTTGAAATCGGT
miR-2898	2	TGTGTGGAGATGACGGGCGTA
miR-2320	5	TGGCACAGTGTGCGCATGTCGGC
miR-1730	2	AGGCCGTGGCTGTTCGTGCT
miR-1271	2	CTTGGCACCTAGTAAGTA
miR-101b	1	TAAGTACTGTGATGGCTGTAG
miR-299-3p	1	ATGTGGGACGGTAAACCGCTA
miR-671-5p	1	TGGGCAAGCACTGGAGGGGTCTGGAG
miR-509-3p	8	TATGATTGAGGTACGCTGCAGGTAG
miR-21	54	TAGCTTATCAGACTGATGTTGACA
miR-466h-3p	1	TACCGGACGCACACAAACACG
miR-4798-5p	32	TTCTGTAGTACTTTGAGAAGTGTGG
miR-5606	6	AGCGGAACGAGACAGGAGAG
miR-57	1	TACCCTGTGGTAGACTGTGGCT
miR-1010-5p	51	TAAGTGGTCGTAGGAAAA
miR-4047-3p	15	TTATTGTATCTGCGTTTTCT
miR-216b	561	AAAGCTTCGGCAAGTGTG
miR-5626-3p	3	CACCATGTTGTGTGACTGTGACAGC
miR-1615	19	TGGTTCAGCCTGCACAGCACCCTTT
miR-365b-5p	2	AGGGACTTTACAGAGGCAGCTT
miR-487b	1	AATCGTACAGGGTCATCCACTT
miR-4814-5p	72	TCTCAACCAACTGTGGGCATCT
miR-1244	24	GACTGGTGGTTTGATGAGTATGTTT
miR-4053-5p	5	CGCCGGGTTGACGTCGGC
miR-1701	20	GGCTGGTTGGTGTAGTTGGTTT
miR-4064-5p	17	AGCGGAGTAGGGTTAGTTTT
miR-2201*	7	TCTTGACTGAAGAACTGACTGCTG
miR-4026-5p	1	GGAAGGATGCCGTCATTTGG
miR-283	29	AAATATCACTAGCAATTT
miR-4427	49	TTGAACAGATGTCTGAAGAGTA
miR-1814c	63	TTTGTTTGTGGTTGGTTTT
miR-1693	1	GCAAAGGACAAGTTGTGTG
miR-2b-3p	1	TATCACAGCCAGCTTTGCGGAGC
miR-2284f	2	GAAAGTTCGTTCGGATTTTT
miR-3153	13	GCGGGAGCAGCGCGTGGGACATTT
miR-1306-5p	1	CCACCTCCCCTGCAAACGTCA
miR-4306	3	TGGAGTAGAAAGGCGACGGA
miR-3070b-3p	8	GGTGCTATGGTCTAGTGGTAA
miR-2449	1	TAGGGCAGGAGCAGCAGCAGGAGCC
miR-4062-3p	251	AATCTGTAAAAAAAGGCT
miR-2450a	2	TGGGCAGTAGAGGTGTCCTTGTGGC
miR-124a*	35	TTTTTAACCGCAGCAGCTTTAGT
miR-71-5p	383	TGAAAGACATGGGTAGTGAGAAA
miR-1721	6	AAAGATGTTGTTGGTCGAG
miR-4916-3p	12	AAATTTCTGATGACGTCGTGACAAA
miR-1290	4	ATGGATTTTTGGAGCAGGGA
miR-5194	561	TGCGTGGTTTGGTAGAGTGGGATGG
miR-4648	4	TGTGGGACGCAATGGAAGG
miR-3098-5p	1	TCTTACAGCAGGAAGTAGTGAGCG
miR-513a	1	TTCAAGCGAAGGCGGTCTCATTCAT
miR-1562	16	GCGACTGTAGTTGGAGGGTTGC
miR-2210-3p	51	TAACAGTCAATCGCTCTACCAC
miR-448	1	TTGCATATGTGAGGGATGCGCA
miR-200c	916	TGATAGCTGGGGTAACGA
miR-4843	5	ACAAAAGTTGTTGATACTGGCATT
miR-1564*	22	CGTCCTCGATGCGGTGCTGGTTGTT
miR-3049-5p	1	TCGGGAAGCTGTTGCGGCGGAC
miR-1422o	6	CTGGAAAACAAGTATTTTGGTG
miR-5406-3p	2	TCTGGAGCGAAACTCAAAAA
miR-4836*	7	AAACTGTTTGGTCCTGAAA
miR-4088-5p	1	GACTGATGCATCCGATGTTGG
miR-4092-3p	3	TCAGGATCTGTCGAGACAGCAA
miR-4156-3p	5	TGATGCTTGTAGGAACTTTAC
miR-2304	6	GATTGTGTGGATGTGATGTGCT
miR-3562	3	TGGGGCAGTGGCTCTAGATGGGCA
miR-214	3	AAGCAGGCACAGAACGAGGAG
miR-669c-5p	1	TAGTTGTGTGTAAGATGTGTG
miR-3182	11	GCTTCTATAGTGTAGTGG
miR-239	2	TTTGTACTTGGTAGGCATT
miR-4419a	5	TGCAGGGAGGAGGCTGACA
miR-4861	2	TTTACGTGACCAATTGTCTCAG
miR-740	4	TTAAAAAGTAGGTATGGTATCATTA
miR-10b-5p	1	TACCCTGTAGAACCCGGCTTTTG
miR-2253b	5	TAGTGGCACTGTGAAGGCG
miR-1-5p	2	CCGTGCTTCTTTACTTCCCATA
miR-2852	311	CAAGTTGGATATTTTGTA
miR-4968-5p	6	TGCAGCCGCCACGGTTTTGTTTCTT
miR-3263	33	TAGGTTGAGTCCGTTGAGCA
miR-4123-5p	73	TGCTGTCTCCTCAGCTGCGGCTTT
miR-4178b-5p	1	ATAAGCAAACTTGATCAGGATTA
miR-929-5p	2	TCATTGACTCAGTAGGGCGTC
miR-4046-5p	8	CAGGATGTGGACGTGTTAACTT
miR-4674	52	CGGTCTGGACGCGCGGCT
miR-32*	14	TAATTTAGTTGTTGCGGATATT
miR-3885-5p	2	AAGGCGGACAGGCTGCGGCG
miR-29a-1*	81	TGACTACTCTGGTCGTTCGGA
miR-3817-5p	2	TTCGGGGTGTGGAGAGTGGTGATT
miR-2462	33	AGAGGATTGGTGTAATTGTA
miR-2041	1	TGAAAGCTAGAGCAAGAATAT
miR-3691-3p	485	TCCAAGTTGTAGACGTCATCCTCTC
miR-1623	7	GCGAGGCCGACAGGCGTA
miR-2127	53	CGGAGGGGAGGAGGAGGGCGG
miR-4644	3609	TGGGAGTAAAAGAGAAGAAG
miR-142b-5p	1	GATAAAGTAGACAGATATA
miR-13*	17	TCGTCAAAATGGTTGTGGTGTG
miR-702-5p	4	GGGAGTGGGCGTGGCTGGCTG
miR-276b-3p	2	TAGGAACTTAATACCATGCTCG
miR-4666a-3p	25	ATACAATCTGACACCTATTTC
miR-1434	12	GTGGGTGATTGGAAAATA
miR-31-5p	1	AGGCAAGATGTCGGCATAGCT
miR-1420e	705	AAAGGCACTGGATCGTATGG
miR-1640	2	TAGTCCTCGTCAGGGCCCCGCGGC
miR-5447	21	TTTGGATGCAGTAAGTTAT
miR-2778a*	112	GTTTTTTTGCGATGTCTGGA
miR-3230	109	TCAGTAGTGAATGCGGACGGCCATGT
miR-5108	8	GTTGAGATGGATGGTTTT
miR-2409	1	TCTCACATGGACGCTGCCCT
miR-1268	8	CGGGACGGGAGGTGGGCG
miR-1348	33	AAGGTAGAAAAGGTCCTG
miR-3721	248	TGTTGATAAAGAGGAAAGA
miR-4856b*	1	AGGAGCTCAGCCAGTGCACCTA
miR-4099-5p	2	CTTTGGCACCATGGATGAA
miR-243-5p	292	TACTCGTGCGATCGTCACC
miR-449b-3p	1	CAGCGCACGCTGCCCTGCCACT
miR-1422g	3	TATTTCTGTGAGTTTTTCT
miR-3147	1	GGTAGGGTCAGTGTGGAGGGTGA
miR-1719	35	AAAGATGACTGCAGTTGTGACG
miR-4174-3p	75	TCAAAGTGGTTGCCGGAAA
miR-454*	546	GTGAGAACCTTGAGGACTGAAG
miR-224	1	CAAGTCACTAGTGGTTCCGTTTAA
miR-1653	1	CAGGAGGCTGTGCTGCAGTGAG
miR-4931	8	TCTCTGTTGGTTGGGCGT
miR-19b	5	TGTGCAAATCCATGCAAAACT
miR-34*	25	AGCCACTACAACGACAACTGCGCCG
miR-133b*	4	GCTGGTCAAATGGAAGCTGTCT
miR-2993	10	CACAGCTGTAGAGAAGGTAG
miR-190b-5p	13	TGATATGGTAGAATTGGTT
miR-200b-3p	10	CAATACTGCATGTAATGATA
miR-1586	2	CAAGGCAGCTGTGGTGGGGGCAT
miR-1207-5p	14	GGCGAAGGGAGGCAGGGAGGGCG
miR-3801	1023	AGATCGGTGATCGAGAAGGCTGAGC
miR-496	1	TGAGTATTACATGGCCAATCTC
miR-669m-5p	575	TGTAGTGACGTGTGTAGTGTGTGTAT
miR-4449	1	CTCCCGGGGCTGCGCAGAGGG
miR-4618	17	TCGTGTCGTGAGATGTTGGGTTAAG
miR-253	1	TAACATCACTAGACACTAACT
miR-2022	1	TTTCTGGATTGCTTTTGTACCCGCT
miR-752-3p	8	AGTGCATTGGTATGGTTT
miR-2034	34	TAATGCAAAAAATGTCGGTA
miR-3048	5	TAGAACTGGTCATGCTCTTT
miR-2546*	1531	GTAAGTCCGGATCCCATGAGTTAC
miR-725	16	TTAGTTATTGTTTCTACTGT
miR-2126	1941	AGCCGCGACGAGTAGGAGGA
miR-379-5p	1	TGGTAGACTATGGAACGTAGGC
miR-1420b*	9	TTCAATCTGGCGCACTCT
miR-770-5p	3	ACCACCACAGCGTCTGGGCATG
miR-1329	1	TACATTGGATCGGGTTATG
miR-4622	112	CACACGGTGGCACCCGAAA
miR-679-5p	2190	GCAGACTGTGAGTGACTCGTTGG
miR-2b*	3739	TCGACAAGGACTGGGATGTGGCATG
miR-543-3p	38	AAACAATCGCGGTAGGCACCTCTAT
miR-2513a	4	TAAAGCAACTTCCATCATAT
miR-17	7	AAAGTGCTTAGCCAGTGCC
miR-1416*	3	ACAAATGTAGAGTTGATGCACA
miR-309	10	GCATGGAGAAGTTTGTCTA
miR-30g	28	GAAACATTCCTTCGACTCTCAC
miR-4462	1	TGCTATCGGAGGGTGGCTTCGGGACA
miR-5111-5p	323	GCTAGCTCAGTCGGTAGAG
miR-5119	95	CTCATCTCATCCTGGGGCT
miR-429	2	TAATACTGCTGGAAATACG
miR-4159-3p	1325	TGATGGTGGAATTGGTAG
miR-5624-5p	2	TCATTGTAAACATCTGCATA
miR-1475	16	TCTGCGAGCGACAGGTACAACTTTGC
miR-3963	32	TCGTATCCCACTTCTGACAC
miR-195-3p	1	CCAATATTGGCTGTGCTGCTCC
miR-3896-5p	24	ATATCTCGGTGAGACCTCCA
miR-237-5p	5	TCCAGGAGATTCCGAACAGCT
miR-3809-3p	7	TTCGGTCGGTGGTTATGAAG
miR-920	29	AGGAGGTGTGGAAACTGA
miR-3282	4	CAGCTGCATGACGTTTTTTCTTGGTG
miR-378a-3p	2	ACTGGACTTGGAGTCAGAAGG
miR-620	14	ATGAAGATGAAAGTAGAAAT
miR-1010*	3	AGTAAAGTGGGTAGATGAATAGCA
miR-1408	1	TGTGGAGGGCCAGGGTGGTG
miR-471*	194	TGAAAGGAGCATACAAGT
miR-4464	22	AGGAGTGGATGATGCAATA
miR-3879-5p	1	TGGGGATATTGTGTGCGGT
miR-4157-5p	1	TAGGTAAGAGCGAGTATTGGC
miR-124a	59	TAAGGCACGCGGTGAATGCT
miR-4000f-3p	1	AGCTTGTTCAGCAGTTTTA
miR-615-5p	2	GGGGGTATCCCCGGTGTCTGACTCT
miR-4434	469	AGGAGAAGTAGATGTATAA
miR-1842	8	GGCTCTGTGAGGTCGGCTTT
miR-1694	2	GAGAGGCCGAGGCTGCGGCGA
miR-153b	1	TGCTGCATATGATCACCAAAAATGAGC
miR-5398-5p	73	CTCTTAATGTCGGCAAGC
miR-215	2	TGACCTATGAATTGACAGAC
miR-4107-5p	5	TTAGTAATTGATATGTTGG
miR-5605	33	TAGGATGTAGGGGAAGATGATAGC
miR-235-3p	1	TATTGCACTCTCCCCGGCCTTT
miR-5361	13	TGATATCTTGGATGGTTTCT
miR-4140-5p	1	ACTCGTCGTTCCACCATGG
miR-199a*	91	CAGTAGTCTGCACATTGGTTA
miR-34b	2	TGGCAGTGTCTGTAGCTGGTTG
miR-33-5p	7	GTGCCATTGTAGACGACATTGT
miR-466h-5p	5	GTGTGCGGTGCTTGTGGTGTA
miR-553	9	AAAAGGCTTAGATTTTGTT
miR-4709-3p	10	TTGAAGGAGGAGGTGTCGAAGC
miR-244*	1	TACAACATTTTCGGTAAAGG
miR-2388	65	TCTGGAAGCTGGAGATGA
miR-2991	12	AGTATATGTAGTCTGGTGC
miR-4005b-3p	3	CAAGGGAAGTACGACGCACT
miR-134	34	TGTGACTGGTTCGACGAGGTAGTTG
miR-980	34	GACGCTGTAGTGAAGGGC
miR-5110	23	GTATGGTAGAGGGTGGTGGAATTT
miR-2881	4	AGGGGCGGGGAAGGTGGGTG
miR-1390	2	TATACAGATTCTGAGTATT
miR-3019	81	TACTGACATCGCTCATAATTGATTTA
miR-2290	8046	AGCCTCTGACTGGTAGGTTTGT
miR-235	7	TATTACACTCGCCCCGGCCTTT
miR-2530	43	TATTTCTGGAAGCTTAGCAGTTTGTC
miR-727	3	GTTGGTGAGTTAGAAGACT
miR-130a	1	CAGTGCAATGTTAAAAGGGC
miR-2716	2	GAAGAGTCGGGAGGGTCAGG
miR-4432	121	ACGACTTCTGCAAGGTGCCT
miR-2206-3p	499560	TACCTGGTGGATCCTGCC
miR-1834	1	TGAGGTCATTAGAAGAAGCGCC
miR-669e-5p	1	TTGTTTCTTCTGTGTGCATTTCAT
miR-1575	10	TGGCACCGACGTGGGAGCAGG
miR-2147b	2	CGGAAAATCGTCAGCACGAG
miR-365-2-5p	3	AGGGACTTTCAGGGGCAGCTGTG
miR-1687	3	TGAGCGAAACTGATGATCCAGCTGAG
miR-760-3p	2	CGGCTCTGGGTCTGTGGGGAGT
miR-135a	3	TTATGCTTTTTGTTACTAT
miR-4154-3p	5	TTTGTTTGGTTTGATCGTCAGC
miR-589	8	TGAGAACACATGCTCGGCTCTGG
miR-265	3	ATGAGGGAGGGGGGTGGTAG
miR-4017-3p	197	AAGATGGATGATGGTGCTA
miR-9b*	2	AAAGCATAGACAATCCGAACGT
miR-2294	1	GGAGGCTGTAGAGGGCATCTTT
miR-5414	2	AGTCTTCTCCTGGGCTCC
