# Supplementary material for: MicroRNA-1 Expression and Function in Hyalomma Anatolicum anatolicum (Acari: Ixodidae) Ticks
Source: Front Physiol. 2021 Apr 8;12:596289. doi: 10.3389/fphys.2021.596289 (PMC8061306; doi:10.3389/fphys.2021.596289)
Supplement: Additional File 1 — Differential expression of known microRNAs among developmental stages. A is a pair of developmental stages in the differential expression analysis; B is the microRNA name; C and D are adult total reads; E and F are true expression levels of microRNA; G and H (∗-std) are normalized expression levels of microRNA in a developmental stage; I (fold-change (log2∗/∗)) is fold change of microRNAs in the pair of developmental stages, with negative numbers indicating downregulation and positive numbers upregulation; J is the P-value reflecting the significance of microRNA differential expression between developmental stages, whereby a smaller value indicates greater significance of the difference in microRNA expression between developmental stages and the last column (sig-label) “∗∗”: fold_change (log2) > 1 or fold_change (log2) < −1, and P < 0.01. “∗”: fold_change (log2) > 1 or fold_change (log2) < −1, and 0.01 ≤ P < 0.05. None: Others. [file Data_Sheet_1.ZIP › Addition 2 Different expression.xlsx]

## Sheet: Egg-Adult
pairwise	miR-name	XYLY234-std	BPHAD715-std	fold-change(log2 BPHAD715/XYLY234)	p-value	sig-lable
Egg-Adult	bantam	2.7672	1455.42	9.0388	0	**
Egg-Adult	bantam-b	0.01	37.8231	11.8851	2.20221e-154	**
Egg-Adult	bantam-c	0.01	14.1017	10.4617	4.18964e-58	**
Egg-Adult	let-7	0.246	2286	13.1819	0	**
Egg-Adult	let-7-5p	181.896	2296.61	3.65832	0	**
Egg-Adult	let-7a	0.01	2342.41	17.8376	0	**
Egg-Adult	let-7b	0.01	3.7167	8.53788	5.91709e-16	**
Egg-Adult	let-7c	0.01	17.1625	10.745	1.58139e-70	**
Egg-Adult	let-7d	0.01	7.1055	9.47279	1.04212e-29	**
Egg-Adult	let-7e	0.01	1.9677	7.62037	7.43094e-09	**
Egg-Adult	let-7f	0.01	1.5304	7.25776	4.42362e-07	**
Egg-Adult	lin-4	0.01	1.749	7.45039	5.73338e-08	**
Egg-Adult	miR-1	3802.48	107207	4.81732	0	**
Egg-Adult	miR-10	434.202	1817.7	2.06567	0	**
Egg-Adult	miR-10*	0.01	19.2395	10.9099	5.8756e-79	**
Egg-Adult	miR-100	6.4568	889.499	7.10603	0	**
Egg-Adult	miR-100-5p	5.7803	428.079	6.21059	0	**
Egg-Adult	miR-100a	0.01	783.572	16.2578	0	**
Egg-Adult	miR-100b	0.01	1.5304	7.25776	4.42362e-07	**
Egg-Adult	miR-10-3p	84.7373	0.01	-13.0488	1.02884e-267	**
Egg-Adult	miR-10-5p	429.159	0.01	-15.3892	0	**
Egg-Adult	miR-10a	0.01	1669.03	17.3486	0	**
Egg-Adult	miR-10b	0.01	1.2025	6.90989	9.48043e-06	**
Egg-Adult	miR-10c	0.01	1.5304	7.25776	4.42362e-07	**
Egg-Adult	miR-10d	0.01	1656.35	17.3376	0	**
Egg-Adult	miR-11*	0.01	1.5304	7.25776	4.42362e-07	**
Egg-Adult	miR-1175	0.01	9.9477	9.95822	3.03493e-41	**
Egg-Adult	miR-1175-3p	0.5534	10.2756	4.21476	7.39521e-32	**
Egg-Adult	miR-1183	0.01	3018.41	18.2034	0	**
Egg-Adult	miR-1193-5p	0.01	38.151	11.8975	1.02756e-155	**
Egg-Adult	miR-1196-3p	0.01	1.8584	7.53792	2.06408e-08	**
Egg-Adult	miR-12	0.01	74.881	12.8704	8.59322e-305	**
Egg-Adult	miR-122	0.01	2.5143	7.97401	4.49393e-11	**
Egg-Adult	miR-124	153.978	0.2186	-9.46022	0	**
Egg-Adult	miR-124-3p	153.056	0.01	-13.9018	0	**
Egg-Adult	miR-125	0.01	1.4211	7.15086	1.22874e-06	**
Egg-Adult	miR-125*	0.01	30.9362	11.5951	1.97205e-126	**
Egg-Adult	miR-125-5p	3.0132	0.01	-8.23515	4.07038e-10	**
Egg-Adult	miR-125a*	0.01	4.154	8.69836	9.93971e-18	**
Egg-Adult	miR-125b	0.01	73.8972	12.8513	8.45877e-301	**
Egg-Adult	miR-125c	0.01	24.8146	11.277	1.38419e-101	**
Egg-Adult	miR-12-5p	3.6281	73.5692	4.34182	5.03094e-223	**
Egg-Adult	miR-1293	0.01	7.1055	9.47279	1.04212e-29	**
Egg-Adult	miR-1325	0.01	11.8061	10.2053	8.70021e-49	**
Egg-Adult	miR-1327	0.01	3.2795	8.35733	3.52243e-14	**
Egg-Adult	miR-133	0.01	24.268	11.2448	2.28882e-99	**
Egg-Adult	miR-133c	0.01	22.6283	11.1439	1.03482e-92	**
Egg-Adult	miR-1344	0.01	7.4334	9.53788	4.86261e-31	**
Egg-Adult	miR-1349	0.01	2.1863	7.77235	9.63112e-10	**
Egg-Adult	miR-135-3*	0.01	1.0932	6.77241	2.63337e-05	**
Egg-Adult	miR-1354	0.01	3.826	8.57969	2.13022e-16	**
Egg-Adult	miR-1357	0.01	30.9362	11.5951	1.97205e-126	**
Egg-Adult	miR-13-5p	145.185	0.01	-13.8256	0	**
Egg-Adult	miR-1369	0.01	1.2025	6.90989	9.48043e-06	**
Egg-Adult	miR-1376	0.01	1.2025	6.90989	9.48043e-06	**
Egg-Adult	miR-1384	0.01	691.747	16.078	0	**
Egg-Adult	miR-139-3p	0.01	5.0285	8.97398	2.80483e-21	**
Egg-Adult	miR-13a*	0.01	2.2956	7.84273	3.46731e-10	**
Egg-Adult	miR-13a-5p	13.5899	2.2956	-2.56559	1.08545e-22	**
Egg-Adult	miR-1-3p	0.01	2001.13	17.6105	0	**
Egg-Adult	miR-1400	0.01	5.0285	8.97398	2.80483e-21	**
Egg-Adult	miR-1421ac-2*	0.01	5.5751	9.12285	1.69624e-23	**
Egg-Adult	miR-1422a	0.01	8.1986	9.67923	3.8114e-34	**
Egg-Adult	miR-143	0.01	13.9924	10.4504	1.16375e-57	**
Egg-Adult	miR-144	0.01	98.9304	13.2722	0	**
Egg-Adult	miR-1476-5p	0.01	1.3118	7.0354	3.41307e-06	**
Egg-Adult	miR-1491	0.01	46.1311	12.1715	4.19676e-188	**
Egg-Adult	miR-1497d	0.01	409.276	15.3208	0	**
Egg-Adult	miR-152a	0.01	1.2025	6.90989	9.48043e-06	**
Egg-Adult	miR-15-3p	0.01	2.1863	7.77235	9.63112e-10	**
Egg-Adult	miR-1591	0.01	545.702	15.7358	0	**
Egg-Adult	miR-1611	0.01	28.094	11.456	6.77157e-115	**
Egg-Adult	miR-1613	0.01	109.315	13.4162	0	**
Egg-Adult	miR-1625	0.01	2.6236	8.0354	1.61787e-11	**
Egg-Adult	miR-1639	0.01	30.3897	11.5694	3.26089e-124	**
Egg-Adult	miR-1664	0.01	4.9192	8.94228	7.79093e-21	**
Egg-Adult	miR-1691	0.01	6.4496	9.33307	4.78653e-27	**
Egg-Adult	miR-1692	0.01	12.8992	10.3331	3.18196e-53	**
Egg-Adult	miR-1737	0.01	2.4049	7.90983	1.24827e-10	**
Egg-Adult	miR-1752	0.01	49.7385	12.2801	9.57985e-203	**
Egg-Adult	miR-1779	0.01	1.749	7.45039	5.73338e-08	**
Egg-Adult	miR-1808	0.01	13.2272	10.3693	1.48472e-54	**
Egg-Adult	miR-1815	0.01	26.345	11.3633	8.50404e-108	**
Egg-Adult	miR-1819-3p	0.01	5.2471	9.03538	3.63529e-22	**
Egg-Adult	miR-181b*	0.01	1.2025	6.90989	9.48043e-06	**
Egg-Adult	miR-1839	0.01	2.4049	7.90983	1.24827e-10	**
Egg-Adult	miR-184	513.528	23585.9	5.52134	0	**
Egg-Adult	miR-184-3p	5.3499	0.01	-9.06337	1.75458e-17	**
Egg-Adult	miR-184-5p	8.2401	0.01	-9.68652	1.36227e-26	**
Egg-Adult	miR-184b	0.01	6186.26	19.2387	0	**
Egg-Adult	miR-187*	0.01	1.2025	6.90989	9.48043e-06	**
Egg-Adult	miR-1897-3p	0.01	1.2025	6.90989	9.48043e-06	**
Egg-Adult	miR-190	0.5534	1.2025	1.11964	0.0780825	-
Egg-Adult	miR-1915	0.01	2.1863	7.77235	9.63112e-10	**
Egg-Adult	miR-192	0.01	1.8584	7.53792	2.06408e-08	**
Egg-Adult	miR-1957	0.01	24.268	11.2448	2.28882e-99	**
Egg-Adult	miR-1958	0.01	3.6074	8.49482	1.64358e-15	**
Egg-Adult	miR-199b	0.01	47.4428	12.212	1.98935e-193	**
Egg-Adult	miR-19a*	0.01	64.7147	12.6599	1.57297e-263	**
Egg-Adult	miR-1a	0.01	265.308	14.6954	0	**
Egg-Adult	miR-1b	0.01	59.5768	12.5405	1.12162e-242	**
Egg-Adult	miR-1c	0.01	403.155	15.299	0	**
Egg-Adult	miR-2001	0.3075	159.71	9.02065	0	**
Egg-Adult	miR-2048	0.01	134.349	13.7137	0	**
Egg-Adult	miR-206	0.01	2180.95	17.7346	0	**
Egg-Adult	miR-21	0.01	9.8384	9.94228	8.43009e-41	**
Egg-Adult	miR-210	0.9839	18.6929	4.24783	4.89877e-57	**
Egg-Adult	miR-210-3p	1.1069	0.01	-6.79038	0.000415241	**
Egg-Adult	miR-210-5p	0.01	4.7006	8.8767	6.01113e-20	**
Egg-Adult	miR-2137	0.01	11.8061	10.2053	8.70021e-49	**
Egg-Adult	miR-218*	0.01	1.3118	7.0354	3.41307e-06	**
Egg-Adult	miR-219	0.246	4.8099	4.28928	8.08216e-16	**
Egg-Adult	miR-219-1*	0.01	1.4211	7.15086	1.22874e-06	**
Egg-Adult	miR-219-3p	0.01	1.0932	6.77241	2.63337e-05	**
Egg-Adult	miR-2201	0.01	296.245	14.8545	0	**
Egg-Adult	miR-222*	0.01	2.5143	7.97401	4.49393e-11	**
Egg-Adult	miR-2237a	0.01	2.2956	7.84273	3.46731e-10	**
Egg-Adult	miR-2284o	0.01	15.6321	10.6103	2.57399e-64	**
Egg-Adult	miR-2293	0.01	3.7167	8.53788	5.91709e-16	**
Egg-Adult	miR-2303	0.01	16.3973	10.6792	2.01754e-67	**
Egg-Adult	miR-231	0.01	521.543	15.6705	0	**
Egg-Adult	miR-2359	0.01	2.8422	8.15086	2.09689e-12	**
Egg-Adult	miR-236	0.01	201.14	14.2959	0	**
Egg-Adult	miR-2361	0.01	5.903	9.2053	7.91477e-25	**
Egg-Adult	miR-2371	0.01	130.195	13.6684	0	**
Egg-Adult	miR-2372	0.01	96.8534	13.2416	0	**
Egg-Adult	miR-2383	0.01	112.923	13.463	0	**
Egg-Adult	miR-2-3p	5.5344	0.01	-9.11228	4.59929e-18	**
Egg-Adult	miR-24	0.01	1.0932	6.77241	2.63337e-05	**
Egg-Adult	miR-2407	0.01	1.2025	6.90989	9.48043e-06	**
Egg-Adult	miR-2421	0.01	7.7614	9.60017	2.26892e-32	**
Egg-Adult	miR-2436-5p	0.01	2.4049	7.90983	1.24827e-10	**
Egg-Adult	miR-2444	0.01	1.0932	6.77241	2.63337e-05	**
Egg-Adult	miR-2445	0.01	5.7937	9.17834	2.19848e-24	**
Egg-Adult	miR-2474	0.01	5.3565	9.06515	1.30875e-22	**
Egg-Adult	miR-2476	0.01	13.1178	10.3573	4.12409e-54	**
Egg-Adult	miR-2478	0.01	4.0447	8.65989	2.76094e-17	**
Egg-Adult	miR-2482	0.01	4.2633	8.73583	3.57841e-18	**
Egg-Adult	miR-2487	0.01	71.055	12.7947	2.90454e-289	**
Egg-Adult	miR-2490-5p	10.2078	0.01	-9.99546	8.54613e-33	**
Egg-Adult	miR-2493-5p	3.2591	0.01	-8.34833	6.82846e-11	**
Egg-Adult	miR-252	0.01	43.8354	12.0979	8.71499e-179	**
Egg-Adult	miR-252a	0.01	6.6682	9.38115	6.20374e-28	**
Egg-Adult	miR-252a-5p	0.01	2.8422	8.15086	2.09689e-12	**
Egg-Adult	miR-252b	0.5534	54.3297	6.61727	2.29573e-204	**
Egg-Adult	miR-253	0.01	5.6844	9.15086	6.10668e-24	**
Egg-Adult	miR-25-5p	0.01	43.9448	12.1015	3.1375e-179	**
Egg-Adult	miR-2574a	0.01	3.826	8.57969	2.13022e-16	**
Egg-Adult	miR-2-5p	13.5285	0.01	-10.4018	2.91785e-43	**
Egg-Adult	miR-263	0.01	48.4267	12.2416	2.02097e-197	**
Egg-Adult	miR-263a	0.01	6798.21	19.3748	0	**
Egg-Adult	miR-263a-5p	59.9556	6476.82	6.75525	0	**
Egg-Adult	miR-263b	0.01	214.914	14.3915	0	**
Egg-Adult	miR-265	0.01	2778.36	18.0839	0	**
Egg-Adult	miR-26a-2-3p	0.01	61.2166	12.5797	2.4808e-249	**
Egg-Adult	miR-2712	0.01	3.4981	8.45043	4.56536e-15	**
Egg-Adult	miR-2733a	0.01	5.0285	8.97398	2.80483e-21	**
Egg-Adult	miR-2733e	1.2914	0.01	-7.01279	0.000108847	**
Egg-Adult	miR-275	0.01	493.121	15.5897	0	**
Egg-Adult	miR-2752	2.5212	0.01	-7.97797	1.4463e-08	**
Egg-Adult	miR-275-3p	86.2746	0.01	-13.0747	1.46774e-272	**
Egg-Adult	miR-2759	1.3528	0.01	-7.0798	6.96608e-05	**
Egg-Adult	miR-276	18.7554	2428.33	7.01651	0	**
Egg-Adult	miR-276*	0.01	5.7937	9.17834	2.19848e-24	**
Egg-Adult	miR-276-3p	19.2473	2187.84	6.82871	0	**
Egg-Adult	miR-276-5p	1.9063	6.5589	1.78268	6.95609e-09	**
Egg-Adult	miR-2779	1.4758	0.01	-7.20535	2.8532e-05	**
Egg-Adult	miR-277a	0.01	102.428	13.3223	0	**
Egg-Adult	miR-277c	0.01	93.9019	13.1969	0	**
Egg-Adult	miR-278	0.0615	2.077	5.07777	3.69175e-08	**
Egg-Adult	miR-278*	0.01	1.3118	7.0354	3.41307e-06	**
Egg-Adult	miR-2787-3p	14.3279	0.01	-10.4846	8.81657e-46	**
Egg-Adult	miR-279	644.692	177.528	-1.86056	0	**
Egg-Adult	miR-279-3p	1.7833	0.01	-7.47841	3.06332e-06	**
Egg-Adult	miR-279a	638.604	174.686	-1.87016	0	**
Egg-Adult	miR-279c-3p	0.0615	122.215	10.9565	0	**
Egg-Adult	miR-279e-3p	1.2299	0.01	-6.9424	0.000170076	**
Egg-Adult	miR-2801	0.01	6.7775	9.40461	2.23342e-28	**
Egg-Adult	miR-281	0.01	5.4658	9.09429	4.71164e-23	**
Egg-Adult	miR-281*	0.01	10.1663	9.98958	3.93353e-42	**
Egg-Adult	miR-281-3p	0.01	6.231	9.28332	3.69307e-26	**
Egg-Adult	miR-2817	1.5373	0.01	-7.26425	1.82602e-05	**
Egg-Adult	miR-282-5p	1.2914	0.01	-7.01279	0.000108847	**
Egg-Adult	miR-2832	0.01	1.0932	6.77241	2.63337e-05	**
Egg-Adult	miR-2840	3.9355	0.01	-8.6204	5.03751e-13	**
Egg-Adult	miR-2847	0.01	114.344	13.4811	0	**
Egg-Adult	miR-2848	30.8695	0.01	-11.592	6.39136e-98	**
Egg-Adult	miR-285	29.8241	2.2956	-3.69954	5.39842e-67	**
Egg-Adult	miR-286-5p	1.2299	0.01	-6.9424	0.000170076	**
Egg-Adult	miR-29-3p	12.4831	0.01	-10.2858	5.75622e-40	**
Egg-Adult	miR-2941	0.01	1.8584	7.53792	2.06408e-08	**
Egg-Adult	miR-2944b-5p	104.108	0.01	-13.3458	0	**
Egg-Adult	miR-2962	0.01	126.478	13.6266	0	**
Egg-Adult	miR-2965	0.01	2.6236	8.0354	1.61787e-11	**
Egg-Adult	miR-297	0.01	4.3726	8.77235	1.28827e-18	**
Egg-Adult	miR-2973	0.01	1814.2	17.469	0	**
Egg-Adult	miR-2998	2.1523	0.01	-7.74974	2.10487e-07	**
Egg-Adult	miR-2a	0.01	12.134	10.2448	4.05956e-50	**
Egg-Adult	miR-2a-3p	0.1845	1.2025	2.70434	0.00128974	**
Egg-Adult	miR-2b	45.9352	19.2395	-1.25553	2.39275e-29	**
Egg-Adult	miR-2b-2-5p	3.4436	0.01	-8.42777	1.78994e-11	**
Egg-Adult	miR-2b-5p	0.01	6.231	9.28332	3.69307e-26	**
Egg-Adult	miR-2c	77.0507	10.8222	-2.83181	6.51346e-135	**
Egg-Adult	miR-2c-5p	2.2137	0.01	-7.79032	1.34709e-07	**
Egg-Adult	miR-3012a	0.01	2.077	7.69836	2.67522e-09	**
Egg-Adult	miR-3025	0.01	1.0932	6.77241	2.63337e-05	**
Egg-Adult	miR-305	2.8902	62.747	4.44031	1.63928e-193	**
Egg-Adult	miR-305-5p	2.8902	65.0426	4.49214	3.98349e-202	**
Egg-Adult	miR-306b	1.1069	0.01	-6.79038	0.000415241	**
Egg-Adult	miR-3087-5p	0.01	2.8422	8.15086	2.09689e-12	**
Egg-Adult	miR-3094-5p	0.01	32.6853	11.6744	1.5703e-133	**
Egg-Adult	miR-309a-5p	125.815	0.01	-13.619	0	**
Egg-Adult	miR-30a	0.01	1.3118	7.0354	3.41307e-06	**
Egg-Adult	miR-30a-5p	0.01	1.2025	6.90989	9.48043e-06	**
Egg-Adult	miR-312	0.01	36.2927	11.8255	3.58449e-148	**
Egg-Adult	miR-312-3p	40.1549	0.01	-11.9714	3.4481e-127	**
Egg-Adult	miR-3130-3p	0.01	74.9903	12.8725	3.09366e-305	**
Egg-Adult	miR-315	5903.94	2015.77	-1.55034	0	**
Egg-Adult	miR-315-5p	5869.87	0.01	-19.163	0	**
Egg-Adult	miR-317	47.78	35.0902	-0.445339	2.23379e-06	-
Egg-Adult	miR-3173-5p	0.01	26.1264	11.3513	6.56134e-107	**
Egg-Adult	miR-317-3p	47.2881	0.01	-12.2073	1.13121e-149	**
Egg-Adult	miR-3208	4.9809	0.01	-8.96026	2.55353e-16	**
Egg-Adult	miR-320e	0.01	16.5066	10.6888	7.26339e-68	**
Egg-Adult	miR-3229	0.01	19.5674	10.9342	2.74159e-80	**
Egg-Adult	miR-3254	4.8579	0.01	-8.92419	6.23444e-16	**
Egg-Adult	miR-3261	23.3673	0.01	-11.1903	2.83529e-74	**
Egg-Adult	miR-3280	37.8182	0.01	-11.8849	7.99907e-120	**
Egg-Adult	miR-33	4.6735	0.7652	-2.61059	9.99478e-09	**
Egg-Adult	miR-3306	0.01	6.6682	9.38115	6.20374e-28	**
Egg-Adult	miR-3334	3.5666	0.01	-8.47841	7.33134e-12	**
Egg-Adult	miR-3342	1.4143	0.01	-7.14394	4.45821e-05	**
Egg-Adult	miR-3352	13.5285	4.0447	-1.7419	1.29481e-14	**
Egg-Adult	miR-33-5p	8.9165	0.01	-9.80033	1.00498e-28	**
Egg-Adult	miR-3361	1.5988	0.01	-7.32085	1.16863e-05	**
Egg-Adult	miR-3365	3.997	0.01	-8.64277	3.22395e-13	**
Egg-Adult	miR-3382-5p	7.8711	0.01	-9.62042	1.98258e-25	**
Egg-Adult	miR-339-5p	0.01	12.0247	10.2318	1.12762e-49	**
Egg-Adult	miR-33b	0.01	143.968	13.8135	0	**
Egg-Adult	miR-34	0.01	23.1748	11.1783	6.25816e-95	**
Egg-Adult	miR-3422	0.01	32.248	11.655	9.34796e-132	**
Egg-Adult	miR-34-5p	6.3953	16.288	1.34873	1.41089e-13	**
Egg-Adult	miR-3486-5p	0.01	53.7831	12.3929	3.67341e-219	**
Egg-Adult	miR-3492	0.01	204.092	14.3169	0	**
Egg-Adult	miR-3495	0.01	2.6236	8.0354	1.61787e-11	**
Egg-Adult	miR-3533	0.01	1.0932	6.77241	2.63337e-05	**
Egg-Adult	miR-3544-5p	0.01	1.5304	7.25776	4.42362e-07	**
Egg-Adult	miR-3554	0.01	3.9354	8.62037	7.66904e-17	**
Egg-Adult	miR-3563-3p	0.01	6.5589	9.35731	1.72321e-27	**
Egg-Adult	miR-3568	0.01	5.7937	9.17834	2.19848e-24	**
Egg-Adult	miR-3580-3p	0.01	239.838	14.5498	0	**
Egg-Adult	miR-3585-3p	0.01	3.0608	8.25776	2.71775e-13	**
Egg-Adult	miR-3613-5p	0.01	6.231	9.28332	3.69307e-26	**
Egg-Adult	miR-3622a-3p	0.01	2.6236	8.0354	1.61787e-11	**
Egg-Adult	miR-3650	0.01	2.9515	8.2053	7.54905e-13	**
Egg-Adult	miR-3673	0.01	49.7385	12.2801	9.57985e-203	**
Egg-Adult	miR-3674	0.01	1.0932	6.77241	2.63337e-05	**
Egg-Adult	miR-36b*	0.01	70.9456	12.7925	8.06792e-289	**
Egg-Adult	miR-3721	0.01	1.2025	6.90989	9.48043e-06	**
Egg-Adult	miR-3722	0.01	2.7329	8.09429	5.82451e-12	**
Egg-Adult	miR-375	0.369	1049.32	11.4735	0	**
Egg-Adult	miR-375-3p	0.01	3.826	8.57969	2.13022e-16	**
Egg-Adult	miR-378	0.01	6.7775	9.40461	2.23342e-28	**
Egg-Adult	miR-3782	0.01	1.749	7.45039	5.73338e-08	**
Egg-Adult	miR-378c	0.01	17.3811	10.7633	2.04961e-71	**
Egg-Adult	miR-3791	0.01	21.4258	11.0651	7.85927e-88	**
Egg-Adult	miR-380*	0.01	3.3888	8.40463	1.26811e-14	**
Egg-Adult	miR-3801	0.01	15.3041	10.5797	5.51643e-63	**
Egg-Adult	miR-3830-3p	121.941	0.01	-13.5739	0	**
Egg-Adult	miR-3830-5p	0.3075	16.6159	5.75583	2.20112e-60	**
Egg-Adult	miR-3842-5p	38.6176	0.01	-11.915	2.417e-122	**
Egg-Adult	miR-3886-5p	0.01	4238.48	18.6932	0	**
Egg-Adult	miR-3888-5p	0.01	13.7737	10.4277	8.97897e-57	**
Egg-Adult	miR-3908	0.01	1.749	7.45039	5.73338e-08	**
Egg-Adult	miR-3931	8.486	69.5245	3.03436	1.67739e-153	**
Egg-Adult	miR-3931-3p	8.2401	0.01	-9.68652	1.36227e-26	**
Egg-Adult	miR-3934	0.01	1176.34	16.8439	0	**
Egg-Adult	miR-3961	0.01	2.077	7.69836	2.67522e-09	**
Egg-Adult	miR-3968	0.01	1.2025	6.90989	9.48043e-06	**
Egg-Adult	miR-4001b-5p	0.01	2303.71	17.8136	0	**
Egg-Adult	miR-4006a-5p	0.01	47.3335	12.2086	5.5258e-193	**
Egg-Adult	miR-4022-3p	0.01	3.6074	8.49482	1.64358e-15	**
Egg-Adult	miR-4024-5p	0.01	2.4049	7.90983	1.24827e-10	**
Egg-Adult	miR-4035-3p	0.01	1.3118	7.0354	3.41307e-06	**
Egg-Adult	miR-4048-3p	0.01	28.6406	11.4838	4.09517e-117	**
Egg-Adult	miR-4073-5p	0.01	3.6074	8.49482	1.64358e-15	**
Egg-Adult	miR-4077d-5p	0.01	1.0932	6.77241	2.63337e-05	**
Egg-Adult	miR-4085-3p	0.01	1.3118	7.0354	3.41307e-06	**
Egg-Adult	miR-4087-3p	0.01	9.1825	9.84274	3.87198e-38	**
Egg-Adult	miR-4107-5p	0.01	13.9924	10.4504	1.16375e-57	**
Egg-Adult	miR-4110-3p	0.01	1.3118	7.0354	3.41307e-06	**
Egg-Adult	miR-4110-5p	0.01	60.3421	12.5589	8.79144e-246	**
Egg-Adult	miR-4112-3p	0.01	102.756	13.3269	0	**
Egg-Adult	miR-4133-3p	0.01	3.4981	8.45043	4.56536e-15	**
Egg-Adult	miR-4138-5p	0.01	11.8061	10.2053	8.70021e-49	**
Egg-Adult	miR-4145-3p	0.01	23.8307	11.2186	1.36253e-97	**
Egg-Adult	miR-4156-3p	0.01	1.4211	7.15086	1.22874e-06	**
Egg-Adult	miR-4175-3p	0.01	167.143	14.0288	0	**
Egg-Adult	miR-4187-5p	0.01	2.7329	8.09429	5.82451e-12	**
Egg-Adult	miR-4206-3p	0.01	22.4096	11.1299	7.98419e-92	**
Egg-Adult	miR-4208-3p	0.01	12.8992	10.3331	3.18196e-53	**
Egg-Adult	miR-4215-3p	0.01	2.1863	7.77235	9.63112e-10	**
Egg-Adult	miR-422a	0.01	1.9677	7.62037	7.43094e-09	**
Egg-Adult	miR-4259	0.01	27.8754	11.4448	5.22464e-114	**
Egg-Adult	miR-427	0.01	7.5428	9.55896	1.7506e-31	**
Egg-Adult	miR-4272	0.01	1.9677	7.62037	7.43094e-09	**
Egg-Adult	miR-4290	0.01	34.9809	11.7724	7.56188e-143	**
Egg-Adult	miR-4419b	0.01	2.9515	8.2053	7.54905e-13	**
Egg-Adult	miR-4448	0.01	9.8384	9.94228	8.43009e-41	**
Egg-Adult	miR-4451	0.01	12.4619	10.2833	1.89421e-51	**
Egg-Adult	miR-4487	0.01	3.7167	8.53788	5.91709e-16	**
Egg-Adult	miR-4491	0.01	1.3118	7.0354	3.41307e-06	**
Egg-Adult	miR-4496	0.01	12.7899	10.3208	8.83849e-53	**
Egg-Adult	miR-4497	0.01	8.1986	9.67923	3.8114e-34	**
Egg-Adult	miR-4499	0.01	3.1701	8.30838	9.7842e-14	**
Egg-Adult	miR-4507	0.01	249.567	14.6071	0	**
Egg-Adult	miR-450b-3p	0.01	1.6397	7.35729	1.59255e-07	**
Egg-Adult	miR-454*	0.01	838.12	16.3549	0	**
Egg-Adult	miR-4546	0.01	16.288	10.6696	5.60411e-67	**
Egg-Adult	miR-458	0.01	4.5912	8.84273	1.66971e-19	**
Egg-Adult	miR-46	0.01	1.749	7.45039	5.73338e-08	**
Egg-Adult	miR-4644	0.01	5.4658	9.09429	4.71164e-23	**
Egg-Adult	miR-4651	0.01	13.0085	10.3452	1.14554e-53	**
Egg-Adult	miR-4659b-3p	0.01	2.6236	8.0354	1.61787e-11	**
Egg-Adult	miR-466f-3p	0.01	5.4658	9.09429	4.71164e-23	**
Egg-Adult	miR-466i-5p	0.01	2.7329	8.09429	5.82451e-12	**
Egg-Adult	miR-4679	0.01	6.8869	9.42771	8.04057e-29	**
Egg-Adult	miR-4711-5p	0.01	1.0932	6.77241	2.63337e-05	**
Egg-Adult	miR-4770	0.01	5.2471	9.03538	3.63529e-22	**
Egg-Adult	miR-483	0.01	4.0447	8.65989	2.76094e-17	**
Egg-Adult	miR-4870	0.01	294.386	14.8454	0	**
Egg-Adult	miR-4871	0.01	2.7329	8.09429	5.82451e-12	**
Egg-Adult	miR-49	0.01	4.7006	8.8767	6.01113e-20	**
Egg-Adult	miR-4938	0.01	1.4211	7.15086	1.22874e-06	**
Egg-Adult	miR-4945-5p	0.01	1.3118	7.0354	3.41307e-06	**
Egg-Adult	miR-4948-3p	0.01	1.2025	6.90989	9.48043e-06	**
Egg-Adult	miR-4948-5p	16.0497	0.01	-10.6483	3.297e-51	**
Egg-Adult	miR-4949-5p	11.9911	0.01	-10.2277	2.04532e-38	**
Egg-Adult	miR-4962-3p	116.468	0.01	-13.5076	0	**
Egg-Adult	miR-4968-3p	1.2299	0.01	-6.9424	0.000170076	**
Egg-Adult	miR-4970-5p	125.015	0.01	-13.6098	0	**
Egg-Adult	miR-4972-3p	1.1069	0.01	-6.79038	0.000415241	**
Egg-Adult	miR-4987-5p	1.0454	0.01	-6.70791	0.000648825	**
Egg-Adult	miR-509-5p	0.01	1.2025	6.90989	9.48043e-06	**
Egg-Adult	miR-509b	0.01	14.9762	10.5485	1.18225e-61	**
Egg-Adult	miR-5101	0.01	12.7899	10.3208	8.83849e-53	**
Egg-Adult	miR-5106	0.01	125.822	13.6191	0	**
Egg-Adult	miR-5107	0.01	1.3118	7.0354	3.41307e-06	**
Egg-Adult	miR-5119	0.01	3.1701	8.30838	9.7842e-14	**
Egg-Adult	miR-514	0.01	64.1681	12.6476	2.60098e-261	**
Egg-Adult	miR-5305	0.4919	3.3888	2.78434	3.16682e-08	**
Egg-Adult	miR-5307	0.7379	356.368	8.91573	0	**
Egg-Adult	miR-5308	1.2299	5.1378	2.06261	1.42192e-08	**
Egg-Adult	miR-5309	0.01	2.6236	8.0354	1.61787e-11	**
Egg-Adult	miR-5310	0.4305	16.9439	5.29861	2.92935e-59	**
Egg-Adult	miR-5312	0.369	1.5304	2.05222	0.00206276	**
Egg-Adult	miR-5314	0.1845	1.4211	2.94532	0.000245452	**
Egg-Adult	miR-5315	0.4305	10.1663	4.56164	3.10291e-33	**
Egg-Adult	miR-5316a	4.5505	0.01	-8.82988	5.8068e-15	**
Egg-Adult	miR-5316b	28.7172	0.01	-11.4877	3.8866e-91	**
Egg-Adult	miR-5317a	0.6149	5.5751	3.18057	2.34819e-14	**
Egg-Adult	miR-5325	4.612	0.01	-8.84925	3.71629e-15	**
Egg-Adult	miR-5333	1.9063	0.01	-7.57463	1.25469e-06	**
Egg-Adult	miR-5350a	0.01	1.0932	6.77241	2.63337e-05	**
Egg-Adult	miR-5361	0.01	792.317	16.2738	0	**
Egg-Adult	miR-5391	0.01	87.9988	13.1033	0	**
Egg-Adult	miR-5398-5p	0.01	30.0617	11.5537	6.98854e-123	**
Egg-Adult	miR-5444a	0.01	3.3888	8.40463	1.26811e-14	**
Egg-Adult	miR-5466	0.01	2.1863	7.77235	9.63112e-10	**
Egg-Adult	miR-548ah-5p	0.01	1.749	7.45039	5.73338e-08	**
Egg-Adult	miR-5589-3p	0.01	2.6236	8.0354	1.61787e-11	**
Egg-Adult	miR-5605	0.01	7.7614	9.60017	2.26892e-32	**
Egg-Adult	miR-5612*	0.01	1.5304	7.25776	4.42362e-07	**
Egg-Adult	miR-562	0.01	1.8584	7.53792	2.06408e-08	**
Egg-Adult	miR-563	0.01	3.3888	8.40463	1.26811e-14	**
Egg-Adult	miR-564	0.01	35.3088	11.7858	3.52841e-144	**
Egg-Adult	miR-5703	0.01	1193.29	16.8646	0	**
Egg-Adult	miR-5735-3p	4.3045	0.01	-8.7497	3.46137e-14	**
Egg-Adult	miR-576-3p	0.01	4.3726	8.77235	1.28827e-18	**
Egg-Adult	miR-580	0.01	1.4211	7.15086	1.22874e-06	**
Egg-Adult	miR-581	0.01	26.7823	11.3871	1.42854e-109	**
Egg-Adult	miR-598-3p	0.01	1.5304	7.25776	4.42362e-07	**
Egg-Adult	miR-6007-3p	2.7057	0.01	-8.07986	3.79118e-09	**
Egg-Adult	miR-619	0.01	1104.63	16.7532	0	**
Egg-Adult	miR-620	0.01	2.6236	8.0354	1.61787e-11	**
Egg-Adult	miR-625	0.01	6.231	9.28332	3.69307e-26	**
Egg-Adult	miR-626	0.01	1.0932	6.77241	2.63337e-05	**
Egg-Adult	miR-632	0.01	1.2025	6.90989	9.48043e-06	**
Egg-Adult	miR-63-5p	0.01	6.0123	9.23177	2.84941e-25	**
Egg-Adult	miR-63a	0.01	7.8707	9.62035	8.16837e-33	**
Egg-Adult	miR-644a	0.01	16.8346	10.7172	3.38914e-69	**
Egg-Adult	miR-64b	0.01	1.3118	7.0354	3.41307e-06	**
Egg-Adult	miR-664	0.01	86.7964	13.0834	0	**
Egg-Adult	miR-67	0.01	1.5304	7.25776	4.42362e-07	**
Egg-Adult	miR-7	7.8096	16.288	1.06049	1.14248e-09	**
Egg-Adult	miR-7*	0.01	5.4658	9.09429	4.71164e-23	**
Egg-Adult	miR-71	694.133	20.9885	-5.04754	0	**
Egg-Adult	miR-71*	0.01	120.793	13.5603	0	**
Egg-Adult	miR-713	0.01	6.3403	9.30841	1.32955e-26	**
Egg-Adult	miR-71-3p	9.5314	0.01	-9.89654	1.15845e-30	**
Egg-Adult	miR-71-5p	730.967	0.01	-16.1575	0	**
Egg-Adult	miR-716b	0.01	47.5522	12.2153	7.1619e-194	**
Egg-Adult	miR-727*	0.01	4.9192	8.94228	7.79093e-21	**
Egg-Adult	miR-733	0.01	313.954	14.9383	0	**
Egg-Adult	miR-745-3p	1.3528	0.01	-7.0798	6.96608e-05	**
Egg-Adult	miR-745b	0.01	2.077	7.69836	2.67522e-09	**
Egg-Adult	miR-750	5.2884	151.62	4.84149	0	**
Egg-Adult	miR-750-3p	0.01	63.4029	12.6303	3.31835e-258	**
Egg-Adult	miR-7-5p	7.8711	15.0855	0.938525	1.23377e-07	-
Egg-Adult	miR-79	17.2795	4.2633	-2.01902	7.20383e-22	**
Egg-Adult	miR-79*	0.01	6.7775	9.40461	2.23342e-28	**
Egg-Adult	miR-79-5p	0.01	53.4552	12.3841	7.87263e-218	**
Egg-Adult	miR-8	0.01	207.153	14.3384	0	**
Egg-Adult	miR-8*	0.01	10.4943	10.0354	1.8354e-43	**
Egg-Adult	miR-81a	0.01	4.9192	8.94228	7.79093e-21	**
Egg-Adult	miR-82	0.01	20.2233	10.9818	5.96899e-83	**
Egg-Adult	miR-8-3p	3.8741	0.01	-8.59772	7.87126e-13	**
Egg-Adult	miR-87	3.3821	6.8869	1.02594	0.000113274	**
Egg-Adult	miR-873	0.01	1.8584	7.53792	2.06408e-08	**
Egg-Adult	miR-87a	0.01	4.154	8.69836	9.93971e-18	**
Egg-Adult	miR-87b-3p	3.3206	5.0285	0.598684	0.0379112	-
Egg-Adult	miR-881	0.01	147.248	13.846	0	**
Egg-Adult	miR-9	0.01	1955	17.5768	0	**
Egg-Adult	miR-92-3p	860.533	0.01	-16.3929	0	**
Egg-Adult	miR-927-3p	301.685	0.01	-14.8808	0	**
Egg-Adult	miR-92a	0.9224	18.8022	4.34937	2.5392e-58	**
Egg-Adult	miR-92a*	0.01	4.7006	8.8767	6.01113e-20	**
Egg-Adult	miR-92a-3p	1.8448	0.01	-7.52732	1.96049e-06	**
Egg-Adult	miR-92b	0.01	14.8669	10.5379	3.28391e-61	**
Egg-Adult	miR-9374-3p	3.8126	0.01	-8.57463	1.22991e-12	**
Egg-Adult	miR-9382-5p	3.9355	0.01	-8.6204	5.03751e-13	**
Egg-Adult	miR-95	0.01	7.4334	9.53788	4.86261e-31	**
Egg-Adult	miR-957-5p	0.01	2.077	7.69836	2.67522e-09	**
Egg-Adult	miR-959-5p	0.01	3.3888	8.40463	1.26811e-14	**
Egg-Adult	miR-9-5p	0.01	1952.81	17.5752	0	**
Egg-Adult	miR-96	2.8902	7.8707	1.44532	5.65358e-08	**
Egg-Adult	miR-961	0.01	1.0932	6.77241	2.63337e-05	**
Egg-Adult	miR-965-5p	1.3528	0.01	-7.0798	6.96608e-05	**
Egg-Adult	miR-981	0.246	23.0655	6.55093	2.59952e-87	**
Egg-Adult	miR-993	74.2835	0.7652	-6.60106	5.57674e-220	**
Egg-Adult	miR-993*	0.01	6.231	9.28332	3.69307e-26	**
Egg-Adult	miR-993-5p	180.605	0.01	-14.1405	0	**
Egg-Adult	miR-993a*	0.01	6.1217	9.25779	1.02582e-25	**
Egg-Adult	miR-993a-5p	330.586	0.01	-15.0127	0	**
Egg-Adult	miR-993b*	0.01	6.5589	9.35731	1.72321e-27	**
Egg-Adult	miR-993b-5p	328.311	0.01	-15.0028	0	**
Egg-Adult	miR-996	8.732	0.01	-9.77017	3.83389e-28	**
Egg-Adult	miR-998-5p	0.123	23.9401	7.60463	4.95373e-94	**
Egg-Adult	miR-99a	0.01	2.5143	7.97401	4.49393e-11	**
Egg-Adult	miR-99b	0.01	8.1986	9.67923	3.8114e-34	**
Egg-Adult	miR-9a	71.6393	2107.27	4.87848	0	**
Egg-Adult	miR-9a-5p	70.4709	0.01	-12.7828	9.5592e-223	**
Egg-Adult	miR-9b	0.01	1.4211	7.15086	1.22874e-06	**

## Sheet: Adult-Larvae
pairwise	miR-name	BPHAD715-std	BPHAD718-std	fold-change(log2 BPHAD718/BPHAD715)	p-value	sig-lable
Adult-Larvae	bantam	1455.42	69.3403	-4.3916	0	**
Adult-Larvae	bantam-b	37.8231	4.1685	-3.18167	1.95286e-66	**
Adult-Larvae	bantam-c	14.1017	0.01	-10.4617	1.21302e-41	**
Adult-Larvae	let-7	2286	2.0334	-10.1347	0	**
Adult-Larvae	let-7-5p	2296.61	5448.9	1.24646	0	**
Adult-Larvae	let-7a	2342.41	0.01	-17.8376	0	**
Adult-Larvae	let-7b	3.7167	571.6	7.26484	0	**
Adult-Larvae	let-7b-5p	0.01	522.492	15.6731	0	**
Adult-Larvae	let-7c	17.1625	220.221	3.68162	0	**
Adult-Larvae	let-7d	7.1055	12.3023	0.79192	0.000280245	-
Adult-Larvae	let-7d-5p	0.01	13.5224	10.4011	1.08131e-38	**
Adult-Larvae	let-7e	1.9677	54.0895	4.78077	6.47053e-125	**
Adult-Larvae	let-7e-5p	0.01	52.8694	12.3682	3.28353e-149	**
Adult-Larvae	let-7f	1.5304	0.01	-7.25776	3.50916e-05	**
Adult-Larvae	let-7f-5p	0.01	544.25	15.732	0	**
Adult-Larvae	let-7g	0.3279	3.5585	3.43994	1.17051e-07	**
Adult-Larvae	let-7g-5p	0.01	31.7216	11.6312	8.24112e-90	**
Adult-Larvae	let-7i	0.1093	19.826	7.50296	2.03265e-54	**
Adult-Larvae	let-7i-5p	0.01	19.9277	10.9606	1.10335e-56	**
Adult-Larvae	let-7j	0.01	5.9986	9.22848	1.46729e-17	**
Adult-Larvae	lin-4	1.749	0.01	-7.45039	8.14879e-06	**
Adult-Larvae	lin-4-3p	0.01	14.9458	10.5455	1.08617e-42	**
Adult-Larvae	miR-1	107207	21705.6	-2.30426	0	**
Adult-Larvae	miR-10	1817.7	5064.99	1.47845	0	**
Adult-Larvae	miR-10*	19.2395	598.848	4.96005	0	**
Adult-Larvae	miR-100	889.499	35.3818	-4.65191	0	**
Adult-Larvae	miR-100-5p	428.079	36.5002	-3.5519	0	**
Adult-Larvae	miR-100a	783.572	0.01	-16.2578	0	**
Adult-Larvae	miR-100b	1.5304	834.727	9.09125	0	**
Adult-Larvae	miR-101	0.5466	8.2354	3.91328	7.84979e-18	**
Adult-Larvae	miR-101-3p	0.01	8.4388	9.72089	2.05453e-24	**
Adult-Larvae	miR-101a	0.01	7.6254	9.57467	3.95652e-22	**
Adult-Larvae	miR-101a-3p	0.3279	8.1338	4.6326	1.63862e-19	**
Adult-Larvae	miR-103	0.6559	14.4374	4.46019	5.23242e-33	**
Adult-Larvae	miR-103a-3p	0.01	14.2341	10.4751	1.08374e-40	**
Adult-Larvae	miR-10-3p	0.01	589.392	15.8469	0	**
Adult-Larvae	miR-10-5p	0.01	5042.83	18.9439	0	**
Adult-Larvae	miR-107	0.01	16.1658	10.6587	4.06439e-46	**
Adult-Larvae	miR-107b	0.01	3.8635	8.59376	1.45746e-11	**
Adult-Larvae	miR-10a	1669.03	5181.91	1.63448	0	**
Adult-Larvae	miR-10a-5p	0.01	5042.12	18.9437	0	**
Adult-Larvae	miR-10b	1.2025	3.1518	1.39014	0.00411617	**
Adult-Larvae	miR-10b-5p	0.01	2105.12	17.6835	0	**
Adult-Larvae	miR-10c	1.5304	2.8468	0.895432	0.0556764	-
Adult-Larvae	miR-10d	1656.35	2.7451	-9.23693	0	**
Adult-Larvae	miR-11*	1.5304	0.7117	-1.10457	0.0949366	-
Adult-Larvae	miR-1175	9.9477	8.4388	-0.237325	0.278091	-
Adult-Larvae	miR-1175-3p	10.2756	9.1505	-0.1673	0.430965	-
Adult-Larvae	miR-1183	3018.41	0.01	-18.2034	0	**
Adult-Larvae	miR-1193-5p	38.151	17.0809	-1.15934	8.48681e-19	**
Adult-Larvae	miR-1194	0.01	11.5906	10.1787	2.88323e-33	**
Adult-Larvae	miR-1196-3p	1.8584	0.01	-7.53792	3.92679e-06	**
Adult-Larvae	miR-1198-5p	0.01	1.3217	7.04625	0.000200899	**
Adult-Larvae	miR-1199-3p	0.01	4.2702	8.73816	1.05026e-12	**
Adult-Larvae	miR-12	74.881	8.6421	-3.11515	2.76338e-127	**
Adult-Larvae	miR-1202	0.01	130.547	13.6723	0	**
Adult-Larvae	miR-122	2.5143	4.6769	0.895396	0.0135053	-
Adult-Larvae	miR-1224-5p	0.01	1.7284	7.43329	1.44769e-05	**
Adult-Larvae	miR-122-5p	0.01	6.202	9.27659	3.93882e-18	**
Adult-Larvae	miR-1227	0.01	12.6073	10.3	4.01909e-36	**
Adult-Larvae	miR-1228-5p	0.1093	2.5418	4.53949	1.01705e-06	**
Adult-Larvae	miR-124	0.2186	3164.44	13.8214	0	**
Adult-Larvae	miR-124-3p	0.01	4748.18	18.857	0	**
Adult-Larvae	miR-1244	0.01	8.5404	9.73816	1.06448e-24	**
Adult-Larvae	miR-124a	0.01	198.057	14.2736	0	**
Adult-Larvae	miR-124b	0.01	251.943	14.6208	0	**
Adult-Larvae	miR-124e	0.01	1.0167	6.66775	0.00144445	**
Adult-Larvae	miR-125	1.4211	0.01	-7.15086	7.28213e-05	**
Adult-Larvae	miR-125*	30.9362	0.01	-11.5951	1.80876e-90	**
Adult-Larvae	miR-1254	0.01	235.065	14.5208	0	**
Adult-Larvae	miR-125a	0.5466	1.4234	1.38078	0.0603033	-
Adult-Larvae	miR-125a*	4.154	0.01	-8.69836	8.62742e-13	**
Adult-Larvae	miR-125b	73.8972	0.01	-12.8513	4.5157e-215	**
Adult-Larvae	miR-125b-5p	0.01	20.0294	10.9679	5.71658e-57	**
Adult-Larvae	miR-125c	24.8146	16.3692	-0.600205	4.75086e-05	-
Adult-Larvae	miR-12-5p	73.5692	91.5047	0.314744	1.73474e-05	-
Adult-Larvae	miR-1260a	0.01	7.2187	9.4956	5.49053e-21	**
Adult-Larvae	miR-1261	0.01	2.3385	7.86944	2.80043e-07	**
Adult-Larvae	miR-1268	0.01	3.2535	8.34585	7.53438e-10	**
Adult-Larvae	miR-1268a	0.01	1.2201	6.93086	0.00038775	**
Adult-Larvae	miR-1268b	0.01	5.7953	9.17874	5.46597e-17	**
Adult-Larvae	miR-1270	0.01	2.2368	7.80529	5.40505e-07	**
Adult-Larvae	miR-127-3p	0.01	2.5418	7.98971	7.51751e-08	**
Adult-Larvae	miR-128	0.01	3.4568	8.43329	2.02254e-10	**
Adult-Larvae	miR-1283b	0.01	10.8789	10.0873	2.87678e-31	**
Adult-Larvae	miR-128-3p	0.01	4.0669	8.66779	3.91242e-12	**
Adult-Larvae	miR-1293	7.1055	0.915	-2.95709	9.1432e-13	**
Adult-Larvae	miR-1306-3p	0.01	22.5712	11.1403	4.14721e-64	**
Adult-Larvae	miR-130a	0.01	1.4234	7.1532	0.000104088	**
Adult-Larvae	miR-130a-3p	0.01	1.5251	7.25276	5.39295e-05	**
Adult-Larvae	miR-1322	0.5466	2.1351	1.96575	0.00280446	**
Adult-Larvae	miR-1325	11.8061	0.01	-10.2053	5.52108e-35	**
Adult-Larvae	miR-1327	3.2795	15.2508	2.21734	9.35436e-19	**
Adult-Larvae	miR-133	24.268	1083.21	5.48012	0	**
Adult-Larvae	miR-133-3p	0.01	1121.95	16.7756	0	**
Adult-Larvae	miR-1335	0.01	3.9652	8.63125	7.55129e-12	**
Adult-Larvae	miR-133a	0.3279	1088.5	11.6968	0	**
Adult-Larvae	miR-133a-3p	0.01	1079.15	16.7195	0	**
Adult-Larvae	miR-133b	0.01	1086.06	16.7287	0	**
Adult-Larvae	miR-133b*	0.01	1.3217	7.04625	0.000200899	**
Adult-Larvae	miR-133c	22.6283	18.3009	-0.306214	0.0370589	-
Adult-Larvae	miR-134	0.5466	27.8581	5.67147	2.14829e-70	**
Adult-Larvae	miR-1344	7.4334	0.01	-9.53788	2.656e-22	**
Adult-Larvae	miR-1346	0.01	11.4889	10.166	5.56487e-33	**
Adult-Larvae	miR-1349	2.1863	0.01	-7.77235	4.39413e-07	**
Adult-Larvae	miR-135-3*	1.0932	0.01	-6.77241	0.000650765	**
Adult-Larvae	miR-1354	3.826	38.127	3.3169	4.97121e-68	**
Adult-Larvae	miR-1357	30.9362	9.3538	-1.72567	4.76053e-27	**
Adult-Larvae	miR-135a-1-3p	0.01	10.1672	9.98971	2.87034e-29	**
Adult-Larvae	miR-1367*	0.01	1.6268	7.34589	2.79416e-05	**
Adult-Larvae	miR-1369	1.2025	5.592	2.21733	1.06706e-07	**
Adult-Larvae	miR-137	0.3279	7.0154	4.4192	1.49014e-16	**
Adult-Larvae	miR-1376	1.2025	0.01	-6.90989	0.000313595	**
Adult-Larvae	miR-1381	0.01	2.2368	7.80529	5.40505e-07	**
Adult-Larvae	miR-1384	691.747	0.01	-16.078	0	**
Adult-Larvae	miR-1386	0.01	3.8635	8.59376	1.45746e-11	**
Adult-Larvae	miR-139-3p	5.0285	3.3552	-0.583729	0.0751237	-
Adult-Larvae	miR-139-5p	0.01	113.466	13.47	2.05827748057463e-319	**
Adult-Larvae	miR-1399	0.3279	1.9318	2.55862	0.000900553	**
Adult-Larvae	miR-13a*	2.2956	40.5671	4.14337	4.16123e-86	**
Adult-Larvae	miR-13a-5p	2.2956	40.9738	4.15776	3.67297e-87	**
Adult-Larvae	miR-1-3p	2001.13	22614.6	3.49837	0	**
Adult-Larvae	miR-140	0.3279	38.432	6.87291	1.21666e-102	**
Adult-Larvae	miR-140*	0.2186	29.6882	7.08545	4.30226e-80	**
Adult-Larvae	miR-1400	5.0285	0.01	-8.97398	2.50865e-15	**
Adult-Larvae	miR-1402	0.3279	244.521	9.54249	0	**
Adult-Larvae	miR-140-3p	0.01	38.3303	11.9043	2.25734e-108	**
Adult-Larvae	miR-1412	0.01	4.6769	8.86941	7.56824e-14	**
Adult-Larvae	miR-1420f	0.01	3.8635	8.59376	1.45746e-11	**
Adult-Larvae	miR-1421ac-2*	5.5751	0.01	-9.12285	6.51875e-17	**
Adult-Larvae	miR-1421t*	0.01	5.9986	9.22848	1.46729e-17	**
Adult-Larvae	miR-1422a	8.1986	0.01	-9.67923	1.60266e-24	**
Adult-Larvae	miR-143	13.9924	5.3886	-1.37666	9.15173e-10	**
Adult-Larvae	miR-143-3p	0.01	4.6769	8.86941	7.56824e-14	**
Adult-Larvae	miR-1434	0.01	1.6268	7.34589	2.79416e-05	**
Adult-Larvae	miR-144	98.9304	0.305	-8.34146	1.94905e-280	**
Adult-Larvae	miR-145	0.01	1.5251	7.25276	5.39295e-05	**
Adult-Larvae	miR-145-5p	0.01	1.7284	7.43329	1.44769e-05	**
Adult-Larvae	miR-147	0.01	1.1184	6.80529	0.000748389	**
Adult-Larvae	miR-1474	0.01	6.202	9.27659	3.93882e-18	**
Adult-Larvae	miR-1476-5p	1.3118	2.1351	0.702756	0.181136	-
Adult-Larvae	miR-1478	0.8745	1.6268	0.895507	0.153549	-
Adult-Larvae	miR-148	0.01	1.4234	7.1532	0.000104088	**
Adult-Larvae	miR-148a-3p	0.01	1.5251	7.25276	5.39295e-05	**
Adult-Larvae	miR-1491	46.1311	138.986	1.59112	8.26485e-102	**
Adult-Larvae	miR-149-3p	0.01	26.2314	11.3571	2.17294e-74	**
Adult-Larvae	miR-1495	0.01	67.9169	12.7296	1.78323e-191	**
Adult-Larvae	miR-1497d	409.276	0.01	-15.3208	0	**
Adult-Larvae	miR-152	0.01	2.6435	8.04631	3.89492e-08	**
Adult-Larvae	miR-152-3p	0.01	3.2535	8.34585	7.53438e-10	**
Adult-Larvae	miR-152a	1.2025	0.01	-6.90989	0.000313595	**
Adult-Larvae	miR-153	0.2186	2.3385	3.41922	2.30279e-05	**
Adult-Larvae	miR-15-3p	2.1863	0.01	-7.77235	4.39413e-07	**
Adult-Larvae	miR-1553	0.01	34.3651	11.7467	3.09764e-97	**
Adult-Larvae	miR-1554	0.01	1.5251	7.25276	5.39295e-05	**
Adult-Larvae	miR-1589	0.01	1.5251	7.25276	5.39295e-05	**
Adult-Larvae	miR-1591	545.702	0.01	-15.7358	0	**
Adult-Larvae	miR-1597	0.2186	2.3385	3.41922	2.30279e-05	**
Adult-Larvae	miR-1599	0.01	1.5251	7.25276	5.39295e-05	**
Adult-Larvae	miR-16*	0.01	20.0294	10.9679	5.71658e-57	**
Adult-Larvae	miR-1603	0.01	1.0167	6.66775	0.00144445	**
Adult-Larvae	miR-1607	0.01	1.1184	6.80529	0.000748389	**
Adult-Larvae	miR-1611	28.094	155.151	2.46534	4.72075e-200	**
Adult-Larvae	miR-1613	109.315	0.01	-13.4162	8.48930272229305e-318	**
Adult-Larvae	miR-1615	0.01	4.9819	8.96055	1.05261e-14	**
Adult-Larvae	miR-1623	0.01	1.7284	7.43329	1.44769e-05	**
Adult-Larvae	miR-1625	2.6236	0.01	-8.0354	2.36948e-08	**
Adult-Larvae	miR-1626*	0.01	1.9318	7.5938	3.8862e-06	**
Adult-Larvae	miR-1627*	0.01	5.7953	9.17874	5.46597e-17	**
Adult-Larvae	miR-1633	0.01	1.3217	7.04625	0.000200899	**
Adult-Larvae	miR-1636	0.01	7.3204	9.51578	2.84472e-21	**
Adult-Larvae	miR-1639	30.3897	0.01	-11.5694	6.96075e-89	**
Adult-Larvae	miR-1648	0.01	1.0167	6.66775	0.00144445	**
Adult-Larvae	miR-1648*	0.01	1.5251	7.25276	5.39295e-05	**
Adult-Larvae	miR-1664	4.9192	0.01	-8.94228	5.20589e-15	**
Adult-Larvae	miR-1676	0.01	1.0167	6.66775	0.00144445	**
Adult-Larvae	miR-1691	6.4496	0.01	-9.33307	1.8955e-19	**
Adult-Larvae	miR-1692	12.8992	6.6087	-0.964843	9.75935e-06	-
Adult-Larvae	miR-1699	0.01	95.5716	13.2224	3.7562e-269	**
Adult-Larvae	miR-1701	0.01	2.8468	8.1532	1.04556e-08	**
Adult-Larvae	miR-1719	0.3279	1.6268	2.31071	0.00427934	**
Adult-Larvae	miR-1736	0.5466	315.285	9.17195	0	**
Adult-Larvae	miR-1737	2.4049	0.4067	-2.56394	0.000151446	**
Adult-Larvae	miR-1752	49.7385	0.01	-12.2801	5.29545e-145	**
Adult-Larvae	miR-1759	0.01	49.6159	12.2766	4.51594e-140	**
Adult-Larvae	miR-1770	0.01	1.1184	6.80529	0.000748389	**
Adult-Larvae	miR-1777a	0.2186	1.5251	2.80254	0.0021729	**
Adult-Larvae	miR-1779	1.749	0.01	-7.45039	8.14879e-06	**
Adult-Larvae	miR-1790	0.01	1.9318	7.5938	3.8862e-06	**
Adult-Larvae	miR-1792	0.01	1.7284	7.43329	1.44769e-05	**
Adult-Larvae	miR-1808	13.2272	0.01	-10.3693	4.17165e-39	**
Adult-Larvae	miR-1814a	0.01	14.7424	10.5258	4.04621e-42	**
Adult-Larvae	miR-1814c	0.01	89.268	13.1239	1.90727e-251	**
Adult-Larvae	miR-1815	26.345	0.01	-11.3633	3.7471e-77	**
Adult-Larvae	miR-1819-3p	5.2471	0.01	-9.03538	5.82546e-16	**
Adult-Larvae	miR-181a	0.3279	1.4234	2.11801	0.0116773	*
Adult-Larvae	miR-181a-5p	0.1093	1.4234	3.70298	0.000856469	**
Adult-Larvae	miR-181b*	1.2025	0.01	-6.90989	0.000313595	**
Adult-Larvae	miR-181d	0.01	1.1184	6.80529	0.000748389	**
Adult-Larvae	miR-1827	0.01	10.1672	9.98971	2.87034e-29	**
Adult-Larvae	miR-183	0.8745	3.7619	2.10493	2.70952e-05	**
Adult-Larvae	miR-183*	0.01	1.2201	6.93086	0.00038775	**
Adult-Larvae	miR-1834-5p	0.01	1.8301	7.51578	7.50068e-06	**
Adult-Larvae	miR-1835	0.01	28.6715	11.4854	3.04259e-81	**
Adult-Larvae	miR-183-5p	0.01	1.4234	7.1532	0.000104088	**
Adult-Larvae	miR-1836	0.01	1.1184	6.80529	0.000748389	**
Adult-Larvae	miR-1839	2.4049	4.8803	1.02099	0.00486999	**
Adult-Larvae	miR-184	23585.9	2120.27	-3.47561	0	**
Adult-Larvae	miR-184-3p	0.01	1859.07	17.5042	0	**
Adult-Larvae	miR-184b	6186.26	157.693	-5.29388	0	**
Adult-Larvae	miR-185-5p	0.01	3.8635	8.59376	1.45746e-11	**
Adult-Larvae	miR-187*	1.2025	0.01	-6.90989	0.000313595	**
Adult-Larvae	miR-187-5p	0.01	1.8301	7.51578	7.50068e-06	**
Adult-Larvae	miR-1894-3p	0.01	10.4722	10.0323	3.99215e-30	**
Adult-Larvae	miR-1895	0.01	43.6173	12.0907	3.18923e-123	**
Adult-Larvae	miR-1897-3p	1.2025	0.01	-6.90989	0.000313595	**
Adult-Larvae	miR-1897-5p	0.01	5.0836	8.98971	5.45373e-15	**
Adult-Larvae	miR-190	1.2025	51.3443	5.4161	3.33667e-126	**
Adult-Larvae	miR-190-5p	0.2186	50.531	7.85273	3.53486e-138	**
Adult-Larvae	miR-190b	0.01	1.0167	6.66775	0.00144445	**
Adult-Larvae	miR-191	0.01	4.5752	8.83769	1.46073e-13	**
Adult-Larvae	miR-191*	0.01	54.1911	12.4038	6.36595e-153	**
Adult-Larvae	miR-1912-5p	0.01	58.4614	12.5133	6.45214e-165	**
Adult-Larvae	miR-1915	2.1863	0.01	-7.77235	4.39413e-07	**
Adult-Larvae	miR-1915-3p	0.01	81.5409	12.9933	9.64115e-230	**
Adult-Larvae	miR-191-5p	0.01	4.5752	8.83769	1.46073e-13	**
Adult-Larvae	miR-192	1.8584	5.2869	1.50836	6.97992e-05	**
Adult-Larvae	miR-192-5p	0.01	1.2201	6.93086	0.00038775	**
Adult-Larvae	miR-1934-5p	0.01	3.5585	8.47513	1.04791e-10	**
Adult-Larvae	miR-194a	0.01	54.5978	12.4146	4.58735e-154	**
Adult-Larvae	miR-1951	0.01	1.2201	6.93086	0.00038775	**
Adult-Larvae	miR-1957	24.268	18.606	-0.383287	0.00765504	-
Adult-Larvae	miR-1958	3.6074	0.01	-8.49482	3.32014e-11	**
Adult-Larvae	miR-1960	0.01	2.7451	8.10071	2.01801e-08	**
Adult-Larvae	miR-1964-3p	0.01	50.836	12.3116	1.68984e-143	**
Adult-Larvae	miR-1965	0.01	271.667	14.7296	0	**
Adult-Larvae	miR-196b	0.3279	53.3778	7.34684	3.38617e-144	**
Adult-Larvae	miR-1982-5p	0.01	3.0502	8.25276	2.80671e-09	**
Adult-Larvae	miR-199	0.1093	34.9751	8.32189	1.00218e-96	**
Adult-Larvae	miR-199*	0.01	34.3651	11.7467	3.09764e-97	**
Adult-Larvae	miR-1993	0.2186	1.1184	2.35507	0.0186314	*
Adult-Larvae	miR-199a*	0.01	27.1464	11.4065	5.84617e-77	**
Adult-Larvae	miR-199a-3p	0.01	33.0434	11.6901	1.59775e-93	**
Adult-Larvae	miR-199b	47.4428	0.1017	-8.86573	5.45628e-136	**
Adult-Larvae	miR-19a*	64.7147	0.01	-12.6599	1.938e-188	**
Adult-Larvae	miR-1a	265.308	5.0836	-5.70568	0	**
Adult-Larvae	miR-1a-3p	0.01	51.3443	12.326	6.30913e-145	**
Adult-Larvae	miR-1b	59.5768	937.11	3.9754	0	**
Adult-Larvae	miR-1b*	0.01	3.9652	8.63125	7.55129e-12	**
Adult-Larvae	miR-1c	403.155	18.1993	-4.46938	0	**
Adult-Larvae	miR-200	0.01	1.3217	7.04625	0.000200899	**
Adult-Larvae	miR-2001	159.71	14.9458	-3.41764	9.2739e-294	**
Adult-Larvae	miR-2003*	0.01	2.6435	8.04631	3.89492e-08	**
Adult-Larvae	miR-202	0.01	9.6588	9.9157	7.68792e-28	**
Adult-Larvae	miR-202*	0.01	10.2689	10.0041	1.48716e-29	**
Adult-Larvae	miR-202-3p	0.01	11.8956	10.2162	4.01009e-34	**
Adult-Larvae	miR-202-5p	0.01	6.202	9.27659	3.93882e-18	**
Adult-Larvae	miR-2026	0.01	17.9959	10.8135	2.94199e-51	**
Adult-Larvae	miR-2032a*	0.01	6.1003	9.25274	7.60224e-18	**
Adult-Larvae	miR-2033	0.01	15.8608	10.6312	2.92227e-45	**
Adult-Larvae	miR-204-5p	0.01	1.4234	7.1532	0.000104088	**
Adult-Larvae	miR-2048	134.349	0.01	-13.7137	0	**
Adult-Larvae	miR-206	2180.95	729.598	-1.57978	0	**
Adult-Larvae	miR-206-3p	0.01	11.5906	10.1787	2.88323e-33	**
Adult-Larvae	miR-2065	0.01	251.74	14.6196	0	**
Adult-Larvae	miR-20a*	0.4373	13.8274	4.98276	1.3203e-33	**
Adult-Larvae	miR-21	9.8384	4.0669	-1.27449	1.34866e-06	**
Adult-Larvae	miR-210	18.6929	12.404	-0.591685	0.00049332	-
Adult-Larvae	miR-210-3p	0.01	11.8956	10.2162	4.01009e-34	**
Adult-Larvae	miR-210-5p	4.7006	0.01	-8.8767	2.24184e-14	**
Adult-Larvae	miR-210b	0.1093	4.2702	5.28794	2.28128e-11	**
Adult-Larvae	miR-2127	0.01	5.897	9.20384	2.83199e-17	**
Adult-Larvae	miR-2137	11.8061	34.4668	1.54567	1.76449e-25	**
Adult-Larvae	miR-215	0.1093	5.3886	5.62355	2.04967e-14	**
Adult-Larvae	miR-2154	0.01	5.3886	9.07377	7.58522e-16	**
Adult-Larvae	miR-21-5p	0.01	5.3886	9.07377	7.58522e-16	**
Adult-Larvae	miR-216	0.01	35.6869	11.8012	6.00555e-101	**
Adult-Larvae	miR-218*	1.3118	1.0167	-0.367654	0.554308	-
Adult-Larvae	miR-2183	0.2186	18.5043	6.40342	4.39227e-49	**
Adult-Larvae	miR-2185	0.01	3.8635	8.59376	1.45746e-11	**
Adult-Larvae	miR-219	4.8099	8.4388	0.811031	0.00217483	-
Adult-Larvae	miR-219*	0.01	1.1184	6.80529	0.000748389	**
Adult-Larvae	miR-219-1*	1.4211	6.4053	2.17226	1.85824e-08	**
Adult-Larvae	miR-219-3p	1.0932	0.01	-6.77241	0.000650765	**
Adult-Larvae	miR-219-5p	0.01	9.7605	9.93081	3.98321e-28	**
Adult-Larvae	miR-22	0.01	1.2201	6.93086	0.00038775	**
Adult-Larvae	miR-2201	296.245	0.01	-14.8545	0	**
Adult-Larvae	miR-2207-3p	0.01	53.0728	12.3738	8.81435e-150	**
Adult-Larvae	miR-2207-5p	0.01	5.1853	9.01828	2.82565e-15	**
Adult-Larvae	miR-2209b-3p	0.01	5.0836	8.98971	5.45373e-15	**
Adult-Larvae	miR-221-3p	0.01	1.0167	6.66775	0.00144445	**
Adult-Larvae	miR-222*	2.5143	113.364	5.49466	1.2793e-278	**
Adult-Larvae	miR-2237a	2.2956	0.01	-7.84273	2.11747e-07	**
Adult-Larvae	miR-228-3p	0.01	1.3217	7.04625	0.000200899	**
Adult-Larvae	miR-2284d	0.01	8.9471	9.80528	7.67071e-26	**
Adult-Larvae	miR-2284k	0.01	9.2521	9.85364	1.06687e-26	**
Adult-Larvae	miR-2284l	0.01	4.5752	8.83769	1.46073e-13	**
Adult-Larvae	miR-2284o	15.6321	0.01	-10.6103	4.41667e-46	**
Adult-Larvae	miR-2284p	0.01	1.0167	6.66775	0.00144445	**
Adult-Larvae	miR-2284x	0.01	9.0488	9.82158	3.9743e-26	**
Adult-Larvae	miR-2290	0.01	2503.37	17.9335	0	**
Adult-Larvae	miR-2293	3.7167	0.01	-8.53788	1.59993e-11	**
Adult-Larvae	miR-2299-5p	0.01	4.0669	8.66779	3.91242e-12	**
Adult-Larvae	miR-2303	16.3973	8.9471	-0.873966	4.42957e-06	-
Adult-Larvae	miR-2305	0.01	2.4401	7.9308	1.45094e-07	**
Adult-Larvae	miR-231	521.543	0.01	-15.6705	0	**
Adult-Larvae	miR-2329-3p	0.01	1.6268	7.34589	2.79416e-05	**
Adult-Larvae	miR-235	0.01	3.0502	8.25276	2.80671e-09	**
Adult-Larvae	miR-2359	2.8422	0.1017	-4.80462	8.24739e-08	**
Adult-Larvae	miR-236	201.14	0.01	-14.2959	0	**
Adult-Larvae	miR-2361	5.903	0.01	-9.2053	7.29456e-18	**
Adult-Larvae	miR-2371	130.195	1374.6	3.40028	0	**
Adult-Larvae	miR-2372	96.8534	205.479	1.08512	7.17503e-84	**
Adult-Larvae	miR-2374	0.01	8.5404	9.73816	1.06448e-24	**
Adult-Larvae	miR-2383	112.923	0.01	-13.463	0	**
Adult-Larvae	miR-2388	0.01	44.7357	12.1272	2.30334e-126	**
Adult-Larvae	miR-2390	0.1093	5.4903	5.65052	1.0809e-14	**
Adult-Larvae	miR-2392	0.1093	7.2187	6.04537	1.95989e-19	**
Adult-Larvae	miR-24	1.0932	2.4401	1.15838	0.0291747	*
Adult-Larvae	miR-240	0.01	5.2869	9.04628	1.46401e-15	**
Adult-Larvae	miR-2403	0.01	329.62	15.0085	0	**
Adult-Larvae	miR-2404	0.01	5.7953	9.17874	5.46597e-17	**
Adult-Larvae	miR-2407	1.2025	29.2815	4.60588	7.3588e-67	**
Adult-Larvae	miR-2410	0.01	1.2201	6.93086	0.00038775	**
Adult-Larvae	miR-2412	0.01	8.1338	9.66779	1.47719e-23	**
Adult-Larvae	miR-241-5p	0.01	54.0895	12.4011	1.22868e-152	**
Adult-Larvae	miR-2421	7.7614	1.4234	-2.44698	1.64284e-11	**
Adult-Larvae	miR-2436-5p	2.4049	2.1351	-0.171673	0.694894	-
Adult-Larvae	miR-24-3p	0.01	2.5418	7.98971	7.51751e-08	**
Adult-Larvae	miR-2444	1.0932	0.5084	-1.10452	0.16168	-
Adult-Larvae	miR-2445	5.7937	0.01	-9.17834	1.51375e-17	**
Adult-Larvae	miR-2449	0.01	1.6268	7.34589	2.79416e-05	**
Adult-Larvae	miR-2457	0.2186	2.8468	3.70298	1.21272e-06	**
Adult-Larvae	miR-2459	0.01	168.165	14.0376	0	**
Adult-Larvae	miR-2464-5p	0.01	1.2201	6.93086	0.00038775	**
Adult-Larvae	miR-2474	5.3565	0.01	-9.06515	2.80721e-16	**
Adult-Larvae	miR-2476	13.1178	639.212	5.6067	0	**
Adult-Larvae	miR-2478	4.0447	9.3538	1.20952	7.10131e-06	**
Adult-Larvae	miR-2481	0.01	1.4234	7.1532	0.000104088	**
Adult-Larvae	miR-2482	4.2633	0.01	-8.73583	4.15744e-13	**
Adult-Larvae	miR-2487	71.055	605.863	3.09198	0	**
Adult-Larvae	miR-25	0.6559	4.4736	2.76989	7.36131e-08	**
Adult-Larvae	miR-252	43.8354	119.668	1.44887	7.75783e-77	**
Adult-Larvae	miR-252-5p	0.1093	120.685	10.1087	0	**
Adult-Larvae	miR-2526*	0.01	1.1184	6.80529	0.000748389	**
Adult-Larvae	miR-252a	6.6682	120.481	4.17537	6.13148e-254	**
Adult-Larvae	miR-252a-5p	2.8422	120.278	5.40322	2.37804e-293	**
Adult-Larvae	miR-252b	54.3297	175.486	1.69154	1.3773e-139	**
Adult-Larvae	miR-253	5.6844	0.01	-9.15086	3.1413e-17	**
Adult-Larvae	miR-2530	0.1093	4.7786	5.45022	9.46209e-13	**
Adult-Larvae	miR-25-3p	0.01	3.0502	8.25276	2.80671e-09	**
Adult-Larvae	miR-25-5p	43.9448	0.1017	-8.75523	7.0734e-126	**
Adult-Larvae	miR-256	0.01	3.0502	8.25276	2.80671e-09	**
Adult-Larvae	miR-2574a	3.826	0.01	-8.57969	7.70986e-12	**
Adult-Larvae	miR-2-5p	0.01	1305.67	16.9944	0	**
Adult-Larvae	miR-26	0.01	5.3886	9.07377	7.58522e-16	**
Adult-Larvae	miR-263	48.4267	0.01	-12.2416	3.37726e-141	**
Adult-Larvae	miR-263a	6798.21	216.155	-4.97502	0	**
Adult-Larvae	miR-263a-5p	6476.82	155.761	-5.37788	0	**
Adult-Larvae	miR-263b	214.914	0.01	-14.3915	0	**
Adult-Larvae	miR-265	2778.36	1.4234	-10.9307	0	**
Adult-Larvae	miR-26a	0.5466	5.1853	3.24587	3.41257e-10	**
Adult-Larvae	miR-26a-2-3p	61.2166	0.01	-12.5797	2.71092e-178	**
Adult-Larvae	miR-26a-5p	0.01	4.2702	8.73816	1.05026e-12	**
Adult-Larvae	miR-26b	0.01	2.1351	7.73816	1.04322e-06	**
Adult-Larvae	miR-26b-5p	0.01	2.4401	7.9308	1.45094e-07	**
Adult-Larvae	miR-2712	3.4981	0.01	-8.45043	6.88988e-11	**
Adult-Larvae	miR-2733a	5.0285	0.01	-8.97398	2.50865e-15	**
Adult-Larvae	miR-2733h	0.01	2.4401	7.9308	1.45094e-07	**
Adult-Larvae	miR-275	493.121	29210.9	5.88842	0	**
Adult-Larvae	miR-275-3p	0.01	30384.3	21.5349	0	**
Adult-Larvae	miR-276	2428.33	314.166	-2.95036	0	**
Adult-Larvae	miR-276*	5.7937	160.235	4.78956	0	**
Adult-Larvae	miR-276-3p	2187.84	0.01	-17.7392	0	**
Adult-Larvae	miR-276-5p	6.5589	165.522	4.65742	0	**
Adult-Larvae	miR-276a-3p	0.01	270.244	14.722	0	**
Adult-Larvae	miR-2779	0.01	6.507	9.34585	5.47824e-19	**
Adult-Larvae	miR-277a	102.428	10.2689	-3.31826	4.24025e-184	**
Adult-Larvae	miR-277c	93.9019	9.2521	-3.3433	4.38771e-170	**
Adult-Larvae	miR-278	2.077	7.9304	1.93289	6.01382e-09	**
Adult-Larvae	miR-278*	1.3118	0.01	-7.0354	0.000151117	**
Adult-Larvae	miR-2785	0.01	4.9819	8.96055	1.05261e-14	**
Adult-Larvae	miR-279	177.528	566.618	1.67433	0	**
Adult-Larvae	miR-279-3p	0.01	2.3385	7.86944	2.80043e-07	**
Adult-Larvae	miR-279a	174.686	566.821	1.69813	0	**
Adult-Larvae	miR-279c*	0.01	301.254	14.8787	0	**
Adult-Larvae	miR-279c-3p	122.215	0.01	-13.5771	0	**
Adult-Larvae	miR-27b	0.1093	3.3552	4.94003	6.78619e-09	**
Adult-Larvae	miR-27d-3p	0.01	1.0167	6.66775	0.00144445	**
Adult-Larvae	miR-2801	6.7775	0.01	-9.40461	2.12109e-20	**
Adult-Larvae	miR-281	5.4658	0.01	-9.09429	1.35276e-16	**
Adult-Larvae	miR-281*	10.1663	0.01	-9.98958	3.14666e-30	**
Adult-Larvae	miR-281-2-5p	0.01	2.3385	7.86944	2.80043e-07	**
Adult-Larvae	miR-281-3p	6.231	0.01	-9.28332	8.1627e-19	**
Adult-Larvae	miR-2832	1.0932	0.01	-6.77241	0.000650765	**
Adult-Larvae	miR-2836	0.01	4.6769	8.86941	7.56824e-14	**
Adult-Larvae	miR-2840	0.01	1.4234	7.1532	0.000104088	**
Adult-Larvae	miR-2847	114.344	0.01	-13.4811	0	**
Adult-Larvae	miR-285	2.2956	138.579	5.91569	0	**
Adult-Larvae	miR-2861	0.4373	2.6435	2.59575	7.74488e-05	**
Adult-Larvae	miR-2881	0.01	1.2201	6.93086	0.00038775	**
Adult-Larvae	miR-2885	0.01	739.257	16.1738	0	**
Adult-Larvae	miR-2888	0.01	3.4568	8.43329	2.02254e-10	**
Adult-Larvae	miR-2900	0.01	2.6435	8.04631	3.89492e-08	**
Adult-Larvae	miR-2941	1.8584	0.01	-7.53792	3.92679e-06	**
Adult-Larvae	miR-2962	126.478	5.3886	-4.55283	2.03621e-289	**
Adult-Larvae	miR-2965	2.6236	0.01	-8.0354	2.36948e-08	**
Adult-Larvae	miR-297	4.3726	0.01	-8.77235	2.00341e-13	**
Adult-Larvae	miR-2973	1814.2	0.01	-17.469	0	**
Adult-Larvae	miR-2974	0.01	1.9318	7.5938	3.8862e-06	**
Adult-Larvae	miR-2976	0.7652	7.4221	3.27792	3.43112e-14	**
Adult-Larvae	miR-2981	0.2186	1.6268	2.89567	0.00124957	**
Adult-Larvae	miR-2983	0.01	8.2354	9.68569	7.65353e-24	**
Adult-Larvae	miR-2993	0.2186	1.4234	2.70298	0.00375697	**
Adult-Larvae	miR-2998	0.01	35.8902	11.8094	1.61214e-101	**
Adult-Larvae	miR-29a	0.01	45.4474	12.15	2.30851e-128	**
Adult-Larvae	miR-29a-3p	0.01	6.1003	9.25274	7.60224e-18	**
Adult-Larvae	miR-29b-3p	0.01	45.3457	12.1468	4.45561e-128	**
Adult-Larvae	miR-2a	12.134	61.0032	2.32983	1.0446e-74	**
Adult-Larvae	miR-2a-3p	1.2025	139.291	6.85592	0	**
Adult-Larvae	miR-2b	19.2395	53.0728	1.4639	1.51669e-35	**
Adult-Larvae	miR-2b*	0.01	119.159	13.5406	0	**
Adult-Larvae	miR-2b-2-5p	0.01	2.1351	7.73816	1.04322e-06	**
Adult-Larvae	miR-2b-5p	6.231	0.01	-9.28332	8.1627e-19	**
Adult-Larvae	miR-2c	10.8222	43.6173	2.01091	4.30804e-45	**
Adult-Larvae	miR-3002	0.01	19.1143	10.9004	2.12478e-54	**
Adult-Larvae	miR-3012a	2.077	0.01	-7.69836	9.1186e-07	**
Adult-Larvae	miR-3025	1.0932	0.01	-6.77241	0.000650765	**
Adult-Larvae	miR-305	62.747	307.151	2.29133	0	**
Adult-Larvae	miR-305-5p	65.0426	325.859	2.32479	0	**
Adult-Larvae	miR-3070a-3p	0.01	1288.29	16.9751	0	**
Adult-Larvae	miR-3087-5p	2.8422	0.01	-8.15086	5.50227e-09	**
Adult-Larvae	miR-3094-5p	32.6853	0.01	-11.6744	1.52932e-95	**
Adult-Larvae	miR-30a	1.3118	1.1184	-0.230112	0.701875	-
Adult-Larvae	miR-30a-5p	1.2025	1.3217	0.136358	0.829044	-
Adult-Larvae	miR-30d	0.6559	1.7284	1.39789	0.0354398	*
Adult-Larvae	miR-30d-5p	0.01	1.8301	7.51578	7.50068e-06	**
Adult-Larvae	miR-31	0.4373	2.6435	2.59575	7.74488e-05	**
Adult-Larvae	miR-310-3p	0.01	6.812	9.41193	7.6193e-20	**
Adult-Larvae	miR-3115	0.01	4.3719	8.77212	5.44152e-13	**
Adult-Larvae	miR-312	36.2927	0.1017	-8.47922	9.14239e-104	**
Adult-Larvae	miR-3130-3p	74.9903	849.266	3.50144	0	**
Adult-Larvae	miR-3132	0.01	1.2201	6.93086	0.00038775	**
Adult-Larvae	miR-3139	0.01	1.0167	6.66775	0.00144445	**
Adult-Larvae	miR-3149	0.2186	4.3719	4.3219	1.37178e-10	**
Adult-Larvae	miR-315	2015.77	1018.55	-0.984818	0	-
Adult-Larvae	miR-3150b-3p	0.01	21.5545	11.0738	2.97515e-61	**
Adult-Larvae	miR-315-5p	0.01	7.2187	9.4956	5.49053e-21	**
Adult-Larvae	miR-31-5p	0.01	1.2201	6.93086	0.00038775	**
Adult-Larvae	miR-3163	0.01	5.7953	9.17874	5.46597e-17	**
Adult-Larvae	miR-3168	0.01	8.2354	9.68569	7.65353e-24	**
Adult-Larvae	miR-317	35.0902	114.788	1.70983	2.50389e-93	**
Adult-Larvae	miR-3173-5p	26.1264	0.01	-11.3513	1.61363e-76	**
Adult-Larvae	miR-317-3p	0.01	119.261	13.5418	0	**
Adult-Larvae	miR-3176	0.01	48.5992	12.2467	3.23966e-137	**
Adult-Larvae	miR-3178	0.01	18.5043	10.8536	1.09841e-52	**
Adult-Larvae	miR-3186-5p	0.01	89.7763	13.1321	7.12092e-253	**
Adult-Larvae	miR-320	0.1093	29.1798	8.06053	1.5879e-80	**
Adult-Larvae	miR-3201	0.01	464.437	15.5032	0	**
Adult-Larvae	miR-320a	0.01	42.1939	12.0428	3.17496e-119	**
Adult-Larvae	miR-320c	0.01	1.5251	7.25276	5.39295e-05	**
Adult-Larvae	miR-320e	16.5066	0.01	-10.6888	1.28426e-48	**
Adult-Larvae	miR-3229	19.5674	0.01	-10.9342	1.7026e-57	**
Adult-Larvae	miR-323	0.01	4.1685	8.70338	2.02708e-12	**
Adult-Larvae	miR-3268	0.01	1.8301	7.51578	7.50068e-06	**
Adult-Larvae	miR-3280	0.01	1.6268	7.34589	2.79416e-05	**
Adult-Larvae	miR-3288	0.01	7.7271	9.59378	2.04993e-22	**
Adult-Larvae	miR-328a*	0.01	21.3511	11.0601	1.1083e-60	**
Adult-Larvae	miR-329a-5p	0.01	7.9304	9.63125	5.50285e-23	**
Adult-Larvae	miR-33	0.7652	9.3538	3.61164	5.79739e-19	**
Adult-Larvae	miR-3306	6.6682	0.01	-9.38115	4.40163e-20	**
Adult-Larvae	miR-331*	0.01	2.2368	7.80529	5.40505e-07	**
Adult-Larvae	miR-3334	0.01	15.2508	10.5747	1.51068e-43	**
Adult-Larvae	miR-3352	4.0447	19.7244	2.28588	1.11428e-24	**
Adult-Larvae	miR-3384	0.01	6.6087	9.36822	2.83835e-19	**
Adult-Larvae	miR-339-3p	0.1093	5.6936	5.70298	3.00326e-15	**
Adult-Larvae	miR-339-5p	12.0247	0.01	-10.2318	1.28208e-35	**
Adult-Larvae	miR-33a	0.01	9.3538	9.86941	5.52757e-27	**
Adult-Larvae	miR-33a-5p	0.01	9.3538	9.86941	5.52757e-27	**
Adult-Larvae	miR-33b	143.968	0.01	-13.8135	0	**
Adult-Larvae	miR-33b-3p	0.01	1.0167	6.66775	0.00144445	**
Adult-Larvae	miR-34	23.1748	6226.9	8.06981	0	**
Adult-Larvae	miR-34*	0.01	2.8468	8.1532	1.04556e-08	**
Adult-Larvae	miR-3403	0.01	3.9652	8.63125	7.55129e-12	**
Adult-Larvae	miR-341	0.01	1.0167	6.66775	0.00144445	**
Adult-Larvae	miR-342	0.01	1.4234	7.1532	0.000104088	**
Adult-Larvae	miR-3422	32.248	0.01	-11.655	2.83609e-94	**
Adult-Larvae	miR-344a	0.01	1.3217	7.04625	0.000200899	**
Adult-Larvae	miR-34-5p	16.288	5788.59	8.47326	0	**
Adult-Larvae	miR-3473	0.01	2.2368	7.80529	5.40505e-07	**
Adult-Larvae	miR-3486-5p	53.7831	0.01	-12.3929	9.83703e-157	**
Adult-Larvae	miR-3488	0.01	1.8301	7.51578	7.50068e-06	**
Adult-Larvae	miR-3492	204.092	0.01	-14.3169	0	**
Adult-Larvae	miR-3495	2.6236	0.01	-8.0354	2.36948e-08	**
Adult-Larvae	miR-34a	0.01	3.5585	8.47513	1.04791e-10	**
Adult-Larvae	miR-34a-5p	0.01	2.9485	8.20384	5.41718e-09	**
Adult-Larvae	miR-3504	0.01	18.0976	10.8216	1.52428e-51	**
Adult-Larvae	miR-3526	0.4373	1410.8	11.6556	0	**
Adult-Larvae	miR-3532	0.01	63.4433	12.6313	6.55418e-179	**
Adult-Larvae	miR-3533	1.0932	0.01	-6.77241	0.000650765	**
Adult-Larvae	miR-3544-5p	1.5304	0.01	-7.25776	3.50916e-05	**
Adult-Larvae	miR-3554	3.9354	0.01	-8.62037	3.71528e-12	**
Adult-Larvae	miR-3559-3p	0.01	1.4234	7.1532	0.000104088	**
Adult-Larvae	miR-3563-3p	6.5589	0.01	-9.35731	9.13416e-20	**
Adult-Larvae	miR-3564	0.01	11.5906	10.1787	2.88323e-33	**
Adult-Larvae	miR-3568	5.7937	0.01	-9.17834	1.51375e-17	**
Adult-Larvae	miR-3580-3p	239.838	0.01	-14.5498	0	**
Adult-Larvae	miR-3585-3p	3.0608	0.01	-8.25776	1.27771e-09	**
Adult-Larvae	miR-358-5p	0.01	4.1685	8.70338	2.02708e-12	**
Adult-Larvae	miR-3601	0.01	145.391	13.8276	0	**
Adult-Larvae	miR-3610	0.01	21.3511	11.0601	1.1083e-60	**
Adult-Larvae	miR-3613-5p	6.231	0.01	-9.28332	8.1627e-19	**
Adult-Larvae	miR-3615	0.01	30.7049	11.5843	5.91206e-87	**
Adult-Larvae	miR-3622a-3p	2.6236	0.01	-8.0354	2.36948e-08	**
Adult-Larvae	miR-3622b-5p	0.01	214.935	14.3916	0	**
Adult-Larvae	miR-363*	0.01	2.2368	7.80529	5.40505e-07	**
Adult-Larvae	miR-3645-5p	0.01	6.1003	9.25274	7.60224e-18	**
Adult-Larvae	miR-3650	2.9515	0.01	-8.2053	2.65147e-09	**
Adult-Larvae	miR-3655	0.01	5.3886	9.07377	7.58522e-16	**
Adult-Larvae	miR-365b-5p	0.01	29.4849	11.5258	1.57994e-83	**
Adult-Larvae	miR-3665	0.01	1.1184	6.80529	0.000748389	**
Adult-Larvae	miR-367	0.01	6.9137	9.43331	3.94766e-20	**
Adult-Larvae	miR-3673	49.7385	0.01	-12.2801	5.29545e-145	**
Adult-Larvae	miR-3674	1.0932	0.01	-6.77241	0.000650765	**
Adult-Larvae	miR-36b*	70.9456	663.206	3.22467	0	**
Adult-Larvae	miR-370-3p	0.01	16.6742	10.7034	1.51747e-47	**
Adult-Larvae	miR-3721	1.2025	0.01	-6.90989	0.000313595	**
Adult-Larvae	miR-3722	2.7329	0.01	-8.09429	1.14182e-08	**
Adult-Larvae	miR-3741	0.01	1.5251	7.25276	5.39295e-05	**
Adult-Larvae	miR-375	1049.32	1243.45	0.244895	9.2568e-36	-
Adult-Larvae	miR-3751	0.01	29.3832	11.5208	3.04941e-83	**
Adult-Larvae	miR-375-3p	3.826	0.01	-8.57969	7.70986e-12	**
Adult-Larvae	miR-3776	0.7652	5.6936	2.89543	4.52924e-10	**
Adult-Larvae	miR-378	6.7775	0.01	-9.40461	2.12109e-20	**
Adult-Larvae	miR-3782	1.749	0.01	-7.45039	8.14879e-06	**
Adult-Larvae	miR-378c	17.3811	0.01	-10.7633	3.73434e-51	**
Adult-Larvae	miR-3791	21.4258	0.01	-11.0651	6.93705e-63	**
Adult-Larvae	miR-379-5p	0.01	1.5251	7.25276	5.39295e-05	**
Adult-Larvae	miR-380*	3.3888	0.01	-8.40463	1.42977e-10	**
Adult-Larvae	miR-3801	15.3041	0.01	-10.5797	3.94694e-45	**
Adult-Larvae	miR-3814-3p	0.01	1.3217	7.04625	0.000200899	**
Adult-Larvae	miR-3817-5p	0.01	5.2869	9.04628	1.46401e-15	**
Adult-Larvae	miR-3830-3p	0.01	269.024	14.7154	0	**
Adult-Larvae	miR-3830-5p	16.6159	0.01	-10.6983	6.1887e-49	**
Adult-Larvae	miR-3834-5p	0.01	7.7271	9.59378	2.04993e-22	**
Adult-Larvae	miR-3856-3p	0.01	315.59	14.9458	0	**
Adult-Larvae	miR-3879-5p	0.01	2.0334	7.66775	2.01349e-06	**
Adult-Larvae	miR-3885-5p	0.01	2.7451	8.10071	2.01801e-08	**
Adult-Larvae	miR-3886-5p	4238.48	0.01	-18.6932	0	**
Adult-Larvae	miR-3888-5p	13.7737	0.01	-10.4277	1.08401e-40	**
Adult-Larvae	miR-3897-3p	0.01	53.6828	12.3902	1.70506e-151	**
Adult-Larvae	miR-3902-3p	0.01	1.6268	7.34589	2.79416e-05	**
Adult-Larvae	miR-3908	1.749	0.01	-7.45039	8.14879e-06	**
Adult-Larvae	miR-3917	0.01	606.473	15.8882	0	**
Adult-Larvae	miR-3931	69.5245	2012.29	4.85517	0	**
Adult-Larvae	miR-3934	1176.34	9395.1	2.9976	0	**
Adult-Larvae	miR-3940-3p	0.01	10.1672	9.98971	2.87034e-29	**
Adult-Larvae	miR-3958-3p	0.01	7.7271	9.59378	2.04993e-22	**
Adult-Larvae	miR-3960	0.01	14.9458	10.5455	1.08617e-42	**
Adult-Larvae	miR-3961	2.077	3.8635	0.895407	0.0250981	-
Adult-Larvae	miR-3963	0.01	1.9318	7.5938	3.8862e-06	**
Adult-Larvae	miR-3967	0.01	1.8301	7.51578	7.50068e-06	**
Adult-Larvae	miR-3968	1.2025	2.4401	1.0209	0.0488724	*
Adult-Larvae	miR-4001b-5p	2303.71	995.165	-1.21095	0	**
Adult-Larvae	miR-4005c-5p	0.01	1.0167	6.66775	0.00144445	**
Adult-Larvae	miR-4006a-5p	47.3335	0.01	-12.2086	5.00167e-138	**
Adult-Larvae	miR-4006b-5p	0.01	590.409	15.8494	0	**
Adult-Larvae	miR-4006e-5p	0.2186	81.1342	8.53587	9.98113e-224	**
Adult-Larvae	miR-4020b-5p	0.01	18.5043	10.8536	1.09841e-52	**
Adult-Larvae	miR-4022-3p	3.6074	0.01	-8.49482	3.32014e-11	**
Adult-Larvae	miR-4024-5p	2.4049	0.01	-7.90983	1.02038e-07	**
Adult-Larvae	miR-4035-3p	1.3118	0.01	-7.0354	0.000151117	**
Adult-Larvae	miR-4048-3p	28.6406	103.095	1.84785	2.53361e-93	**
Adult-Larvae	miR-4073-5p	3.6074	0.01	-8.49482	3.32014e-11	**
Adult-Larvae	miR-4077d-5p	1.0932	0.01	-6.77241	0.000650765	**
Adult-Larvae	miR-4081-3p	0.01	3.9652	8.63125	7.55129e-12	**
Adult-Larvae	miR-4085-3p	1.3118	0.01	-7.0354	0.000151117	**
Adult-Larvae	miR-4087-3p	9.1825	0.01	-9.84274	2.24567e-27	**
Adult-Larvae	miR-4090-3p	0.01	2.6435	8.04631	3.89492e-08	**
Adult-Larvae	miR-4107-5p	13.9924	0.2033	-6.10489	5.83673e-38	**
Adult-Larvae	miR-4110-3p	1.3118	0.01	-7.0354	0.000151117	**
Adult-Larvae	miR-4110-5p	60.3421	292.205	2.27575	0	**
Adult-Larvae	miR-4112-3p	102.756	0.01	-13.3269	8.95732e-299	**
Adult-Larvae	miR-4121-3p	0.01	6.3037	9.30006	2.04076e-18	**
Adult-Larvae	miR-4123-5p	0.01	5.3886	9.07377	7.58522e-16	**
Adult-Larvae	miR-4133-3p	3.4981	0.01	-8.45043	6.88988e-11	**
Adult-Larvae	miR-4137-3p	0.01	2.3385	7.86944	2.80043e-07	**
Adult-Larvae	miR-4138-5p	11.8061	0.01	-10.2053	5.52108e-35	**
Adult-Larvae	miR-4145-3p	23.8307	41.5838	0.8032	1.1933e-11	-
Adult-Larvae	miR-4156-3p	1.4211	0.01	-7.15086	7.28213e-05	**
Adult-Larvae	miR-4175-3p	167.143	3020.06	4.17542	0	**
Adult-Larvae	miR-4178a-5p	0.01	11.8956	10.2162	4.01009e-34	**
Adult-Larvae	miR-4183-5p	0.01	5.2869	9.04628	1.46401e-15	**
Adult-Larvae	miR-4187-5p	2.7329	0.01	-8.09429	1.14182e-08	**
Adult-Larvae	miR-4206-3p	22.4096	55.8179	1.31661	5.17034e-32	**
Adult-Larvae	miR-4207-3p	0.01	15.3525	10.5843	7.82702e-44	**
Adult-Larvae	miR-4208-3p	12.8992	0.01	-10.3331	3.72797e-38	**
Adult-Larvae	miR-4213-5p	0.01	7.3204	9.51578	2.84472e-21	**
Adult-Larvae	miR-4215-3p	2.1863	0.01	-7.77235	4.39413e-07	**
Adult-Larvae	miR-422a	1.9677	0.01	-7.62037	1.89227e-06	**
Adult-Larvae	miR-423*	0.01	21.2494	11.0532	2.13911e-60	**
Adult-Larvae	miR-423-5p	0.3279	24.0963	6.19941	5.64042e-63	**
Adult-Larvae	miR-424	0.1093	1.5251	3.80254	0.000469736	**
Adult-Larvae	miR-424-3p	0.01	1.6268	7.34589	2.79416e-05	**
Adult-Larvae	miR-424-5p	0.01	1.5251	7.25276	5.39295e-05	**
Adult-Larvae	miR-4259	27.8754	0.01	-11.4448	1.36434e-81	**
Adult-Larvae	miR-427	7.5428	0.01	-9.55896	1.27989e-22	**
Adult-Larvae	miR-4270	0.01	7.7271	9.59378	2.04993e-22	**
Adult-Larvae	miR-4271	0.01	3.0502	8.25276	2.80671e-09	**
Adult-Larvae	miR-4272	1.9677	0.01	-7.62037	1.89227e-06	**
Adult-Larvae	miR-4290	34.9809	0.01	-11.7724	3.36002e-102	**
Adult-Larvae	miR-4298	0.01	46.1591	12.1724	2.31369e-130	**
Adult-Larvae	miR-4308	0.01	121.091	13.5638	0	**
Adult-Larvae	miR-432	0.01	3.4568	8.43329	2.02254e-10	**
Adult-Larvae	miR-4419a	0.01	1.5251	7.25276	5.39295e-05	**
Adult-Larvae	miR-4419b	2.9515	0.61	-2.27457	8.45819e-05	**
Adult-Larvae	miR-4427	0.01	5.3886	9.07377	7.58522e-16	**
Adult-Larvae	miR-4443	0.01	22.2662	11.1206	2.98182e-63	**
Adult-Larvae	miR-4448	9.8384	391.335	5.31384	0	**
Adult-Larvae	miR-4451	12.4619	5.9986	-1.05483	2.88861e-06	**
Adult-Larvae	miR-4454	0.01	3.0502	8.25276	2.80671e-09	**
Adult-Larvae	miR-4458	0.2186	22.9779	6.71581	1.82886e-61	**
Adult-Larvae	miR-4459	0.01	77.779	12.9252	3.5515e-219	**
Adult-Larvae	miR-4466	0.01	2.1351	7.73816	1.04322e-06	**
Adult-Larvae	miR-4472	0.01	16.1658	10.6587	4.06439e-46	**
Adult-Larvae	miR-4486	0.01	38.127	11.8966	8.40906e-108	**
Adult-Larvae	miR-4487	3.7167	0.01	-8.53788	1.59993e-11	**
Adult-Larvae	miR-4488	0.01	1.9318	7.5938	3.8862e-06	**
Adult-Larvae	miR-449	0.01	1.1184	6.80529	0.000748389	**
Adult-Larvae	miR-4491	1.3118	0.01	-7.0354	0.000151117	**
Adult-Larvae	miR-4496	12.7899	1.5251	-3.06803	1.10592e-22	**
Adult-Larvae	miR-4497	8.1986	0.01	-9.67923	1.60266e-24	**
Adult-Larvae	miR-4499	3.1701	0.01	-8.30838	6.15711e-10	**
Adult-Larvae	miR-449c	0.01	1.9318	7.5938	3.8862e-06	**
Adult-Larvae	miR-449d	0.01	3.1518	8.30003	1.4542e-09	**
Adult-Larvae	miR-4505	0.4373	1.3217	1.5957	0.0448269	*
Adult-Larvae	miR-4507	249.567	26.638	-3.22787	0	**
Adult-Larvae	miR-4508	0.01	1.0167	6.66775	0.00144445	**
Adult-Larvae	miR-450b-3p	1.6397	0.01	-7.35729	1.69102e-05	**
Adult-Larvae	miR-4530	0.01	14.9458	10.5455	1.08617e-42	**
Adult-Larvae	miR-454*	838.12	1358.64	0.696936	6.52211e-258	-
Adult-Larvae	miR-4546	16.288	0.01	-10.6696	5.5305e-48	**
Adult-Larvae	miR-4547	0.01	3.3552	8.39025	3.90367e-10	**
Adult-Larvae	miR-4571-3p	0.01	11.6923	10.1913	1.49384e-33	**
Adult-Larvae	miR-458	4.5912	2.2368	-1.03744	0.00528966	**
Adult-Larvae	miR-46	1.749	0.01	-7.45039	8.14879e-06	**
Adult-Larvae	miR-4611	0.01	3.4568	8.43329	2.02254e-10	**
Adult-Larvae	miR-4617	0.01	3.0502	8.25276	2.80671e-09	**
Adult-Larvae	miR-4634	0.01	1.3217	7.04625	0.000200899	**
Adult-Larvae	miR-4644	5.4658	56.3263	3.3653	4.99351e-101	**
Adult-Larvae	miR-4651	13.0085	247.47	4.24972	0	**
Adult-Larvae	miR-4657	0.01	19.1143	10.9004	2.12478e-54	**
Adult-Larvae	miR-4659b-3p	2.6236	0.01	-8.0354	2.36948e-08	**
Adult-Larvae	miR-466f-3p	5.4658	4.3719	-0.322172	0.282878	-
Adult-Larvae	miR-466i-3p	0.01	4.8803	8.93083	2.03163e-14	**
Adult-Larvae	miR-466i-5p	2.7329	0.61	-2.16355	0.000249363	**
Adult-Larvae	miR-4679	6.8869	0.01	-9.42771	1.02212e-20	**
Adult-Larvae	miR-4691-3p	0.01	4.9819	8.96055	1.05261e-14	**
Adult-Larvae	miR-4698	0.01	5.4903	9.10074	3.93e-16	**
Adult-Larvae	miR-4701-3p	0.7652	45.244	5.88575	3.91273e-115	**
Adult-Larvae	miR-4705	0.01	1.9318	7.5938	3.8862e-06	**
Adult-Larvae	miR-470-5p	0.01	246.351	14.5884	0	**
Adult-Larvae	miR-4711-5p	1.0932	0.01	-6.77241	0.000650765	**
Adult-Larvae	miR-4712-3p	0.01	9.2521	9.85364	1.06687e-26	**
Adult-Larvae	miR-4716-3p	0.01	1.5251	7.25276	5.39295e-05	**
Adult-Larvae	miR-4736	0.01	9.3538	9.86941	5.52757e-27	**
Adult-Larvae	miR-4770	5.2471	0.01	-9.03538	5.82546e-16	**
Adult-Larvae	miR-4783-3p	0.01	3.1518	8.30003	1.4542e-09	**
Adult-Larvae	miR-4792	0.5466	20.131	5.20279	2.21603e-49	**
Adult-Larvae	miR-4800-5p	0.01	1.8301	7.51578	7.50068e-06	**
Adult-Larvae	miR-483	4.0447	0.01	-8.65989	1.79034e-12	**
Adult-Larvae	miR-483-5p	0.01	1.6268	7.34589	2.79416e-05	**
Adult-Larvae	miR-4870	294.386	0.01	-14.8454	0	**
Adult-Larvae	miR-4871	2.7329	0.01	-8.09429	1.14182e-08	**
Adult-Larvae	miR-4877	0.01	28.3665	11.47	2.1876e-80	**
Adult-Larvae	miR-49	4.7006	0.01	-8.8767	2.24184e-14	**
Adult-Larvae	miR-492	0.01	10.0655	9.9752	5.53998e-29	**
Adult-Larvae	miR-4935	0.01	2.1351	7.73816	1.04322e-06	**
Adult-Larvae	miR-4938	1.4211	0.01	-7.15086	7.28213e-05	**
Adult-Larvae	miR-4945-5p	1.3118	0.01	-7.0354	0.000151117	**
Adult-Larvae	miR-4948-3p	1.2025	0.01	-6.90989	0.000313595	**
Adult-Larvae	miR-4970-5p	0.01	215.951	14.3984	0	**
Adult-Larvae	miR-498	0.01	8.9471	9.80528	7.67071e-26	**
Adult-Larvae	miR-503	0.01	16.0642	10.6496	7.84459e-46	**
Adult-Larvae	miR-503-5p	0.01	5.3886	9.07377	7.58522e-16	**
Adult-Larvae	miR-504-3p	0.01	1.0167	6.66775	0.00144445	**
Adult-Larvae	miR-507	0.01	1.2201	6.93086	0.00038775	**
Adult-Larvae	miR-509-5p	1.2025	159.32	7.04975	0	**
Adult-Larvae	miR-5097	0.01	166.234	14.0209	0	**
Adult-Larvae	miR-509b	14.9762	0.01	-10.5485	3.52716e-44	**
Adult-Larvae	miR-5100	0.01	12.404	10.2766	1.49719e-35	**
Adult-Larvae	miR-5101	12.7899	3.7619	-1.76547	2.18239e-12	**
Adult-Larvae	miR-5106	125.822	718.922	2.51445	0	**
Adult-Larvae	miR-5107	1.3118	3.6602	1.48037	0.00116114	**
Adult-Larvae	miR-5110	0.01	4.5752	8.83769	1.46073e-13	**
Adult-Larvae	miR-5111-5p	0.01	25.3163	11.3059	8.07654e-72	**
Adult-Larvae	miR-5112	0.01	31.8233	11.6359	4.26984e-90	**
Adult-Larvae	miR-5115	0.01	28.4681	11.4751	1.13343e-80	**
Adult-Larvae	miR-5119	3.1701	6.812	1.10355	0.00037875	**
Adult-Larvae	miR-5124	0.01	1.4234	7.1532	0.000104088	**
Adult-Larvae	miR-514	64.1681	0.01	-12.6476	7.45812e-187	**
Adult-Larvae	miR-516b-3p	0.01	9672.66	19.8836	0	**
Adult-Larvae	miR-516b-5p	0.01	4.8803	8.93083	2.03163e-14	**
Adult-Larvae	miR-5196-5p	0.01	3.0502	8.25276	2.80671e-09	**
Adult-Larvae	miR-5305	3.3888	375.271	6.79101	0	**
Adult-Larvae	miR-5306	0.01	98.3168	13.2632	7.31506e-277	**
Adult-Larvae	miR-5307	356.368	45.854	-2.95825	0	**
Adult-Larvae	miR-5308	5.1378	2910.36	9.14583	0	**
Adult-Larvae	miR-5309	2.6236	66.4935	4.66359	4.47611e-151	**
Adult-Larvae	miR-5310	16.9439	898.983	5.72946	0	**
Adult-Larvae	miR-5311	0.01	1.1184	6.80529	0.000748389	**
Adult-Larvae	miR-5312	1.5304	35.6869	4.54341	1.57629e-80	**
Adult-Larvae	miR-5314	1.4211	4.8803	1.77996	1.74766e-05	**
Adult-Larvae	miR-5315	10.1663	89.268	3.13435	4.58327e-149	**
Adult-Larvae	miR-5317a	5.5751	0.01	-9.12285	6.51875e-17	**
Adult-Larvae	miR-5345a	0.01	1.3217	7.04625	0.000200899	**
Adult-Larvae	miR-5350a	1.0932	0.01	-6.77241	0.000650765	**
Adult-Larvae	miR-5361	792.317	0.01	-16.2738	0	**
Adult-Larvae	miR-5391	87.9988	36.3986	-1.2736	1.33557e-47	**
Adult-Larvae	miR-5398-3p	0.01	146.204	13.8357	0	**
Adult-Larvae	miR-5398-5p	30.0617	0.01	-11.5537	6.22045e-88	**
Adult-Larvae	miR-5423	0.5466	9.3538	4.097	1.03383e-20	**
Adult-Larvae	miR-5431	0.01	2.2368	7.80529	5.40505e-07	**
Adult-Larvae	miR-5444a	3.3888	0.01	-8.40463	1.42977e-10	**
Adult-Larvae	miR-5458	0.01	4.9819	8.96055	1.05261e-14	**
Adult-Larvae	miR-5466	2.1863	0.01	-7.77235	4.39413e-07	**
Adult-Larvae	miR-548ah-5p	1.749	0.1017	-4.10414	7.99228e-05	**
Adult-Larvae	miR-54a	0.01	3.4568	8.43329	2.02254e-10	**
Adult-Larvae	miR-5589-3p	2.6236	0.01	-8.0354	2.36948e-08	**
Adult-Larvae	miR-5605	7.7614	0.01	-9.60017	2.97209e-23	**
Adult-Larvae	miR-5606	0.01	5.7953	9.17874	5.46597e-17	**
Adult-Larvae	miR-5612*	1.5304	5.4903	1.84298	2.99306e-06	**
Adult-Larvae	miR-562	1.8584	0.01	-7.53792	3.92679e-06	**
Adult-Larvae	miR-563	3.3888	5.2869	0.641648	0.0488347	-
Adult-Larvae	miR-564	35.3088	0.1017	-8.43956	6.3493e-101	**
Adult-Larvae	miR-5681b	0.01	3.5585	8.47513	1.04791e-10	**
Adult-Larvae	miR-57	0.01	382.083	15.2216	0	**
Adult-Larvae	miR-5703	1193.29	1157.74	-0.0436306	0.0239642	-
Adult-Larvae	miR-574-5p	0.4373	9.1505	4.38716	3.706e-21	**
Adult-Larvae	miR-57-5p	0.01	1.4234	7.1532	0.000104088	**
Adult-Larvae	miR-576-3p	4.3726	0.01	-8.77235	2.00341e-13	**
Adult-Larvae	miR-578	0.01	1.8301	7.51578	7.50068e-06	**
Adult-Larvae	miR-580	1.4211	0.01	-7.15086	7.28213e-05	**
Adult-Larvae	miR-581	26.7823	1.2201	-4.45621	1.10887e-61	**
Adult-Larvae	miR-598-3p	1.5304	0.01	-7.25776	3.50916e-05	**
Adult-Larvae	miR-615-5p	0.01	153.016	13.9014	0	**
Adult-Larvae	miR-616-3p	0.01	1.7284	7.43329	1.44769e-05	**
Adult-Larvae	miR-619	1104.63	0.01	-16.7532	0	**
Adult-Larvae	miR-620	2.6236	0.01	-8.0354	2.36948e-08	**
Adult-Larvae	miR-623	0.01	3.5585	8.47513	1.04791e-10	**
Adult-Larvae	miR-625	6.231	0.01	-9.28332	8.1627e-19	**
Adult-Larvae	miR-626	1.0932	0.01	-6.77241	0.000650765	**
Adult-Larvae	miR-632	1.2025	0.01	-6.90989	0.000313595	**
Adult-Larvae	miR-63-5p	6.0123	0.01	-9.23177	3.51515e-18	**
Adult-Larvae	miR-63a	7.8707	0.01	-9.62035	1.43221e-23	**
Adult-Larvae	miR-63b	0.01	1.6268	7.34589	2.79416e-05	**
Adult-Larvae	miR-644a	16.8346	0.01	-10.7172	1.43711e-49	**
Adult-Larvae	miR-64b	1.3118	0.01	-7.0354	0.000151117	**
Adult-Larvae	miR-664	86.7964	18.7076	-2.21401	5.92523e-101	**
Adult-Larvae	miR-669m-5p	0.01	13.2174	10.3682	7.77457e-38	**
Adult-Larvae	miR-67	1.5304	0.915	-0.742065	0.230358	-
Adult-Larvae	miR-670	0.2186	2.5418	3.53949	7.14438e-06	**
Adult-Larvae	miR-672-5p	0.01	1.0167	6.66775	0.00144445	**
Adult-Larvae	miR-676	0.01	2.5418	7.98971	7.51751e-08	**
Adult-Larvae	miR-7	16.288	130.14	2.99818	2.45008e-207	**
Adult-Larvae	miR-7*	5.4658	0.01	-9.09429	1.35276e-16	**
Adult-Larvae	miR-709	0.1093	1453.2	13.6986	0	**
Adult-Larvae	miR-71	20.9885	481.925	4.52114	0	**
Adult-Larvae	miR-71*	120.793	12.9123	-3.22572	3.73712e-211	**
Adult-Larvae	miR-713	6.3403	0.01	-9.30841	3.9335e-19	**
Adult-Larvae	miR-71-3p	0.01	14.1324	10.4648	2.0917e-40	**
Adult-Larvae	miR-714	0.01	5.897	9.20384	2.83199e-17	**
Adult-Larvae	miR-71-5p	0.01	1.3217	7.04625	0.000200899	**
Adult-Larvae	miR-716a	0.1093	129.53	10.2108	0	**
Adult-Larvae	miR-716b	47.5522	523.102	3.45951	0	**
Adult-Larvae	miR-71c	0.01	579.733	15.8231	0	**
Adult-Larvae	miR-727*	4.9192	0.01	-8.94228	5.20589e-15	**
Adult-Larvae	miR-733	313.954	27.6548	-3.50495	0	**
Adult-Larvae	miR-73-3p	0.01	7.9304	9.63125	5.50285e-23	**
Adult-Larvae	miR-744-5p	0.01	1.5251	7.25276	5.39295e-05	**
Adult-Larvae	miR-745b	2.077	7.7271	1.89543	1.46433e-08	**
Adult-Larvae	miR-749	0.01	235.676	14.5245	0	**
Adult-Larvae	miR-750	151.62	28.7732	-2.39767	1.04374e-192	**
Adult-Larvae	miR-750-3p	63.4029	0.61	-6.6996	1.33692e-172	**
Adult-Larvae	miR-752-3p	0.01	1.7284	7.43329	1.44769e-05	**
Adult-Larvae	miR-753c	0.01	140.104	13.7742	0	**
Adult-Larvae	miR-754a	0.01	2.0334	7.66775	2.01349e-06	**
Adult-Larvae	miR-756	0.01	4.1685	8.70338	2.02708e-12	**
Adult-Larvae	miR-758-3p	0.01	22.6728	11.1467	2.14873e-64	**
Adult-Larvae	miR-7-5p	15.0855	125.565	3.0572	5.51059e-204	**
Adult-Larvae	miR-765	0.01	2.1351	7.73816	1.04322e-06	**
Adult-Larvae	miR-79	4.2633	3.9652	-0.104577	0.746607	-
Adult-Larvae	miR-79*	6.7775	0.01	-9.40461	2.12109e-20	**
Adult-Larvae	miR-79-5p	53.4552	0.01	-12.3841	8.79082e-156	**
Adult-Larvae	miR-8	207.153	36.1952	-2.51682	6.78875e-278	**
Adult-Larvae	miR-8*	10.4943	0.01	-10.0354	3.52115e-31	**
Adult-Larvae	miR-81a	4.9192	3.3552	-0.552025	0.0941485	-
Adult-Larvae	miR-82	20.2233	0.01	-10.9818	2.13197e-59	**
Adult-Larvae	miR-83-3p	0.01	1.2201	6.93086	0.00038775	**
Adult-Larvae	miR-8-3p	0.01	36.1952	11.8216	2.24221e-102	**
Adult-Larvae	miR-84a	0.01	813.376	16.3116	0	**
Adult-Larvae	miR-86*	0.01	1.2201	6.93086	0.00038775	**
Adult-Larvae	miR-87	6.8869	31.5183	2.19426	1.0141e-36	**
Adult-Larvae	miR-873	1.8584	0.01	-7.53792	3.92679e-06	**
Adult-Larvae	miR-87-3p	0.01	31.7216	11.6312	8.24112e-90	**
Adult-Larvae	miR-877-5p	0.01	5.9986	9.22848	1.46729e-17	**
Adult-Larvae	miR-87a	4.154	0.1017	-5.35211	1.82957e-11	**
Adult-Larvae	miR-87a-3p	0.01	31.2133	11.6079	2.20731e-88	**
Adult-Larvae	miR-87b	0.2186	28.2648	7.01457	3.8869e-76	**
Adult-Larvae	miR-87b-3p	5.0285	28.6715	2.51142	3.96084e-39	**
Adult-Larvae	miR-881	147.248	104.519	-0.494483	8.89425e-17	-
Adult-Larvae	miR-9	1955	172.436	-3.50304	0	**
Adult-Larvae	miR-9*	0.01	2.9485	8.20384	5.41718e-09	**
Adult-Larvae	miR-90-3p	0.01	10.5739	10.0463	2.06839e-30	**
Adult-Larvae	miR-92	0.4373	9903.15	14.467	0	**
Adult-Larvae	miR-922	0.01	103.909	13.343	1.43741e-292	**
Adult-Larvae	miR-928	0.01	8.7438	9.77212	2.8575e-25	**
Adult-Larvae	miR-92a	18.8022	10097.1	9.06883	0	**
Adult-Larvae	miR-92a*	4.7006	0.01	-8.8767	2.24184e-14	**
Adult-Larvae	miR-92a-3p	0.01	35.0768	11.7763	3.10459e-99	**
Adult-Larvae	miR-92a-5p	0.01	7.7271	9.59378	2.04993e-22	**
Adult-Larvae	miR-92b	14.8669	5.4903	-1.43715	6.91825e-11	**
Adult-Larvae	miR-92c	0.01	9.3538	9.86941	5.52757e-27	**
Adult-Larvae	miR-92c*	0.01	2.7451	8.10071	2.01801e-08	**
Adult-Larvae	miR-92e-5p	0.01	882.919	16.43	0	**
Adult-Larvae	miR-95	7.4334	0.01	-9.53788	2.656e-22	**
Adult-Larvae	miR-957-5p	2.077	0.01	-7.69836	9.1186e-07	**
Adult-Larvae	miR-959-5p	3.3888	0.01	-8.40463	1.42977e-10	**
Adult-Larvae	miR-9-5p	1952.81	0.01	-17.5752	0	**
Adult-Larvae	miR-96	7.8707	144.781	4.20123	4.24573e-306	**
Adult-Larvae	miR-961	1.0932	0.01	-6.77241	0.000650765	**
Adult-Larvae	miR-96-5p	0.01	125.056	13.6103	0	**
Adult-Larvae	miR-966-5p	0.1093	1.0167	3.21753	0.00910112	**
Adult-Larvae	miR-981	23.0655	21.5545	-0.0977475	0.485128	-
Adult-Larvae	miR-981-3p	0.01	16.9792	10.7296	2.11054e-48	**
Adult-Larvae	miR-989-3p	0.01	1.6268	7.34589	2.79416e-05	**
Adult-Larvae	miR-993	0.7652	147.221	7.58793	0	**
Adult-Larvae	miR-993*	6.231	2197.33	8.46207	0	**
Adult-Larvae	miR-993-5p	0.01	2226.11	17.7642	0	**
Adult-Larvae	miR-993a*	6.1217	2247.26	8.52002	0	**
Adult-Larvae	miR-993b*	6.5589	2251.22	8.42304	0	**
Adult-Larvae	miR-995-3p	0.01	3.8635	8.59376	1.45746e-11	**
Adult-Larvae	miR-996	0.01	1.7284	7.43329	1.44769e-05	**
Adult-Larvae	miR-998-5p	23.9401	0.01	-11.2252	3.53922e-70	**
Adult-Larvae	miR-99a	2.5143	2.8468	0.179184	0.666859	-
Adult-Larvae	miR-99a-5p	0.01	2.9485	8.20384	5.41718e-09	**
Adult-Larvae	miR-99b	8.1986	0.01	-9.67923	1.60266e-24	**
Adult-Larvae	miR-9a	2107.27	149.966	-3.81267	0	**
Adult-Larvae	miR-9a-5p	0.01	170.606	14.0584	0	**
Adult-Larvae	miR-9b	1.4211	0.01	-7.15086	7.28213e-05	**
Adult-Larvae	miR-iab-8	0.01	1.0167	6.66775	0.00144445	**
Adult-Larvae	miR-iab-8-5p	0.3279	1.0167	1.63257	0.0774668	-

## Sheet: Egg-Larvae
pairwise	miR-name	XYLY234-std	BPHAD718-std	fold-change(log2 BPHAD718/XYLY234)	p-value	sig-lable
Egg-Larvae	bantam	2.7672	69.3403	4.6472	5.41096e-227	**
Egg-Larvae	bantam-b	0.01	4.1685	8.70338	3.1723e-18	**
Egg-Larvae	let-7	0.246	2.0334	3.04716	5.37595e-06	**
Egg-Larvae	let-7-5p	181.896	5448.9	4.90478	0	**
Egg-Larvae	let-7b	0.01	571.6	15.8027	0	**
Egg-Larvae	let-7b-5p	0.01	522.492	15.6731	0	**
Egg-Larvae	let-7c	0.01	220.221	14.4267	0	**
Egg-Larvae	let-7d	0.01	12.3023	10.2647	3.9561e-52	**
Egg-Larvae	let-7d-5p	0.01	13.5224	10.4011	3.24826e-57	**
Egg-Larvae	let-7e	0.01	54.0895	12.4011	2.59968e-226	**
Egg-Larvae	let-7e-5p	0.01	52.8694	12.3682	3.16618e-221	**
Egg-Larvae	let-7f-5p	0.01	544.25	15.732	0	**
Egg-Larvae	let-7g	0.01	3.5585	8.47513	1.10709e-15	**
Egg-Larvae	let-7g-5p	0.01	31.7216	11.6312	4.47933e-133	**
Egg-Larvae	let-7i	0.01	19.826	10.9532	1.72174e-83	**
Egg-Larvae	let-7i-5p	0.01	19.9277	10.9606	6.48884e-84	**
Egg-Larvae	let-7j	0.01	5.9986	9.22848	7.46363e-26	**
Egg-Larvae	lin-4-3p	0.01	14.9458	10.5455	3.7882e-63	**
Egg-Larvae	miR-1	3802.48	21705.6	2.51306	0	**
Egg-Larvae	miR-10	434.202	5064.99	3.54412	0	**
Egg-Larvae	miR-10*	0.01	598.848	15.8699	0	**
Egg-Larvae	miR-100	6.4568	35.3818	2.45412	1.55179e-64	**
Egg-Larvae	miR-100-5p	5.7803	36.5002	2.65869	5.26645e-73	**
Egg-Larvae	miR-100b	0.01	834.727	16.349	0	**
Egg-Larvae	miR-101	0.01	8.2354	9.68569	3.54259e-35	**
Egg-Larvae	miR-101-3p	0.01	8.4388	9.72089	5.03174e-36	**
Egg-Larvae	miR-101a	0.01	7.6254	9.57467	1.23631e-32	**
Egg-Larvae	miR-101a-3p	0.01	8.1338	9.66779	9.39987e-35	**
Egg-Larvae	miR-103	0.01	14.4374	10.4956	4.98241e-61	**
Egg-Larvae	miR-103a-3p	0.01	14.2341	10.4751	3.50786e-60	**
Egg-Larvae	miR-10-3p	84.7373	589.392	2.79816	0	**
Egg-Larvae	miR-10-5p	429.159	5042.83	3.55465	0	**
Egg-Larvae	miR-107	0.01	16.1658	10.6587	3.1104e-68	**
Egg-Larvae	miR-107b	0.01	3.8635	8.59376	5.92622e-17	**
Egg-Larvae	miR-10a	0.01	5181.91	18.9831	0	**
Egg-Larvae	miR-10a-5p	0.01	5042.12	18.9437	0	**
Egg-Larvae	miR-10b	0.01	3.1518	8.30003	5.48766e-14	**
Egg-Larvae	miR-10b-5p	0.01	2105.12	17.6835	0	**
Egg-Larvae	miR-10c	0.01	2.8468	8.1532	1.02516e-12	**
Egg-Larvae	miR-10d	0.01	2.7451	8.10071	2.72015e-12	**
Egg-Larvae	miR-1175	0.01	8.4388	9.72089	5.03174e-36	**
Egg-Larvae	miR-1175-3p	0.5534	9.1505	4.04746	1.55534e-28	**
Egg-Larvae	miR-1193-5p	0.01	17.0809	10.7382	4.77095e-72	**
Egg-Larvae	miR-1194	0.01	11.5906	10.1787	3.66334e-49	**
Egg-Larvae	miR-1198-5p	0.01	1.3217	7.04625	2.33244e-06	**
Egg-Larvae	miR-1199-3p	0.01	4.2702	8.73816	1.19556e-18	**
Egg-Larvae	miR-12	0.01	8.6421	9.75524	7.14686e-37	**
Egg-Larvae	miR-1202	0.01	130.547	13.6723	0	**
Egg-Larvae	miR-122	0.01	4.6769	8.86941	2.41194e-20	**
Egg-Larvae	miR-1224-5p	0.01	1.7284	7.43329	4.7055e-08	**
Egg-Larvae	miR-122-5p	0.01	6.202	9.27659	1.0601e-26	**
Egg-Larvae	miR-1227	0.01	12.6073	10.3	2.11769e-53	**
Egg-Larvae	miR-1228-5p	0.01	2.5418	7.98971	1.91512e-11	**
Egg-Larvae	miR-124	153.978	3164.44	4.36115	0	**
Egg-Larvae	miR-124-3p	153.056	4748.18	4.95524	0	**
Egg-Larvae	miR-1244	0.01	8.5404	9.73816	1.89634e-36	**
Egg-Larvae	miR-124a	0.01	198.057	14.2736	0	**
Egg-Larvae	miR-124b	0.01	251.943	14.6208	0	**
Egg-Larvae	miR-124e	0.01	1.0167	6.66775	4.35728e-05	**
Egg-Larvae	miR-1254	0.01	235.065	14.5208	0	**
Egg-Larvae	miR-125-5p	3.0132	0.01	-8.23515	1.0709e-10	**
Egg-Larvae	miR-125a	0.01	1.4234	7.1532	8.79043e-07	**
Egg-Larvae	miR-125b-5p	0.01	20.0294	10.9679	2.44549e-84	**
Egg-Larvae	miR-125c	0.01	16.3692	10.6768	4.41788e-69	**
Egg-Larvae	miR-12-5p	3.6281	91.5047	4.65656	2.37221e-299	**
Egg-Larvae	miR-1260a	0.01	7.2187	9.4956	6.12822e-31	**
Egg-Larvae	miR-1261	0.01	2.3385	7.86944	1.34834e-10	**
Egg-Larvae	miR-1268	0.01	3.2535	8.34585	2.06817e-14	**
Egg-Larvae	miR-1268a	0.01	1.2201	6.93086	6.18889e-06	**
Egg-Larvae	miR-1268b	0.01	5.7953	9.17874	5.25476e-25	**
Egg-Larvae	miR-1270	0.01	2.2368	7.80529	3.57766e-10	**
Egg-Larvae	miR-127-3p	0.01	2.5418	7.98971	1.91512e-11	**
Egg-Larvae	miR-128	0.01	3.4568	8.43329	2.93754e-15	**
Egg-Larvae	miR-1283b	0.01	10.8789	10.0873	3.39224e-46	**
Egg-Larvae	miR-128-3p	0.01	4.0669	8.66779	8.41735e-18	**
Egg-Larvae	miR-1306-3p	0.01	22.5712	11.1403	6.21345e-95	**
Egg-Larvae	miR-130a	0.01	1.4234	7.1532	8.79043e-07	**
Egg-Larvae	miR-130a-3p	0.01	1.5251	7.25276	3.3129e-07	**
Egg-Larvae	miR-1322	0.01	2.1351	7.73816	9.49294e-10	**
Egg-Larvae	miR-1327	0.01	15.2508	10.5747	2.02782e-64	**
Egg-Larvae	miR-133	0.01	1083.21	16.725	0	**
Egg-Larvae	miR-133-3p	0.01	1121.95	16.7756	0	**
Egg-Larvae	miR-1335	0.01	3.9652	8.63125	2.23345e-17	**
Egg-Larvae	miR-133a	0.01	1088.5	16.732	0	**
Egg-Larvae	miR-133a-3p	0.01	1079.15	16.7195	0	**
Egg-Larvae	miR-133b	0.01	1086.06	16.7287	0	**
Egg-Larvae	miR-133b*	0.01	1.3217	7.04625	2.33244e-06	**
Egg-Larvae	miR-133c	0.01	18.3009	10.8377	3.91732e-77	**
Egg-Larvae	miR-134	0.01	27.8581	11.4439	5.69723e-117	**
Egg-Larvae	miR-1346	0.01	11.4889	10.166	9.72026e-49	**
Egg-Larvae	miR-1354	0.01	38.127	11.8966	8.94806e-160	**
Egg-Larvae	miR-1357	0.01	9.3538	9.86941	7.71802e-40	**
Egg-Larvae	miR-135a-1-3p	0.01	10.1672	9.98971	3.1412e-43	**
Egg-Larvae	miR-13-5p	145.185	0.01	-13.8256	0	**
Egg-Larvae	miR-1367*	0.01	1.6268	7.34589	1.24855e-07	**
Egg-Larvae	miR-1369	0.01	5.592	9.12722	3.6996e-24	**
Egg-Larvae	miR-137	0.7379	7.0154	3.24903	1.36276e-18	**
Egg-Larvae	miR-1381	0.01	2.2368	7.80529	3.57766e-10	**
Egg-Larvae	miR-1386	0.01	3.8635	8.59376	5.92622e-17	**
Egg-Larvae	miR-139-3p	0.01	3.3552	8.39025	7.79444e-15	**
Egg-Larvae	miR-139-5p	0.01	113.466	13.47	0	**
Egg-Larvae	miR-1399	0.01	1.9318	7.5938	6.68349e-09	**
Egg-Larvae	miR-13a*	0.01	40.5671	11.9861	6.03249e-170	**
Egg-Larvae	miR-13a-5p	13.5899	40.9738	1.59217	5.23557e-42	**
Egg-Larvae	miR-1-3p	0.01	22614.6	21.1088	0	**
Egg-Larvae	miR-140	0.01	38.432	11.9081	4.78988e-161	**
Egg-Larvae	miR-140*	0.01	29.6882	11.5357	1.34042e-124	**
Egg-Larvae	miR-1402	0.01	244.521	14.5777	0	**
Egg-Larvae	miR-140-3p	0.01	38.3303	11.9043	1.27094e-160	**
Egg-Larvae	miR-1412	0.01	4.6769	8.86941	2.41194e-20	**
Egg-Larvae	miR-1420f	0.01	3.8635	8.59376	5.92622e-17	**
Egg-Larvae	miR-1421t*	0.01	5.9986	9.22848	7.46363e-26	**
Egg-Larvae	miR-143	0.01	5.3886	9.07377	2.6047e-23	**
Egg-Larvae	miR-143-3p	0.01	4.6769	8.86941	2.41194e-20	**
Egg-Larvae	miR-1434	0.01	1.6268	7.34589	1.24855e-07	**
Egg-Larvae	miR-145	0.01	1.5251	7.25276	3.3129e-07	**
Egg-Larvae	miR-145-5p	0.01	1.7284	7.43329	4.7055e-08	**
Egg-Larvae	miR-147	0.01	1.1184	6.80529	1.64215e-05	**
Egg-Larvae	miR-1474	0.01	6.202	9.27659	1.0601e-26	**
Egg-Larvae	miR-1476-5p	0.01	2.1351	7.73816	9.49294e-10	**
Egg-Larvae	miR-1478	0.01	1.6268	7.34589	1.24855e-07	**
Egg-Larvae	miR-148	0.01	1.4234	7.1532	8.79043e-07	**
Egg-Larvae	miR-148a-3p	0.01	1.5251	7.25276	3.3129e-07	**
Egg-Larvae	miR-1491	0.01	138.986	13.7626	0	**
Egg-Larvae	miR-149-3p	0.01	26.2314	11.3571	3.43942e-110	**
Egg-Larvae	miR-1495	0.01	67.9169	12.7296	5.99706e-284	**
Egg-Larvae	miR-152	0.01	2.6435	8.04631	7.21762e-12	**
Egg-Larvae	miR-152-3p	0.01	3.2535	8.34585	2.06817e-14	**
Egg-Larvae	miR-153	0.01	2.3385	7.86944	1.34834e-10	**
Egg-Larvae	miR-1553	0.01	34.3651	11.7467	4.28922e-144	**
Egg-Larvae	miR-1554	0.01	1.5251	7.25276	3.3129e-07	**
Egg-Larvae	miR-1589	0.01	1.5251	7.25276	3.3129e-07	**
Egg-Larvae	miR-1597	0.01	2.3385	7.86944	1.34834e-10	**
Egg-Larvae	miR-1599	0.01	1.5251	7.25276	3.3129e-07	**
Egg-Larvae	miR-16*	0.01	20.0294	10.9679	2.44549e-84	**
Egg-Larvae	miR-1603	0.01	1.0167	6.66775	4.35728e-05	**
Egg-Larvae	miR-1607	0.01	1.1184	6.80529	1.64215e-05	**
Egg-Larvae	miR-1611	0.01	155.151	13.9214	0	**
Egg-Larvae	miR-1615	0.01	4.9819	8.96055	1.29111e-21	**
Egg-Larvae	miR-1623	0.01	1.7284	7.43329	4.7055e-08	**
Egg-Larvae	miR-1626*	0.01	1.9318	7.5938	6.68349e-09	**
Egg-Larvae	miR-1627*	0.01	5.7953	9.17874	5.25476e-25	**
Egg-Larvae	miR-1633	0.01	1.3217	7.04625	2.33244e-06	**
Egg-Larvae	miR-1636	0.01	7.3204	9.51578	2.30958e-31	**
Egg-Larvae	miR-1648	0.01	1.0167	6.66775	4.35728e-05	**
Egg-Larvae	miR-1648*	0.01	1.5251	7.25276	3.3129e-07	**
Egg-Larvae	miR-1676	0.01	1.0167	6.66775	4.35728e-05	**
Egg-Larvae	miR-1692	0.01	6.6087	9.36822	2.13866e-28	**
Egg-Larvae	miR-1699	0.01	95.5716	13.2224	0	**
Egg-Larvae	miR-1701	0.01	2.8468	8.1532	1.02516e-12	**
Egg-Larvae	miR-1719	0.01	1.6268	7.34589	1.24855e-07	**
Egg-Larvae	miR-1736	0.01	315.285	14.9444	0	**
Egg-Larvae	miR-1759	0.01	49.6159	12.2766	1.15393e-207	**
Egg-Larvae	miR-1770	0.01	1.1184	6.80529	1.64215e-05	**
Egg-Larvae	miR-1777a	0.01	1.5251	7.25276	3.3129e-07	**
Egg-Larvae	miR-1790	0.01	1.9318	7.5938	6.68349e-09	**
Egg-Larvae	miR-1792	0.01	1.7284	7.43329	4.7055e-08	**
Egg-Larvae	miR-1814a	0.01	14.7424	10.5258	2.66708e-62	**
Egg-Larvae	miR-1814c	0.01	89.268	13.1239	0	**
Egg-Larvae	miR-181a	0.01	1.4234	7.1532	8.79043e-07	**
Egg-Larvae	miR-181a-5p	0.01	1.4234	7.1532	8.79043e-07	**
Egg-Larvae	miR-181d	0.01	1.1184	6.80529	1.64215e-05	**
Egg-Larvae	miR-1827	0.01	10.1672	9.98971	3.1412e-43	**
Egg-Larvae	miR-183	0.01	3.7619	8.55532	1.57246e-16	**
Egg-Larvae	miR-183*	0.01	1.2201	6.93086	6.18889e-06	**
Egg-Larvae	miR-1834-5p	0.01	1.8301	7.51578	1.77339e-08	**
Egg-Larvae	miR-1835	0.01	28.6715	11.4854	2.31874e-120	**
Egg-Larvae	miR-183-5p	0.01	1.4234	7.1532	8.79043e-07	**
Egg-Larvae	miR-1836	0.01	1.1184	6.80529	1.64215e-05	**
Egg-Larvae	miR-1839	0.01	4.8803	8.93083	3.42582e-21	**
Egg-Larvae	miR-184	513.528	2120.27	2.04573	0	**
Egg-Larvae	miR-184-3p	5.3499	1859.07	8.44085	0	**
Egg-Larvae	miR-184-5p	8.2401	0.01	-9.68652	3.70313e-28	**
Egg-Larvae	miR-184b	0.01	157.693	13.9448	0	**
Egg-Larvae	miR-185-5p	0.01	3.8635	8.59376	5.92622e-17	**
Egg-Larvae	miR-187-5p	0.01	1.8301	7.51578	1.77339e-08	**
Egg-Larvae	miR-1894-3p	0.01	10.4722	10.0323	1.68148e-44	**
Egg-Larvae	miR-1895	0.01	43.6173	12.0907	1.16535e-182	**
Egg-Larvae	miR-1897-5p	0.01	5.0836	8.98971	4.86589e-22	**
Egg-Larvae	miR-190	0.5534	51.3443	6.53574	6.75122e-198	**
Egg-Larvae	miR-190-5p	0.6149	50.531	6.36067	4.56205e-193	**
Egg-Larvae	miR-190b	0.01	1.0167	6.66775	4.35728e-05	**
Egg-Larvae	miR-191	0.01	4.5752	8.83769	6.39983e-20	**
Egg-Larvae	miR-191*	0.01	54.1911	12.4038	9.79757e-227	**
Egg-Larvae	miR-1912-5p	0.01	58.4614	12.5133	1.55404e-244	**
Egg-Larvae	miR-1915-3p	0.01	81.5409	12.9933	0	**
Egg-Larvae	miR-191-5p	0.01	4.5752	8.83769	6.39983e-20	**
Egg-Larvae	miR-192	0.01	5.2869	9.04628	6.91129e-23	**
Egg-Larvae	miR-192-5p	0.01	1.2201	6.93086	6.18889e-06	**
Egg-Larvae	miR-1934-5p	0.01	3.5585	8.47513	1.10709e-15	**
Egg-Larvae	miR-194a	0.01	54.5978	12.4146	1.97657e-228	**
Egg-Larvae	miR-1951	0.01	1.2201	6.93086	6.18889e-06	**
Egg-Larvae	miR-1957	0.01	18.606	10.8616	2.09693e-78	**
Egg-Larvae	miR-1960	0.01	2.7451	8.10071	2.72015e-12	**
Egg-Larvae	miR-1964-3p	0.01	50.836	12.3116	9.47463e-213	**
Egg-Larvae	miR-1965	0.01	271.667	14.7296	0	**
Egg-Larvae	miR-196b	0.01	53.3778	12.382	2.40729e-223	**
Egg-Larvae	miR-1982-5p	0.01	3.0502	8.25276	1.45609e-13	**
Egg-Larvae	miR-199	0.01	34.9751	11.7721	1.22905e-146	**
Egg-Larvae	miR-199*	0.01	34.3651	11.7467	4.28922e-144	**
Egg-Larvae	miR-1993	0.01	1.1184	6.80529	1.64215e-05	**
Egg-Larvae	miR-199a*	0.01	27.1464	11.4065	5.27561e-114	**
Egg-Larvae	miR-199a-3p	0.01	33.0434	11.6901	1.3861e-138	**
Egg-Larvae	miR-1a	0.01	5.0836	8.98971	4.86589e-22	**
Egg-Larvae	miR-1a-3p	0.01	51.3443	12.326	7.2037e-215	**
Egg-Larvae	miR-1b	0.01	937.11	16.5159	0	**
Egg-Larvae	miR-1b*	0.01	3.9652	8.63125	2.23345e-17	**
Egg-Larvae	miR-1c	0.01	18.1993	10.8297	1.03942e-76	**
Egg-Larvae	miR-200	0.01	1.3217	7.04625	2.33244e-06	**
Egg-Larvae	miR-2001	0.3075	14.9458	5.60301	2.37564e-55	**
Egg-Larvae	miR-2003*	0.01	2.6435	8.04631	7.21762e-12	**
Egg-Larvae	miR-202	0.01	9.6588	9.9157	4.13145e-41	**
Egg-Larvae	miR-202*	0.01	10.2689	10.0041	1.18384e-43	**
Egg-Larvae	miR-202-3p	0.01	11.8956	10.2162	1.96098e-50	**
Egg-Larvae	miR-202-5p	0.01	6.202	9.27659	1.0601e-26	**
Egg-Larvae	miR-2026	0.01	17.9959	10.8135	7.31801e-76	**
Egg-Larvae	miR-2032a*	0.01	6.1003	9.25274	2.81286e-26	**
Egg-Larvae	miR-2033	0.01	15.8608	10.6312	5.8106e-67	**
Egg-Larvae	miR-204-5p	0.01	1.4234	7.1532	8.79043e-07	**
Egg-Larvae	miR-206	0.01	729.598	16.1548	0	**
Egg-Larvae	miR-206-3p	0.01	11.5906	10.1787	3.66334e-49	**
Egg-Larvae	miR-2065	0.01	251.74	14.6196	0	**
Egg-Larvae	miR-20a*	0.01	13.8274	10.4333	1.73879e-58	**
Egg-Larvae	miR-21	0.01	4.0669	8.66779	8.41735e-18	**
Egg-Larvae	miR-210	0.9839	12.404	3.65615	3.15971e-35	**
Egg-Larvae	miR-210-3p	1.1069	11.8956	3.42583	5.27916e-32	**
Egg-Larvae	miR-210b	0.01	4.2702	8.73816	1.19556e-18	**
Egg-Larvae	miR-2127	0.01	5.897	9.20384	1.98039e-25	**
Egg-Larvae	miR-2137	0.01	34.4668	11.751	1.6165e-144	**
Egg-Larvae	miR-215	0.01	5.3886	9.07377	2.6047e-23	**
Egg-Larvae	miR-2154	0.01	5.3886	9.07377	2.6047e-23	**
Egg-Larvae	miR-21-5p	0.01	5.3886	9.07377	2.6047e-23	**
Egg-Larvae	miR-216	0.01	35.6869	11.8012	1.32727e-149	**
Egg-Larvae	miR-218*	0.01	1.0167	6.66775	4.35728e-05	**
Egg-Larvae	miR-2183	0.01	18.5043	10.8536	5.56399e-78	**
Egg-Larvae	miR-2185	0.01	3.8635	8.59376	5.92622e-17	**
Egg-Larvae	miR-219	0.246	8.4388	5.10031	1.82041e-30	**
Egg-Larvae	miR-219*	0.01	1.1184	6.80529	1.64215e-05	**
Egg-Larvae	miR-219-1*	0.01	6.4053	9.32312	1.50572e-27	**
Egg-Larvae	miR-219-5p	0.01	9.7605	9.93081	1.55704e-41	**
Egg-Larvae	miR-22	0.01	1.2201	6.93086	6.18889e-06	**
Egg-Larvae	miR-2207-3p	0.01	53.0728	12.3738	4.4971e-222	**
Egg-Larvae	miR-2207-5p	0.01	5.1853	9.01828	1.83384e-22	**
Egg-Larvae	miR-2209b-3p	0.01	5.0836	8.98971	4.86589e-22	**
Egg-Larvae	miR-221-3p	0.01	1.0167	6.66775	4.35728e-05	**
Egg-Larvae	miR-222*	0.01	113.364	13.4687	0	**
Egg-Larvae	miR-228-3p	0.01	1.3217	7.04625	2.33244e-06	**
Egg-Larvae	miR-2284d	0.01	8.9471	9.80528	3.8257e-38	**
Egg-Larvae	miR-2284k	0.01	9.2521	9.85364	2.04789e-39	**
Egg-Larvae	miR-2284l	0.01	4.5752	8.83769	6.39983e-20	**
Egg-Larvae	miR-2284p	0.01	1.0167	6.66775	4.35728e-05	**
Egg-Larvae	miR-2284x	0.01	9.0488	9.82158	1.44182e-38	**
Egg-Larvae	miR-2290	0.01	2503.37	17.9335	0	**
Egg-Larvae	miR-2299-5p	0.01	4.0669	8.66779	8.41735e-18	**
Egg-Larvae	miR-2303	0.01	8.9471	9.80528	3.8257e-38	**
Egg-Larvae	miR-2305	0.01	2.4401	7.9308	5.08156e-11	**
Egg-Larvae	miR-2329-3p	0.01	1.6268	7.34589	1.24855e-07	**
Egg-Larvae	miR-235	0.01	3.0502	8.25276	1.45609e-13	**
Egg-Larvae	miR-2371	0.01	1374.6	17.0687	0	**
Egg-Larvae	miR-2372	0.01	205.479	14.3267	0	**
Egg-Larvae	miR-2374	0.01	8.5404	9.73816	1.89634e-36	**
Egg-Larvae	miR-2388	0.01	44.7357	12.1272	2.53888e-187	**
Egg-Larvae	miR-2390	0.01	5.4903	9.10074	9.8165e-24	**
Egg-Larvae	miR-2392	0.01	7.2187	9.4956	6.12822e-31	**
Egg-Larvae	miR-2-3p	5.5344	0.01	-9.11228	4.04853e-19	**
Egg-Larvae	miR-24	0.01	2.4401	7.9308	5.08156e-11	**
Egg-Larvae	miR-240	0.01	5.2869	9.04628	6.91129e-23	**
Egg-Larvae	miR-2403	0.01	329.62	15.0085	0	**
Egg-Larvae	miR-2404	0.01	5.7953	9.17874	5.25476e-25	**
Egg-Larvae	miR-2407	0.01	29.2815	11.5158	6.64423e-123	**
Egg-Larvae	miR-2410	0.01	1.2201	6.93086	6.18889e-06	**
Egg-Larvae	miR-2412	0.01	8.1338	9.66779	9.39987e-35	**
Egg-Larvae	miR-241-5p	0.01	54.0895	12.4011	2.59968e-226	**
Egg-Larvae	miR-2421	0.01	1.4234	7.1532	8.79043e-07	**
Egg-Larvae	miR-2436-5p	0.01	2.1351	7.73816	9.49294e-10	**
Egg-Larvae	miR-24-3p	0.01	2.5418	7.98971	1.91512e-11	**
Egg-Larvae	miR-2449	0.01	1.6268	7.34589	1.24855e-07	**
Egg-Larvae	miR-2457	0.01	2.8468	8.1532	1.02516e-12	**
Egg-Larvae	miR-2459	0.01	168.165	14.0376	0	**
Egg-Larvae	miR-2464-5p	0.01	1.2201	6.93086	6.18889e-06	**
Egg-Larvae	miR-2476	0.01	639.212	15.964	0	**
Egg-Larvae	miR-2478	0.01	9.3538	9.86941	7.71802e-40	**
Egg-Larvae	miR-2481	0.01	1.4234	7.1532	8.79043e-07	**
Egg-Larvae	miR-2487	0.01	605.863	15.8867	0	**
Egg-Larvae	miR-2490-5p	10.2078	0.01	-9.99546	9.88438e-35	**
Egg-Larvae	miR-2493-5p	3.2591	0.01	-8.34833	1.61453e-11	**
Egg-Larvae	miR-25	0.01	4.4736	8.80529	1.69813e-19	**
Egg-Larvae	miR-252	0.01	119.668	13.5467	0	**
Egg-Larvae	miR-252-5p	0.4919	120.685	7.93866	0	**
Egg-Larvae	miR-2526*	0.01	1.1184	6.80529	1.64215e-05	**
Egg-Larvae	miR-252a	0.01	120.481	13.5565	0	**
Egg-Larvae	miR-252a-5p	0.01	120.278	13.5541	0	**
Egg-Larvae	miR-252b	0.5534	175.486	8.30882	0	**
Egg-Larvae	miR-2530	0.01	4.7786	8.90044	9.09004e-21	**
Egg-Larvae	miR-25-3p	0.01	3.0502	8.25276	1.45609e-13	**
Egg-Larvae	miR-256	0.01	3.0502	8.25276	1.45609e-13	**
Egg-Larvae	miR-2-5p	13.5285	1305.67	6.59265	0	**
Egg-Larvae	miR-26	0.01	5.3886	9.07377	2.6047e-23	**
Egg-Larvae	miR-263a	0.01	216.155	14.3998	0	**
Egg-Larvae	miR-263a-5p	59.9556	155.761	1.37737	3.50838e-124	**
Egg-Larvae	miR-265	0.01	1.4234	7.1532	8.79043e-07	**
Egg-Larvae	miR-26a	0.01	5.1853	9.01828	1.83384e-22	**
Egg-Larvae	miR-26a-5p	0.01	4.2702	8.73816	1.19556e-18	**
Egg-Larvae	miR-26b	0.01	2.1351	7.73816	9.49294e-10	**
Egg-Larvae	miR-26b-5p	0.01	2.4401	7.9308	5.08156e-11	**
Egg-Larvae	miR-2733e	1.2914	0.01	-7.01279	6.04876e-05	**
Egg-Larvae	miR-2733h	0.01	2.4401	7.9308	5.08156e-11	**
Egg-Larvae	miR-275	0.01	29210.9	21.4781	0	**
Egg-Larvae	miR-2752	2.5212	0.01	-7.97797	4.71144e-09	**
Egg-Larvae	miR-275-3p	86.2746	30384.3	8.46017	0	**
Egg-Larvae	miR-2759	1.3528	0.01	-7.0798	3.76912e-05	**
Egg-Larvae	miR-276	18.7554	314.166	4.06615	0	**
Egg-Larvae	miR-276*	0.01	160.235	13.9679	0	**
Egg-Larvae	miR-276-3p	19.2473	0.01	-10.9104	6.27164e-65	**
Egg-Larvae	miR-276-5p	1.9063	165.522	6.4401	0	**
Egg-Larvae	miR-276a-3p	0.01	270.244	14.722	0	**
Egg-Larvae	miR-2779	1.4758	6.507	2.1405	2.74417e-11	**
Egg-Larvae	miR-277a	0.01	10.2689	10.0041	1.18384e-43	**
Egg-Larvae	miR-277c	0.01	9.2521	9.85364	2.04789e-39	**
Egg-Larvae	miR-278	0.0615	7.9304	7.01066	3.32399e-32	**
Egg-Larvae	miR-2785	0.01	4.9819	8.96055	1.29111e-21	**
Egg-Larvae	miR-2787-3p	14.3279	0.01	-10.4846	1.70385e-48	**
Egg-Larvae	miR-279	644.692	566.618	-0.186235	4.76606e-15	-
Egg-Larvae	miR-279-3p	1.7833	2.3385	0.391034	0.317536	-
Egg-Larvae	miR-279a	638.604	566.821	-0.172029	5.19187e-13	-
Egg-Larvae	miR-279c*	0.01	301.254	14.8787	0	**
Egg-Larvae	miR-279e-3p	1.2299	0.01	-6.9424	9.70715e-05	**
Egg-Larvae	miR-27b	0.01	3.3552	8.39025	7.79444e-15	**
Egg-Larvae	miR-27d-3p	0.01	1.0167	6.66775	4.35728e-05	**
Egg-Larvae	miR-281-2-5p	0.01	2.3385	7.86944	1.34834e-10	**
Egg-Larvae	miR-2817	1.5373	0.01	-7.26425	9.11934e-06	**
Egg-Larvae	miR-282-5p	1.2914	0.01	-7.01279	6.04876e-05	**
Egg-Larvae	miR-2836	0.01	4.6769	8.86941	2.41194e-20	**
Egg-Larvae	miR-2840	3.9355	1.4234	-1.46721	0.000194195	**
Egg-Larvae	miR-2848	30.8695	0.01	-11.592	9.37425e-104	**
Egg-Larvae	miR-285	29.8241	138.579	2.21616	1.34396e-217	**
Egg-Larvae	miR-2861	0.01	2.6435	8.04631	7.21762e-12	**
Egg-Larvae	miR-286-5p	1.2299	0.01	-6.9424	9.70715e-05	**
Egg-Larvae	miR-2881	0.01	1.2201	6.93086	6.18889e-06	**
Egg-Larvae	miR-2885	0.01	739.257	16.1738	0	**
Egg-Larvae	miR-2888	0.01	3.4568	8.43329	2.93754e-15	**
Egg-Larvae	miR-2900	0.01	2.6435	8.04631	7.21762e-12	**
Egg-Larvae	miR-29-3p	12.4831	0.01	-10.2858	2.47857e-42	**
Egg-Larvae	miR-2944b-5p	104.108	0.01	-13.3458	0	**
Egg-Larvae	miR-2962	0.01	5.3886	9.07377	2.6047e-23	**
Egg-Larvae	miR-2974	0.01	1.9318	7.5938	6.68349e-09	**
Egg-Larvae	miR-2976	0.01	7.4221	9.53568	8.70425e-32	**
Egg-Larvae	miR-2981	0.01	1.6268	7.34589	1.24855e-07	**
Egg-Larvae	miR-2983	0.01	8.2354	9.68569	3.54259e-35	**
Egg-Larvae	miR-2993	0.01	1.4234	7.1532	8.79043e-07	**
Egg-Larvae	miR-2998	2.1523	35.8902	4.05964	1.15152e-107	**
Egg-Larvae	miR-29a	0.01	45.4474	12.15	2.74178e-190	**
Egg-Larvae	miR-29a-3p	0.01	6.1003	9.25274	2.81286e-26	**
Egg-Larvae	miR-29b-3p	0.01	45.3457	12.1468	7.27502e-190	**
Egg-Larvae	miR-2a	0.01	61.0032	12.5747	3.94847e-255	**
Egg-Larvae	miR-2a-3p	0.1845	139.291	9.56026	0	**
Egg-Larvae	miR-2b	45.9352	53.0728	0.208373	0.0114636	-
Egg-Larvae	miR-2b*	0.01	119.159	13.5406	0	**
Egg-Larvae	miR-2b-2-5p	3.4436	2.1351	-0.689614	0.060818	-
Egg-Larvae	miR-2c	77.0507	43.6173	-0.820908	3.19688e-26	-
Egg-Larvae	miR-2c-5p	2.2137	0.01	-7.79032	5.01512e-08	**
Egg-Larvae	miR-3002	0.01	19.1143	10.9004	1.59433e-80	**
Egg-Larvae	miR-305	2.8902	307.151	6.73163	0	**
Egg-Larvae	miR-305-5p	2.8902	325.859	6.81693	0	**
Egg-Larvae	miR-306b	1.1069	0.01	-6.79038	0.000250002	**
Egg-Larvae	miR-3070a-3p	0.01	1288.29	16.9751	0	**
Egg-Larvae	miR-309a-5p	125.815	0.01	-13.619	0	**
Egg-Larvae	miR-30a	0.01	1.1184	6.80529	1.64215e-05	**
Egg-Larvae	miR-30a-5p	0.01	1.3217	7.04625	2.33244e-06	**
Egg-Larvae	miR-30d	0.01	1.7284	7.43329	4.7055e-08	**
Egg-Larvae	miR-30d-5p	0.01	1.8301	7.51578	1.77339e-08	**
Egg-Larvae	miR-31	0.123	2.6435	4.42572	1.18799e-09	**
Egg-Larvae	miR-310-3p	0.3075	6.812	4.46942	4.4809e-23	**
Egg-Larvae	miR-3115	0.01	4.3719	8.77212	4.50579e-19	**
Egg-Larvae	miR-312-3p	40.1549	0.01	-11.9714	8.96738e-135	**
Egg-Larvae	miR-3130-3p	0.01	849.266	16.3739	0	**
Egg-Larvae	miR-3132	0.01	1.2201	6.93086	6.18889e-06	**
Egg-Larvae	miR-3139	0.01	1.0167	6.66775	4.35728e-05	**
Egg-Larvae	miR-3149	0.01	4.3719	8.77212	4.50579e-19	**
Egg-Larvae	miR-315	5903.94	1018.55	-2.53516	0	**
Egg-Larvae	miR-3150b-3p	0.01	21.5545	11.0738	1.07485e-90	**
Egg-Larvae	miR-315-5p	5869.87	7.2187	-9.66737	0	**
Egg-Larvae	miR-31-5p	0.01	1.2201	6.93086	6.18889e-06	**
Egg-Larvae	miR-3163	0.01	5.7953	9.17874	5.25476e-25	**
Egg-Larvae	miR-3168	0.01	8.2354	9.68569	3.54259e-35	**
Egg-Larvae	miR-317	47.78	114.788	1.26449	1.21572e-80	**
Egg-Larvae	miR-317-3p	47.2881	119.261	1.33458	5.08907e-91	**
Egg-Larvae	miR-3176	0.01	48.5992	12.2467	1.99614e-203	**
Egg-Larvae	miR-3178	0.01	18.5043	10.8536	5.56399e-78	**
Egg-Larvae	miR-3186-5p	0.01	89.7763	13.1321	0	**
Egg-Larvae	miR-320	0.01	29.1798	11.5108	1.76297e-122	**
Egg-Larvae	miR-3201	0.01	464.437	15.5032	0	**
Egg-Larvae	miR-3208	4.9809	0.01	-8.96026	2.85843e-17	**
Egg-Larvae	miR-320a	0.01	42.1939	12.0428	9.99253e-177	**
Egg-Larvae	miR-320c	0.01	1.5251	7.25276	3.3129e-07	**
Egg-Larvae	miR-323	0.01	4.1685	8.70338	3.1723e-18	**
Egg-Larvae	miR-3254	4.8579	0.01	-8.92419	7.36172e-17	**
Egg-Larvae	miR-3261	23.3673	0.01	-11.1903	1.08109e-78	**
Egg-Larvae	miR-3268	0.01	1.8301	7.51578	1.77339e-08	**
Egg-Larvae	miR-3280	37.8182	1.6268	-4.53897	2.53925e-102	**
Egg-Larvae	miR-3288	0.01	7.7271	9.59378	4.65937e-33	**
Egg-Larvae	miR-328a*	0.01	21.3511	11.0601	7.56744e-90	**
Egg-Larvae	miR-329a-5p	0.01	7.9304	9.63125	6.61797e-34	**
Egg-Larvae	miR-33	4.6735	9.3538	1.00105	7.07874e-06	**
Egg-Larvae	miR-331*	0.01	2.2368	7.80529	3.57766e-10	**
Egg-Larvae	miR-3334	3.5666	15.2508	2.09626	7.95631e-24	**
Egg-Larvae	miR-3342	1.4143	0.01	-7.14394	2.34863e-05	**
Egg-Larvae	miR-3352	13.5285	19.7244	0.54398	0.000137069	-
Egg-Larvae	miR-33-5p	8.9165	0.2033	-5.4548	3.21812e-27	**
Egg-Larvae	miR-3361	1.5988	0.01	-7.32085	5.68248e-06	**
Egg-Larvae	miR-3365	3.997	0.01	-8.64277	5.53271e-14	**
Egg-Larvae	miR-3382-5p	7.8711	0.01	-9.62042	6.32591e-27	**
Egg-Larvae	miR-3384	0.01	6.6087	9.36822	2.13866e-28	**
Egg-Larvae	miR-339-3p	0.01	5.6936	9.1532	1.39429e-24	**
Egg-Larvae	miR-33a	0.01	9.3538	9.86941	7.71802e-40	**
Egg-Larvae	miR-33a-5p	0.01	9.3538	9.86941	7.71802e-40	**
Egg-Larvae	miR-33b-3p	0.01	1.0167	6.66775	4.35728e-05	**
Egg-Larvae	miR-34	0.01	6226.9	19.2482	0	**
Egg-Larvae	miR-34*	0.01	2.8468	8.1532	1.02516e-12	**
Egg-Larvae	miR-3403	0.01	3.9652	8.63125	2.23345e-17	**
Egg-Larvae	miR-341	0.01	1.0167	6.66775	4.35728e-05	**
Egg-Larvae	miR-342	0.01	1.4234	7.1532	8.79043e-07	**
Egg-Larvae	miR-344a	0.01	1.3217	7.04625	2.33244e-06	**
Egg-Larvae	miR-34-5p	6.3953	5788.59	9.82198	0	**
Egg-Larvae	miR-3473	0.01	2.2368	7.80529	3.57766e-10	**
Egg-Larvae	miR-3488	0.01	1.8301	7.51578	1.77339e-08	**
Egg-Larvae	miR-34a	0.01	3.5585	8.47513	1.10709e-15	**
Egg-Larvae	miR-34a-5p	0.01	2.9485	8.20384	3.86358e-13	**
Egg-Larvae	miR-3504	0.01	18.0976	10.8216	2.75798e-76	**
Egg-Larvae	miR-3526	0.01	1410.8	17.1062	0	**
Egg-Larvae	miR-3532	0.01	63.4433	12.6313	2.66193e-265	**
Egg-Larvae	miR-3559-3p	0.01	1.4234	7.1532	8.79043e-07	**
Egg-Larvae	miR-3564	0.01	11.5906	10.1787	3.66334e-49	**
Egg-Larvae	miR-358-5p	0.01	4.1685	8.70338	3.1723e-18	**
Egg-Larvae	miR-3601	0.01	145.391	13.8276	0	**
Egg-Larvae	miR-3610	0.01	21.3511	11.0601	7.56744e-90	**
Egg-Larvae	miR-3615	0.01	30.7049	11.5843	7.74865e-129	**
Egg-Larvae	miR-3622b-5p	0.01	214.935	14.3916	0	**
Egg-Larvae	miR-363*	0.01	2.2368	7.80529	3.57766e-10	**
Egg-Larvae	miR-3645-5p	0.01	6.1003	9.25274	2.81286e-26	**
Egg-Larvae	miR-3655	0.01	5.3886	9.07377	2.6047e-23	**
Egg-Larvae	miR-365b-5p	0.01	29.4849	11.5258	9.43718e-124	**
Egg-Larvae	miR-3665	0.01	1.1184	6.80529	1.64215e-05	**
Egg-Larvae	miR-367	0.01	6.9137	9.43331	1.14482e-29	**
Egg-Larvae	miR-36b*	0.01	663.206	16.0172	0	**
Egg-Larvae	miR-370-3p	0.01	16.6742	10.7034	2.36489e-70	**
Egg-Larvae	miR-3741	0.01	1.5251	7.25276	3.3129e-07	**
Egg-Larvae	miR-375	0.369	1243.45	11.7184	0	**
Egg-Larvae	miR-3751	0.01	29.3832	11.5208	2.50405e-123	**
Egg-Larvae	miR-3776	0.01	5.6936	9.1532	1.39429e-24	**
Egg-Larvae	miR-379-5p	0.01	1.5251	7.25276	3.3129e-07	**
Egg-Larvae	miR-3814-3p	0.01	1.3217	7.04625	2.33244e-06	**
Egg-Larvae	miR-3817-5p	0.01	5.2869	9.04628	6.91129e-23	**
Egg-Larvae	miR-3830-3p	121.941	269.024	1.14156	3.12296e-158	**
Egg-Larvae	miR-3834-5p	0.01	7.7271	9.59378	4.65937e-33	**
Egg-Larvae	miR-3842-5p	38.6176	0.01	-11.915	1.22548e-129	**
Egg-Larvae	miR-3856-3p	0.1845	315.59	10.7402	0	**
Egg-Larvae	miR-3879-5p	0.01	2.0334	7.66775	2.51885e-09	**
Egg-Larvae	miR-3885-5p	0.123	2.7451	4.48013	4.78992e-10	**
Egg-Larvae	miR-3897-3p	0.5534	53.6828	6.59999	1.79405e-207	**
Egg-Larvae	miR-3902-3p	0.01	1.6268	7.34589	1.24855e-07	**
Egg-Larvae	miR-3917	0.01	606.473	15.8882	0	**
Egg-Larvae	miR-3931	8.486	2012.29	7.88954	0	**
Egg-Larvae	miR-3931-3p	8.2401	0.01	-9.68652	3.70313e-28	**
Egg-Larvae	miR-3934	0.01	9395.1	19.8415	0	**
Egg-Larvae	miR-3940-3p	0.01	10.1672	9.98971	3.1412e-43	**
Egg-Larvae	miR-3958-3p	0.01	7.7271	9.59378	4.65937e-33	**
Egg-Larvae	miR-3960	0.01	14.9458	10.5455	3.7882e-63	**
Egg-Larvae	miR-3961	0.01	3.8635	8.59376	5.92622e-17	**
Egg-Larvae	miR-3963	0.01	1.9318	7.5938	6.68349e-09	**
Egg-Larvae	miR-3967	0.01	1.8301	7.51578	1.77339e-08	**
Egg-Larvae	miR-3968	0.01	2.4401	7.9308	5.08156e-11	**
Egg-Larvae	miR-4001b-5p	0.01	995.165	16.6026	0	**
Egg-Larvae	miR-4005c-5p	0.01	1.0167	6.66775	4.35728e-05	**
Egg-Larvae	miR-4006b-5p	0.01	590.409	15.8494	0	**
Egg-Larvae	miR-4006e-5p	0.01	81.1342	12.9861	0	**
Egg-Larvae	miR-4020b-5p	0.01	18.5043	10.8536	5.56399e-78	**
Egg-Larvae	miR-4048-3p	0.01	103.095	13.3317	0	**
Egg-Larvae	miR-4081-3p	0.01	3.9652	8.63125	2.23345e-17	**
Egg-Larvae	miR-4090-3p	0.01	2.6435	8.04631	7.21762e-12	**
Egg-Larvae	miR-4110-5p	0.01	292.205	14.8347	0	**
Egg-Larvae	miR-4121-3p	0.01	6.3037	9.30006	3.99527e-27	**
Egg-Larvae	miR-4123-5p	0.01	5.3886	9.07377	2.6047e-23	**
Egg-Larvae	miR-4137-3p	0.01	2.3385	7.86944	1.34834e-10	**
Egg-Larvae	miR-4145-3p	0.01	41.5838	12.0218	3.48725e-174	**
Egg-Larvae	miR-4175-3p	0.01	3020.06	18.2042	0	**
Egg-Larvae	miR-4178a-5p	0.01	11.8956	10.2162	1.96098e-50	**
Egg-Larvae	miR-4183-5p	0.01	5.2869	9.04628	6.91129e-23	**
Egg-Larvae	miR-4206-3p	0.01	55.8179	12.4465	1.62292e-233	**
Egg-Larvae	miR-4207-3p	0.01	15.3525	10.5843	7.64236e-65	**
Egg-Larvae	miR-4213-5p	0.01	7.3204	9.51578	2.30958e-31	**
Egg-Larvae	miR-423*	0.01	21.2494	11.0532	2.00794e-89	**
Egg-Larvae	miR-423-5p	0.01	24.0963	11.2346	2.73094e-101	**
Egg-Larvae	miR-424	0.01	1.5251	7.25276	3.3129e-07	**
Egg-Larvae	miR-424-3p	0.01	1.6268	7.34589	1.24855e-07	**
Egg-Larvae	miR-424-5p	0.01	1.5251	7.25276	3.3129e-07	**
Egg-Larvae	miR-4270	0.01	7.7271	9.59378	4.65937e-33	**
Egg-Larvae	miR-4271	0.01	3.0502	8.25276	1.45609e-13	**
Egg-Larvae	miR-4298	0.01	46.1591	12.1724	2.9609e-193	**
Egg-Larvae	miR-4308	0.01	121.091	13.5638	0	**
Egg-Larvae	miR-432	0.01	3.4568	8.43329	2.93754e-15	**
Egg-Larvae	miR-4419a	0.01	1.5251	7.25276	3.3129e-07	**
Egg-Larvae	miR-4427	0.01	5.3886	9.07377	2.6047e-23	**
Egg-Larvae	miR-4443	0.01	22.2662	11.1206	1.16074e-93	**
Egg-Larvae	miR-4448	0.01	391.335	15.2561	0	**
Egg-Larvae	miR-4451	0.01	5.9986	9.22848	7.46363e-26	**
Egg-Larvae	miR-4454	0.01	3.0502	8.25276	1.45609e-13	**
Egg-Larvae	miR-4458	0.01	22.9779	11.166	1.25351e-96	**
Egg-Larvae	miR-4459	0.01	77.779	12.9252	0	**
Egg-Larvae	miR-4466	0.01	2.1351	7.73816	9.49294e-10	**
Egg-Larvae	miR-4472	0.01	16.1658	10.6587	3.1104e-68	**
Egg-Larvae	miR-4486	0.01	38.127	11.8966	8.94806e-160	**
Egg-Larvae	miR-4488	0.01	1.9318	7.5938	6.68349e-09	**
Egg-Larvae	miR-449	0.01	1.1184	6.80529	1.64215e-05	**
Egg-Larvae	miR-4496	0.01	1.5251	7.25276	3.3129e-07	**
Egg-Larvae	miR-449c	0.01	1.9318	7.5938	6.68349e-09	**
Egg-Larvae	miR-449d	0.01	3.1518	8.30003	5.48766e-14	**
Egg-Larvae	miR-4505	0.01	1.3217	7.04625	2.33244e-06	**
Egg-Larvae	miR-4507	0.01	26.638	11.3793	6.93872e-112	**
Egg-Larvae	miR-4508	0.01	1.0167	6.66775	4.35728e-05	**
Egg-Larvae	miR-4530	0.01	14.9458	10.5455	3.7882e-63	**
Egg-Larvae	miR-454*	0.01	1358.64	17.0518	0	**
Egg-Larvae	miR-4547	0.01	3.3552	8.39025	7.79444e-15	**
Egg-Larvae	miR-4571-3p	0.01	11.6923	10.1913	1.38062e-49	**
Egg-Larvae	miR-458	0.01	2.2368	7.80529	3.57766e-10	**
Egg-Larvae	miR-4611	0.01	3.4568	8.43329	2.93754e-15	**
Egg-Larvae	miR-4617	0.01	3.0502	8.25276	1.45609e-13	**
Egg-Larvae	miR-4634	0.01	1.3217	7.04625	2.33244e-06	**
Egg-Larvae	miR-4644	0.01	56.3263	12.4596	1.23393e-235	**
Egg-Larvae	miR-4651	0.01	247.47	14.595	0	**
Egg-Larvae	miR-4657	0.01	19.1143	10.9004	1.59433e-80	**
Egg-Larvae	miR-466f-3p	0.01	4.3719	8.77212	4.50579e-19	**
Egg-Larvae	miR-466i-3p	0.01	4.8803	8.93083	3.42582e-21	**
Egg-Larvae	miR-4691-3p	0.01	4.9819	8.96055	1.29111e-21	**
Egg-Larvae	miR-4698	0.01	5.4903	9.10074	9.8165e-24	**
Egg-Larvae	miR-4701-3p	0.01	45.244	12.1435	1.93035e-189	**
Egg-Larvae	miR-4705	0.01	1.9318	7.5938	6.68349e-09	**
Egg-Larvae	miR-470-5p	0.01	246.351	14.5884	0	**
Egg-Larvae	miR-4712-3p	0.01	9.2521	9.85364	2.04789e-39	**
Egg-Larvae	miR-4716-3p	0.01	1.5251	7.25276	3.3129e-07	**
Egg-Larvae	miR-4736	0.01	9.3538	9.86941	7.71802e-40	**
Egg-Larvae	miR-4783-3p	0.01	3.1518	8.30003	5.48766e-14	**
Egg-Larvae	miR-4792	0.01	20.131	10.9752	9.21647e-85	**
Egg-Larvae	miR-4800-5p	0.01	1.8301	7.51578	1.77339e-08	**
Egg-Larvae	miR-483-5p	0.01	1.6268	7.34589	1.24855e-07	**
Egg-Larvae	miR-4877	0.01	28.3665	11.47	4.33168e-119	**
Egg-Larvae	miR-492	0.01	10.0655	9.9752	8.33483e-43	**
Egg-Larvae	miR-4935	0.01	2.1351	7.73816	9.49294e-10	**
Egg-Larvae	miR-4948-5p	16.0497	0.2033	-6.30279	1.50626e-50	**
Egg-Larvae	miR-4949-5p	11.9911	0.01	-10.2277	1.09045e-40	**
Egg-Larvae	miR-4962-3p	116.468	0.01	-13.5076	0	**
Egg-Larvae	miR-4968-3p	1.2299	0.01	-6.9424	9.70715e-05	**
Egg-Larvae	miR-4970-5p	125.015	215.951	0.788602	6.31545e-69	-
Egg-Larvae	miR-4972-3p	1.1069	0.01	-6.79038	0.000250002	**
Egg-Larvae	miR-498	0.01	8.9471	9.80528	3.8257e-38	**
Egg-Larvae	miR-4987-5p	1.0454	0.01	-6.70791	0.000401207	**
Egg-Larvae	miR-503	0.01	16.0642	10.6496	8.25312e-68	**
Egg-Larvae	miR-503-5p	0.01	5.3886	9.07377	2.6047e-23	**
Egg-Larvae	miR-504-3p	0.01	1.0167	6.66775	4.35728e-05	**
Egg-Larvae	miR-507	0.01	1.2201	6.93086	6.18889e-06	**
Egg-Larvae	miR-509-5p	0.01	159.32	13.9596	0	**
Egg-Larvae	miR-5097	0.01	166.234	14.0209	0	**
Egg-Larvae	miR-5100	0.01	12.404	10.2766	1.49096e-52	**
Egg-Larvae	miR-5101	0.01	3.7619	8.55532	1.57246e-16	**
Egg-Larvae	miR-5106	0.01	718.922	16.1335	0	**
Egg-Larvae	miR-5107	0.01	3.6602	8.51578	4.17235e-16	**
Egg-Larvae	miR-5110	0.01	4.5752	8.83769	6.39983e-20	**
Egg-Larvae	miR-5111-5p	0.01	25.3163	11.3059	2.24232e-106	**
Egg-Larvae	miR-5112	0.01	31.8233	11.6359	1.68815e-133	**
Egg-Larvae	miR-5115	0.01	28.4681	11.4751	1.63251e-119	**
Egg-Larvae	miR-5119	0.01	6.812	9.41193	3.03766e-29	**
Egg-Larvae	miR-5124	0.01	1.4234	7.1532	8.79043e-07	**
Egg-Larvae	miR-516b-3p	0.01	9672.66	19.8836	0	**
Egg-Larvae	miR-516b-5p	0.01	4.8803	8.93083	3.42582e-21	**
Egg-Larvae	miR-5196-5p	0.01	3.0502	8.25276	1.45609e-13	**
Egg-Larvae	miR-5305	0.4919	375.271	9.57535	0	**
Egg-Larvae	miR-5306	0.123	98.3168	9.64264	0	**
Egg-Larvae	miR-5307	0.7379	45.854	5.95748	3.46986e-171	**
Egg-Larvae	miR-5308	1.2299	2910.36	11.2084	0	**
Egg-Larvae	miR-5309	0.01	66.4935	12.699	5.14229e-278	**
Egg-Larvae	miR-5310	0.4305	898.983	11.0281	0	**
Egg-Larvae	miR-5311	0.01	1.1184	6.80529	1.64215e-05	**
Egg-Larvae	miR-5312	0.369	35.6869	6.59563	2.20071e-138	**
Egg-Larvae	miR-5314	0.1845	4.8803	4.72528	1.89988e-17	**
Egg-Larvae	miR-5315	0.4305	89.268	7.69599	0	**
Egg-Larvae	miR-5316a	4.5505	0.01	-8.82988	7.83624e-16	**
Egg-Larvae	miR-5316b	28.7172	0.01	-11.4877	1.45156e-96	**
Egg-Larvae	miR-5325	4.612	0.01	-8.84925	4.88295e-16	**
Egg-Larvae	miR-5333	1.9063	0.01	-7.57463	5.33838e-07	**
Egg-Larvae	miR-5345a	0.01	1.3217	7.04625	2.33244e-06	**
Egg-Larvae	miR-5391	0.01	36.3986	11.8297	1.43335e-152	**
Egg-Larvae	miR-5398-3p	0.01	146.204	13.8357	0	**
Egg-Larvae	miR-5423	0.01	9.3538	9.86941	7.71802e-40	**
Egg-Larvae	miR-5431	0.01	2.2368	7.80529	3.57766e-10	**
Egg-Larvae	miR-5458	0.01	4.9819	8.96055	1.29111e-21	**
Egg-Larvae	miR-54a	0.01	3.4568	8.43329	2.93754e-15	**
Egg-Larvae	miR-5606	0.01	5.7953	9.17874	5.25476e-25	**
Egg-Larvae	miR-5612*	0.01	5.4903	9.10074	9.8165e-24	**
Egg-Larvae	miR-563	0.01	5.2869	9.04628	6.91129e-23	**
Egg-Larvae	miR-5681b	0.01	3.5585	8.47513	1.10709e-15	**
Egg-Larvae	miR-57	0.01	382.083	15.2216	0	**
Egg-Larvae	miR-5703	0.01	1157.74	16.8209	0	**
Egg-Larvae	miR-5735-3p	4.3045	0.01	-8.7497	5.19769e-15	**
Egg-Larvae	miR-574-5p	0.01	9.1505	9.83771	5.43386e-39	**
Egg-Larvae	miR-57-5p	0.01	1.4234	7.1532	8.79043e-07	**
Egg-Larvae	miR-578	0.01	1.8301	7.51578	1.77339e-08	**
Egg-Larvae	miR-581	0.01	1.2201	6.93086	6.18889e-06	**
Egg-Larvae	miR-6007-3p	2.7057	0.01	-8.07986	1.13993e-09	**
Egg-Larvae	miR-615-5p	0.01	153.016	13.9014	0	**
Egg-Larvae	miR-616-3p	0.01	1.7284	7.43329	4.7055e-08	**
Egg-Larvae	miR-623	0.01	3.5585	8.47513	1.10709e-15	**
Egg-Larvae	miR-63b	0.01	1.6268	7.34589	1.24855e-07	**
Egg-Larvae	miR-664	0.01	18.7076	10.8694	7.90284e-79	**
Egg-Larvae	miR-669m-5p	0.01	13.2174	10.3682	6.06814e-56	**
Egg-Larvae	miR-670	0.01	2.5418	7.98971	1.91512e-11	**
Egg-Larvae	miR-672-5p	0.01	1.0167	6.66775	4.35728e-05	**
Egg-Larvae	miR-676	0.01	2.5418	7.98971	1.91512e-11	**
Egg-Larvae	miR-7	7.8096	130.14	4.05867	0	**
Egg-Larvae	miR-709	0.01	1453.2	17.1489	0	**
Egg-Larvae	miR-71	694.133	481.925	-0.526403	4.11045e-103	-
Egg-Larvae	miR-71*	0.01	12.9123	10.3345	1.1336e-54	**
Egg-Larvae	miR-71-3p	9.5314	14.1324	0.568246	0.000773858	-
Egg-Larvae	miR-714	0.01	5.897	9.20384	1.98039e-25	**
Egg-Larvae	miR-71-5p	730.967	1.3217	-9.11127	0	**
Egg-Larvae	miR-716a	0.01	129.53	13.661	0	**
Egg-Larvae	miR-716b	0.01	523.102	15.6748	0	**
Egg-Larvae	miR-71c	0.01	579.733	15.8231	0	**
Egg-Larvae	miR-733	0.01	27.6548	11.4333	4.01112e-116	**
Egg-Larvae	miR-73-3p	0.01	7.9304	9.63125	6.61797e-34	**
Egg-Larvae	miR-744-5p	0.01	1.5251	7.25276	3.3129e-07	**
Egg-Larvae	miR-745-3p	1.3528	0.01	-7.0798	3.76912e-05	**
Egg-Larvae	miR-745b	0.01	7.7271	9.59378	4.65937e-33	**
Egg-Larvae	miR-749	0.01	235.676	14.5245	0	**
Egg-Larvae	miR-750	5.2884	28.7732	2.44382	1.50679e-52	**
Egg-Larvae	miR-752-3p	0.01	1.7284	7.43329	4.7055e-08	**
Egg-Larvae	miR-753c	0.01	140.104	13.7742	0	**
Egg-Larvae	miR-754a	0.01	2.0334	7.66775	2.51885e-09	**
Egg-Larvae	miR-756	0.01	4.1685	8.70338	3.1723e-18	**
Egg-Larvae	miR-758-3p	0.01	22.6728	11.1467	2.3417e-95	**
Egg-Larvae	miR-7-5p	7.8711	125.565	3.99572	0	**
Egg-Larvae	miR-765	0.01	2.1351	7.73816	9.49294e-10	**
Egg-Larvae	miR-79	17.2795	3.9652	-2.1236	2.25365e-24	**
Egg-Larvae	miR-8	0.01	36.1952	11.8216	1.00915e-151	**
Egg-Larvae	miR-81a	0.01	3.3552	8.39025	7.79444e-15	**
Egg-Larvae	miR-83-3p	0.01	1.2201	6.93086	6.18889e-06	**
Egg-Larvae	miR-8-3p	3.8741	36.1952	3.22387	8.92347e-89	**
Egg-Larvae	miR-84a	0.01	813.376	16.3116	0	**
Egg-Larvae	miR-86*	0.01	1.2201	6.93086	6.18889e-06	**
Egg-Larvae	miR-87	3.3821	31.5183	3.2202	1.90678e-77	**
Egg-Larvae	miR-87-3p	0.01	31.7216	11.6312	4.47933e-133	**
Egg-Larvae	miR-877-5p	0.01	5.9986	9.22848	7.46363e-26	**
Egg-Larvae	miR-87a-3p	0.01	31.2133	11.6079	5.89141e-131	**
Egg-Larvae	miR-87b	0.01	28.2648	11.4648	1.14937e-118	**
Egg-Larvae	miR-87b-3p	3.3206	28.6715	3.1101	3.18832e-68	**
Egg-Larvae	miR-881	0.01	104.519	13.3515	0	**
Egg-Larvae	miR-9	0.01	172.436	14.0738	0	**
Egg-Larvae	miR-9*	0.01	2.9485	8.20384	3.86358e-13	**
Egg-Larvae	miR-90-3p	0.01	10.5739	10.0463	6.33709e-45	**
Egg-Larvae	miR-92	0.01	9903.15	19.9175	0	**
Egg-Larvae	miR-922	0.01	103.909	13.343	0	**
Egg-Larvae	miR-92-3p	860.533	0.01	-16.3929	0	**
Egg-Larvae	miR-927-3p	301.685	0.1017	-11.5345	0	**
Egg-Larvae	miR-928	0.01	8.7438	9.77212	2.69348e-37	**
Egg-Larvae	miR-92a	0.9224	10097.1	13.4182	0	**
Egg-Larvae	miR-92a-3p	1.8448	35.0768	4.24898	6.95231e-109	**
Egg-Larvae	miR-92a-5p	0.01	7.7271	9.59378	4.65937e-33	**
Egg-Larvae	miR-92b	0.01	5.4903	9.10074	9.8165e-24	**
Egg-Larvae	miR-92c	0.01	9.3538	9.86941	7.71802e-40	**
Egg-Larvae	miR-92c*	0.01	2.7451	8.10071	2.72015e-12	**
Egg-Larvae	miR-92e-5p	0.01	882.919	16.43	0	**
Egg-Larvae	miR-9374-3p	3.8126	0.01	-8.57463	2.28673e-13	**
Egg-Larvae	miR-9382-5p	3.9355	0.01	-8.6204	8.879e-14	**
Egg-Larvae	miR-96	2.8902	144.781	5.64656	0	**
Egg-Larvae	miR-965-5p	1.3528	0.01	-7.0798	3.76912e-05	**
Egg-Larvae	miR-96-5p	0.01	125.056	13.6103	0	**
Egg-Larvae	miR-966-5p	0.01	1.0167	6.66775	4.35728e-05	**
Egg-Larvae	miR-981	0.246	21.5545	6.45319	1.47272e-83	**
Egg-Larvae	miR-981-3p	0.01	16.9792	10.7296	1.26592e-71	**
Egg-Larvae	miR-989-3p	0.8609	1.6268	0.918119	0.0778036	-
Egg-Larvae	miR-993	74.2835	147.221	0.98687	4.33889e-69	-
Egg-Larvae	miR-993*	0.01	2197.33	17.7454	0	**
Egg-Larvae	miR-993-5p	180.605	2226.11	3.62361	0	**
Egg-Larvae	miR-993a*	0.01	2247.26	17.7778	0	**
Egg-Larvae	miR-993a-5p	330.586	0.01	-15.0127	0	**
Egg-Larvae	miR-993b*	0.01	2251.22	17.7803	0	**
Egg-Larvae	miR-993b-5p	328.311	0.01	-15.0028	0	**
Egg-Larvae	miR-995-3p	0.01	3.8635	8.59376	5.92622e-17	**
Egg-Larvae	miR-996	8.732	1.7284	-2.33687	2.23709e-14	**
Egg-Larvae	miR-99a	0.01	2.8468	8.1532	1.02516e-12	**
Egg-Larvae	miR-99a-5p	0.01	2.9485	8.20384	3.86358e-13	**
Egg-Larvae	miR-9a	71.6393	149.966	1.06581	9.41069e-80	**
Egg-Larvae	miR-9a-5p	70.4709	170.606	1.27556	1.504e-120	**
Egg-Larvae	miR-iab-8	0.369	1.0167	1.4622	0.0437684	*
Egg-Larvae	miR-iab-8-5p	0.369	1.0167	1.4622	0.0437684	*

## Sheet: Adult-Nymph
pairwise	miR-name	BPHAD715-std	XYLY328-std	fold-change(log2 XYLY328/BPHAD715)	p-value	sig-lable
Adult-Nymph	bantam	1455.42	24.776	-5.87635	0	**
Adult-Nymph	bantam-b	37.8231	0.01	-11.8851	2.48031e-105	**
Adult-Nymph	bantam-c	14.1017	0.01	-10.4617	9.97411e-40	**
Adult-Nymph	let-7	2286	10.432	-7.77567	0	**
Adult-Nymph	let-7-5p	2296.61	16954.7	2.88411	0	**
Adult-Nymph	let-7a	2342.41	0.01	-17.8376	0	**
Adult-Nymph	let-7b	3.7167	82.152	4.4662	7.84438e-178	**
Adult-Nymph	let-7b-5p	0.01	79.544	12.9575	3.9078e-220	**
Adult-Nymph	let-7c	17.1625	34.7733	1.01872	8.32249e-14	**
Adult-Nymph	let-7d	7.1055	1.7387	-2.03093	1.93654e-08	**
Adult-Nymph	let-7d-3p	0.01	1.5213	7.24916	6.3817e-05	**
Adult-Nymph	let-7d-5p	0.01	4.1293	8.68975	4.08495e-12	**
Adult-Nymph	let-7e	1.9677	2.4993	0.345014	0.452371	-
Adult-Nymph	let-7e-5p	0.01	33.6867	11.718	1.20789e-93	**
Adult-Nymph	let-7f	1.5304	0.01	-7.25776	5.83668e-05	**
Adult-Nymph	let-7f-5p	0.01	77.8053	12.9257	2.44211e-215	**
Adult-Nymph	let-7g	0.3279	12.9313	5.30147	8.26197e-32	**
Adult-Nymph	let-7g-5p	0.01	7.0633	9.4642	3.29776e-20	**
Adult-Nymph	let-7i	0.1093	13.366	6.93413	8.53869e-36	**
Adult-Nymph	let-7i-5p	0.01	12.062	10.2363	5.37278e-34	**
Adult-Nymph	let-7j	0.01	2.8253	8.14226	1.61459e-08	**
Adult-Nymph	lin-4	1.749	0.01	-7.45039	1.4505e-05	**
Adult-Nymph	lsy-6	0.01	139.745	13.7705	0	**
Adult-Nymph	miR-1	107207	28529.6	-1.90988	0	**
Adult-Nymph	miR-10	1817.7	1558.82	-0.221653	1.53532e-41	-
Adult-Nymph	miR-10*	19.2395	635.374	5.04546	0	**
Adult-Nymph	miR-100	889.499	391.526	-1.18388	0	**
Adult-Nymph	miR-100*	0.01	1.5213	7.24916	6.3817e-05	**
Adult-Nymph	miR-1000-5p	0.01	9.5627	9.90127	4.20929e-27	**
Adult-Nymph	miR-100-5p	428.079	431.081	0.0100812	0.756453	-
Adult-Nymph	miR-100a	783.572	340.561	-1.20215	0	**
Adult-Nymph	miR-100b	1.5304	0.01	-7.25776	5.83668e-05	**
Adult-Nymph	miR-101	0.5466	22.168	5.34185	7.3209e-54	**
Adult-Nymph	miR-1010-5p	0.01	5.542	9.11426	5.1829e-16	**
Adult-Nymph	miR-101-3p	0.01	20.212	10.981	1.77718e-56	**
Adult-Nymph	miR-101a	0.01	19.56	10.9337	1.1173e-54	**
Adult-Nymph	miR-101a-3p	0.3279	20.864	5.99162	4.39578e-53	**
Adult-Nymph	miR-103	0.6559	80.3047	6.93586	1.13163e-209	**
Adult-Nymph	miR-103a-3p	0.01	79.1093	12.9496	6.1786e-219	**
Adult-Nymph	miR-10-3p	0.01	622.008	15.9246	0	**
Adult-Nymph	miR-10-5p	0.01	1552.09	17.2438	0	**
Adult-Nymph	miR-107	0.01	86.8247	13.0839	3.23133e-240	**
Adult-Nymph	miR-107b	0.01	13.8007	10.4305	8.59738e-39	**
Adult-Nymph	miR-10a	1669.03	1608.92	-0.0529153	0.00147208	-
Adult-Nymph	miR-10a-5p	0.01	1553.61	17.2453	0	**
Adult-Nymph	miR-10b	1.2025	1.304	0.116907	0.850348	-
Adult-Nymph	miR-10c	1.5304	1.4127	-0.115454	0.838121	-
Adult-Nymph	miR-10d	1656.35	0.326	-12.3108	0	**
Adult-Nymph	miR-11*	1.5304	0.01	-7.25776	5.83668e-05	**
Adult-Nymph	miR-1175	9.9477	65.6347	2.72202	2.45873e-93	**
Adult-Nymph	miR-1175*	0.01	67.156	12.7133	5.78418e-186	**
Adult-Nymph	miR-1175-3p	10.2756	68.2427	2.73145	2.47026e-97	**
Adult-Nymph	miR-1183	3018.41	0.01	-18.2034	0	**
Adult-Nymph	miR-1188-5p	0.01	1.4127	7.14231	0.000127255	**
Adult-Nymph	miR-1193-5p	38.151	0.01	-11.8975	3.07279e-106	**
Adult-Nymph	miR-1196-3p	1.8584	0.01	-7.53792	7.23091e-06	**
Adult-Nymph	miR-12	74.881	2.0647	-5.1806	1.40553e-176	**
Adult-Nymph	miR-1207-5p	0.01	1.5213	7.24916	6.3817e-05	**
Adult-Nymph	miR-122	2.5143	1.4127	-0.831702	0.0952241	-
Adult-Nymph	miR-122-5p	0.01	14.018	10.4531	2.16216e-39	**
Adult-Nymph	miR-1228-5p	0.1093	1.1953	3.45101	0.003533	**
Adult-Nymph	miR-1232	0.01	14.7787	10.5293	1.72469e-41	**
Adult-Nymph	miR-124	0.2186	39.8807	7.51125	1.69351e-106	**
Adult-Nymph	miR-124-3p	0.01	31.4047	11.6168	2.37989e-87	**
Adult-Nymph	miR-1244	0.01	2.608	8.0268	6.42009e-08	**
Adult-Nymph	miR-1246	0.3279	1.956	2.57658	0.000897904	**
Adult-Nymph	miR-124a	0.01	6.4113	9.32447	2.07327e-18	**
Adult-Nymph	miR-124a*	0.01	3.8033	8.57111	3.23896e-11	**
Adult-Nymph	miR-124b	0.01	209.944	14.3577	0	**
Adult-Nymph	miR-125	1.4211	0.01	-7.15086	0.000117082	**
Adult-Nymph	miR-125*	30.9362	0.01	-11.5951	2.76017e-86	**
Adult-Nymph	miR-1254	0.01	498.128	15.6042	0	**
Adult-Nymph	miR-125a	0.5466	347.516	9.31238	0	**
Adult-Nymph	miR-125a*	4.154	0.01	-8.69836	3.23879e-12	**
Adult-Nymph	miR-125a-5p	0.5466	1.5213	1.47675	0.0427272	*
Adult-Nymph	miR-125b	73.8972	0.01	-12.8513	4.24126e-205	**
Adult-Nymph	miR-125b*	0.01	1.8473	7.52927	8.04855e-06	**
Adult-Nymph	miR-125b-5p	0.01	356.861	15.1231	0	**
Adult-Nymph	miR-125c	24.8146	341.974	3.78463	0	**
Adult-Nymph	miR-12-5p	73.5692	96.17	0.386485	1.44093e-07	-
Adult-Nymph	miR-1260a	0.01	22.7113	11.1492	2.26841e-63	**
Adult-Nymph	miR-1260b	0.1093	1.5213	3.79894	0.00054102	**
Adult-Nymph	miR-1261	0.01	2.934	8.19673	8.09697e-09	**
Adult-Nymph	miR-1265	0.01	1.1953	6.90123	0.000506006	**
Adult-Nymph	miR-1268a	0.01	1.956	7.61176	4.03625e-06	**
Adult-Nymph	miR-1268b	0.01	13.692	10.4191	1.71437e-38	**
Adult-Nymph	miR-1269	0.2186	2.1733	3.31352	6.9914e-05	**
Adult-Nymph	miR-1270	0.01	7.824	9.61176	2.63052e-22	**
Adult-Nymph	miR-127-3p	0.01	1.0867	6.76381	0.00100901	**
Adult-Nymph	miR-1279	0.01	1.5213	7.24916	6.3817e-05	**
Adult-Nymph	miR-128	0.01	2.3907	7.90129	2.55282e-07	**
Adult-Nymph	miR-1283b	0.01	7.824	9.61176	2.63052e-22	**
Adult-Nymph	miR-128-3p	0.01	2.3907	7.90129	2.55282e-07	**
Adult-Nymph	miR-1293	7.1055	1.1953	-2.57156	8.93562e-11	**
Adult-Nymph	miR-13*	0.01	1.8473	7.52927	8.04855e-06	**
Adult-Nymph	miR-1306-3p	0.01	15.322	10.5814	5.47032e-43	**
Adult-Nymph	miR-1322	0.5466	5.6507	3.36987	4.03464e-11	**
Adult-Nymph	miR-1325	11.8061	0.01	-10.2053	2.22681e-33	**
Adult-Nymph	miR-1327	3.2795	6.9547	1.08451	0.00047331	**
Adult-Nymph	miR-133	24.268	49.878	1.03935	9.66321e-20	**
Adult-Nymph	miR-133-3p	0.01	51.182	12.3214	6.66741e-142	**
Adult-Nymph	miR-133a	0.3279	50.53	7.26774	8.92926e-134	**
Adult-Nymph	miR-133a-3p	0.01	49.7693	12.281	5.25499e-138	**
Adult-Nymph	miR-133b	0.01	49.878	12.2842	2.63531e-138	**
Adult-Nymph	miR-133c	22.6283	20.864	-0.117112	0.418241	-
Adult-Nymph	miR-134	0.5466	3.6947	2.7569	1.5128e-06	**
Adult-Nymph	miR-1344	7.4334	0.01	-9.53788	2.75839e-21	**
Adult-Nymph	miR-1345	0.01	1.1953	6.90123	0.000506006	**
Adult-Nymph	miR-1346	0.01	5.868	9.19673	6.53663e-17	**
Adult-Nymph	miR-1348	0.01	3.586	8.48623	1.28791e-10	**
Adult-Nymph	miR-1349	2.1863	0.01	-7.77235	8.95819e-07	**
Adult-Nymph	miR-135-3*	1.0932	0.01	-6.77241	0.000945068	**
Adult-Nymph	miR-1354	3.826	28.4707	2.89557	4.27241e-44	**
Adult-Nymph	miR-1357	30.9362	3.586	-3.10885	2.81335e-51	**
Adult-Nymph	miR-1369	1.2025	0.326	-1.88309	0.0341763	*
Adult-Nymph	miR-1371	0.4373	2.0647	2.23924	0.00162097	**
Adult-Nymph	miR-1376	1.2025	0.01	-6.90989	0.000471128	**
Adult-Nymph	miR-1384	691.747	0.01	-16.078	0	**
Adult-Nymph	miR-1386	0.01	24.2327	11.2427	1.44334e-67	**
Adult-Nymph	miR-1392	0.01	3.26	8.34873	1.02118e-09	**
Adult-Nymph	miR-139-3p	5.0285	1.8473	-1.44471	0.000206845	**
Adult-Nymph	miR-1399	0.3279	6.9547	4.40666	4.27522e-16	**
Adult-Nymph	miR-13a*	2.2956	16.626	2.8565	5.10579e-26	**
Adult-Nymph	miR-13a-5p	2.2956	17.1693	2.90289	3.0192e-27	**
Adult-Nymph	miR-1-3p	2001.13	29321.1	3.87305	0	**
Adult-Nymph	miR-140	0.3279	31.296	6.57658	2.43991e-81	**
Adult-Nymph	miR-140*	0.2186	21.7333	6.63547	5.81932e-57	**
Adult-Nymph	miR-1400	5.0285	0.1087	-5.5317	3.03524e-13	**
Adult-Nymph	miR-140-3p	0.01	32.1653	11.6513	1.89837e-89	**
Adult-Nymph	miR-1407	0.5466	4.4553	3.02697	2.74553e-08	**
Adult-Nymph	miR-1417	0.01	4.0207	8.6513	8.14567e-12	**
Adult-Nymph	miR-142	0.01	8.3673	9.70862	8.34342e-24	**
Adult-Nymph	miR-1420e	0.01	76.61	12.9033	4.84061e-212	**
Adult-Nymph	miR-1420f	0.01	2.4993	7.96538	1.28021e-07	**
Adult-Nymph	miR-1421ac-2*	5.5751	0.01	-9.12285	3.80336e-16	**
Adult-Nymph	miR-1422a	8.1986	0.01	-9.67923	2.1105e-23	**
Adult-Nymph	miR-1422j	0.01	2.282	7.83415	5.09049e-07	**
Adult-Nymph	miR-1422p	0.01	4.6727	8.86811	1.29565e-13	**
Adult-Nymph	miR-142-5p	0.01	6.52	9.34873	1.03972e-18	**
Adult-Nymph	miR-143	13.9924	3.3687	-2.05438	1.53765e-15	**
Adult-Nymph	miR-143-3p	0.01	3.26	8.34873	1.02118e-09	**
Adult-Nymph	miR-1434	0.01	1.304	7.0268	0.000253756	**
Adult-Nymph	miR-144	98.9304	0.1087	-9.82992	1.1313e-271	**
Adult-Nymph	miR-144-5p	0.01	1.5213	7.24916	6.3817e-05	**
Adult-Nymph	miR-146b	0.8745	1.304	0.576414	0.390862	-
Adult-Nymph	miR-146b-5p	0.01	1.304	7.0268	0.000253756	**
Adult-Nymph	miR-1475	0.01	1.7387	7.44187	1.60494e-05	**
Adult-Nymph	miR-1476-5p	1.3118	0.01	-7.0354	0.000234863	**
Adult-Nymph	miR-148a-3p	0.01	13.2573	10.3726	2.71059e-37	**
Adult-Nymph	miR-148b-3p	0.01	10.5407	10.0418	8.44409e-30	**
Adult-Nymph	miR-1491	46.1311	21.4073	-1.10764	3.18779e-20	**
Adult-Nymph	miR-1495	0.01	368.163	15.1681	0	**
Adult-Nymph	miR-1497a	0.01	14.996	10.5504	4.33742e-42	**
Adult-Nymph	miR-1497c	0.01	1.63	7.34873	3.20035e-05	**
Adult-Nymph	miR-1497d	409.276	10.2147	-5.32436	0	**
Adult-Nymph	miR-152a	1.2025	0.01	-6.90989	0.000471128	**
Adult-Nymph	miR-15-3p	2.1863	0.01	-7.77235	8.95819e-07	**
Adult-Nymph	miR-1562	0.2186	1.7387	2.99164	0.000762302	**
Adult-Nymph	miR-1564*	0.01	2.3907	7.90129	2.55282e-07	**
Adult-Nymph	miR-1575	0.4373	1.0867	1.31326	0.121221	-
Adult-Nymph	miR-1579	0.01	1.304	7.0268	0.000253756	**
Adult-Nymph	miR-1584	0.01	1.1953	6.90123	0.000506006	**
Adult-Nymph	miR-1589	0.01	1.7387	7.44187	1.60494e-05	**
Adult-Nymph	miR-1591	545.702	0.01	-15.7358	0	**
Adult-Nymph	miR-1594	0.01	6.194	9.27473	8.24395e-18	**
Adult-Nymph	miR-1597	0.2186	12.1707	5.79897	4.46732e-31	**
Adult-Nymph	miR-15a	0.1093	2.4993	4.51516	1.6597e-06	**
Adult-Nymph	miR-15b	0.1093	2.0647	4.23957	2.22052e-05	**
Adult-Nymph	miR-15b-5p	0.01	1.8473	7.52927	8.04855e-06	**
Adult-Nymph	miR-16	0.01	1.0867	6.76381	0.00100901	**
Adult-Nymph	miR-16*	0.01	4.238	8.72724	2.04855e-12	**
Adult-Nymph	miR-1611	28.094	47.4873	0.75728	1.13663e-11	-
Adult-Nymph	miR-1613	109.315	0.01	-13.4162	4.7253e-303	**
Adult-Nymph	miR-1615	0.01	2.0647	7.68979	2.02413e-06	**
Adult-Nymph	miR-1625	2.6236	0.01	-8.0354	5.53252e-08	**
Adult-Nymph	miR-1638	0.4373	1.8473	2.07872	0.004534	**
Adult-Nymph	miR-1639	30.3897	0.01	-11.5694	8.96514e-85	**
Adult-Nymph	miR-1644	0.01	3.6947	8.52931	6.4587e-11	**
Adult-Nymph	miR-1648*	0.01	10.106	9.981	1.33509e-28	**
Adult-Nymph	miR-1649	0.1093	5.3247	5.60633	5.34295e-14	**
Adult-Nymph	miR-1649*	0.01	4.1293	8.68975	4.08495e-12	**
Adult-Nymph	miR-16-5p	0.01	2.4993	7.96538	1.28021e-07	**
Adult-Nymph	miR-1664	4.9192	0.01	-8.94228	2.47807e-14	**
Adult-Nymph	miR-1668*	0.01	1.0867	6.76381	0.00100901	**
Adult-Nymph	miR-1679	0.01	135.29	13.7238	0	**
Adult-Nymph	miR-1689*	0.01	21.7333	11.0857	1.13078e-60	**
Adult-Nymph	miR-1691	6.4496	0.01	-9.33307	1.45069e-18	**
Adult-Nymph	miR-1692	12.8992	193.753	3.90886	0	**
Adult-Nymph	miR-1699	0.01	317.741	14.9556	0	**
Adult-Nymph	miR-16b	0.1093	2.3907	4.45107	3.18229e-06	**
Adult-Nymph	miR-1701	0.01	2.1733	7.76374	1.01508e-06	**
Adult-Nymph	miR-1719	0.3279	3.8033	3.53592	3.98253e-08	**
Adult-Nymph	miR-1728-5p	0.01	5.7593	9.16975	1.30345e-16	**
Adult-Nymph	miR-1733	0.01	1.4127	7.14231	0.000127255	**
Adult-Nymph	miR-1737	2.4049	0.01	-7.90983	2.22624e-07	**
Adult-Nymph	miR-1738	0.01	1.4127	7.14231	0.000127255	**
Adult-Nymph	miR-1752	49.7385	0.01	-12.2801	2.7616e-138	**
Adult-Nymph	miR-1754	0.01	12.714	10.3122	8.54598e-36	**
Adult-Nymph	miR-1777a	0.2186	1.304	2.57658	0.00763689	**
Adult-Nymph	miR-1777b	0.01	1.0867	6.76381	0.00100901	**
Adult-Nymph	miR-1779	1.749	0.01	-7.45039	1.4505e-05	**
Adult-Nymph	miR-1808	13.2272	0.01	-10.3693	2.61498e-37	**
Adult-Nymph	miR-1814	0.01	2.0647	7.68979	2.02413e-06	**
Adult-Nymph	miR-1814b	0.01	3.8033	8.57111	3.23896e-11	**
Adult-Nymph	miR-1814c	0.01	6.846	9.41912	1.31129e-19	**
Adult-Nymph	miR-1815	26.345	0.01	-11.3633	1.3758e-73	**
Adult-Nymph	miR-1819-3p	5.2471	1.4127	-1.89307	4.31862e-06	**
Adult-Nymph	miR-181b	0.1093	3.912	5.16154	3.15844e-10	**
Adult-Nymph	miR-181b*	1.2025	0.01	-6.90989	0.000471128	**
Adult-Nymph	miR-1830-3p	0.01	5.1073	8.99642	8.19466e-15	**
Adult-Nymph	miR-1834-5p	0.01	4.4553	8.79938	5.15191e-13	**
Adult-Nymph	miR-1839	2.4049	4.89	1.02386	0.0052883	**
Adult-Nymph	miR-184	23585.9	1030.81	-4.51607	0	**
Adult-Nymph	miR-184-3p	0.01	1020.92	16.6395	0	**
Adult-Nymph	miR-184b	6186.26	101.821	-5.92497	0	**
Adult-Nymph	miR-185-5p	0.01	15.8653	10.6317	1.73506e-44	**
Adult-Nymph	miR-187*	1.2025	0.01	-6.90989	0.000471128	**
Adult-Nymph	miR-1897-3p	1.2025	0.01	-6.90989	0.000471128	**
Adult-Nymph	miR-190	1.2025	8.6933	2.85387	3.08232e-14	**
Adult-Nymph	miR-190-5p	0.2186	4.9987	4.51519	4.9799e-12	**
Adult-Nymph	miR-190b-5p	0.01	1.4127	7.14231	0.000127255	**
Adult-Nymph	miR-191	0.01	1.5213	7.24916	6.3817e-05	**
Adult-Nymph	miR-191*	0.01	25.102	11.2936	5.77367e-70	**
Adult-Nymph	miR-1915	2.1863	0.01	-7.77235	8.95819e-07	**
Adult-Nymph	miR-1915-3p	0.01	18.3647	10.8427	2.21465e-51	**
Adult-Nymph	miR-191-5p	0.01	1.4127	7.14231	0.000127255	**
Adult-Nymph	miR-192	1.8584	3.0427	0.711291	0.108168	-
Adult-Nymph	miR-192-5p	0.01	3.0427	8.24921	4.06053e-09	**
Adult-Nymph	miR-194a	0.01	175.062	14.0956	0	**
Adult-Nymph	miR-1957	24.268	56.5067	1.21937	3.53327e-28	**
Adult-Nymph	miR-1958	3.6074	0.01	-8.49482	1.05197e-10	**
Adult-Nymph	miR-196b	0.3279	1.7387	2.40668	0.00268898	**
Adult-Nymph	miR-198	0.01	11.41	10.1561	3.37782e-32	**
Adult-Nymph	miR-199	0.1093	12.062	6.78603	3.05353e-32	**
Adult-Nymph	miR-199*	0.01	11.9533	10.2232	1.07137e-33	**
Adult-Nymph	miR-1993	0.2186	1.0867	2.31359	0.0230917	*
Adult-Nymph	miR-1994b	0.01	81.6087	12.9945	7.88642e-226	**
Adult-Nymph	miR-199a*	0.01	9.8887	9.94964	5.30873e-28	**
Adult-Nymph	miR-199a-3p	0.01	10.9753	10.1	5.34066e-31	**
Adult-Nymph	miR-199b	47.4428	0.5433	-6.4483	2.65716e-122	**
Adult-Nymph	miR-19a*	64.7147	0.01	-12.6599	1.05374e-179	**
Adult-Nymph	miR-1a	265.308	3.6947	-6.16607	0	**
Adult-Nymph	miR-1a-3p	0.01	385.115	15.233	0	**
Adult-Nymph	miR-1b	59.5768	15.974	-1.89903	2.50502e-55	**
Adult-Nymph	miR-1c	403.155	116.708	-1.78843	0	**
Adult-Nymph	miR-2001	159.71	35.0993	-2.18594	3.41058e-174	**
Adult-Nymph	miR-2003*	0.01	1.7387	7.44187	1.60494e-05	**
Adult-Nymph	miR-200a*	0.01	1.5213	7.24916	6.3817e-05	**
Adult-Nymph	miR-200a-3p	0.01	21.7333	11.0857	1.13078e-60	**
Adult-Nymph	miR-200b	0.01	3.6947	8.52931	6.4587e-11	**
Adult-Nymph	miR-200b-3p	0.01	1.0867	6.76381	0.00100901	**
Adult-Nymph	miR-200c	0.4373	99.5387	7.83049	5.08693e-266	**
Adult-Nymph	miR-2024e*	0.01	1.956	7.61176	4.03625e-06	**
Adult-Nymph	miR-2032a*	0.01	7.6067	9.57113	1.04597e-21	**
Adult-Nymph	miR-2033	0.01	4.0207	8.6513	8.14567e-12	**
Adult-Nymph	miR-203-3p	0.01	1.1953	6.90123	0.000506006	**
Adult-Nymph	miR-2034	0.01	3.6947	8.52931	6.4587e-11	**
Adult-Nymph	miR-2048	134.349	0.01	-13.7137	0	**
Adult-Nymph	miR-2049*	0.01	27.1667	11.4076	1.1652e-75	**
Adult-Nymph	miR-206	2180.95	433.254	-2.33167	0	**
Adult-Nymph	miR-206-3p	0.01	17.4953	10.7728	5.53632e-49	**
Adult-Nymph	miR-2065	0.01	334.15	15.0282	0	**
Adult-Nymph	miR-208	0.01	4.7813	8.90126	6.49755e-14	**
Adult-Nymph	miR-20a	0.4373	6.194	3.82418	3.044e-13	**
Adult-Nymph	miR-21	9.8384	5.868	-0.745555	0.00237134	-
Adult-Nymph	miR-210	18.6929	19.0167	0.0247765	0.873503	-
Adult-Nymph	miR-210-3p	0.01	18.256	10.8342	4.41615e-51	**
Adult-Nymph	miR-210-5p	4.7006	0.01	-8.8767	9.97153e-14	**
Adult-Nymph	miR-2126	0.01	210.922	14.3644	0	**
Adult-Nymph	miR-2127	0.01	5.7593	9.16975	1.30345e-16	**
Adult-Nymph	miR-2136	0.01	3.912	8.61176	1.6243e-11	**
Adult-Nymph	miR-2137	11.8061	16.5173	0.484445	0.00733666	-
Adult-Nymph	miR-214*	0.01	7.6067	9.57113	1.04597e-21	**
Adult-Nymph	miR-21-5p	0.01	5.9767	9.22321	3.27804e-17	**
Adult-Nymph	miR-216	0.01	32.1653	11.6513	1.89837e-89	**
Adult-Nymph	miR-216a	0.01	29.1227	11.5079	4.68908e-81	**
Adult-Nymph	miR-216b	0.01	60.962	12.5737	7.03715e-169	**
Adult-Nymph	miR-218*	1.3118	3.26	1.31332	0.00573205	**
Adult-Nymph	miR-2185	0.01	66.83	12.7063	4.58628e-185	**
Adult-Nymph	miR-219	4.8099	1.4127	-1.76755	2.73152e-05	**
Adult-Nymph	miR-219-1*	1.4211	0.326	-2.12406	0.0122999	*
Adult-Nymph	miR-219-3p	1.0932	5.542	2.34185	6.48094e-08	**
Adult-Nymph	miR-22	0.01	10.3233	10.0117	3.35762e-29	**
Adult-Nymph	miR-2201	296.245	5.216	-5.8277	0	**
Adult-Nymph	miR-2203	0.01	9.454	9.88478	8.39361e-27	**
Adult-Nymph	miR-2206-3p	0.01	54285.5	22.3721	0	**
Adult-Nymph	miR-2207-5p	0.01	23.9067	11.2232	1.14442e-66	**
Adult-Nymph	miR-221	0.8745	6.9547	2.99146	3.83003e-12	**
Adult-Nymph	miR-2210-3p	0.01	5.542	9.11426	5.1829e-16	**
Adult-Nymph	miR-221-3p	0.01	6.6287	9.37258	5.21407e-19	**
Adult-Nymph	miR-2218b-3p	0.01	1.1953	6.90123	0.000506006	**
Adult-Nymph	miR-222	0.1093	1.956	4.16154	4.22665e-05	**
Adult-Nymph	miR-222*	2.5143	22.2767	3.14731	1.04653e-37	**
Adult-Nymph	miR-2237a	2.2956	0.01	-7.84273	4.46577e-07	**
Adult-Nymph	miR-22-3p	0.01	1.304	7.0268	0.000253756	**
Adult-Nymph	miR-2284c	0.2186	2.4993	3.51516	1.12042e-05	**
Adult-Nymph	miR-2284d	0.01	28.5793	11.4808	1.47838e-79	**
Adult-Nymph	miR-2284k	0.01	29.666	11.5346	1.48727e-82	**
Adult-Nymph	miR-2284l	0.01	16.0827	10.6513	4.3635e-45	**
Adult-Nymph	miR-2284n	0.01	2.282	7.83415	5.09049e-07	**
Adult-Nymph	miR-2284o	15.6321	0.01	-10.6103	5.83894e-44	**
Adult-Nymph	miR-2284q	0.01	1.0867	6.76381	0.00100901	**
Adult-Nymph	miR-2284u	0.01	2.0647	7.68979	2.02413e-06	**
Adult-Nymph	miR-2284v	0.01	2.1733	7.76374	1.01508e-06	**
Adult-Nymph	miR-2284x	0.01	27.71	11.4362	3.69575e-77	**
Adult-Nymph	miR-2290	0.01	874.332	16.4159	0	**
Adult-Nymph	miR-2293	3.7167	0.01	-8.53788	5.24421e-11	**
Adult-Nymph	miR-2303	16.3973	2.4993	-2.71386	1.93074e-24	**
Adult-Nymph	miR-2305	0.01	11.084	10.1143	2.67828e-31	**
Adult-Nymph	miR-231	521.543	7.9327	-6.03883	0	**
Adult-Nymph	miR-2316	0.01	22.6027	11.1423	4.52337e-63	**
Adult-Nymph	miR-2335	0.01	1.4127	7.14231	0.000127255	**
Adult-Nymph	miR-2355	0.1093	9.78	6.48347	4.90813e-26	**
Adult-Nymph	miR-2359	2.8422	48.6827	4.09833	3.70916e-100	**
Adult-Nymph	miR-236	201.14	2.608	-6.26911	0	**
Adult-Nymph	miR-2361	5.903	0.01	-9.2053	4.71189e-17	**
Adult-Nymph	miR-2371	130.195	121.163	-0.103716	0.0844693	-
Adult-Nymph	miR-2372	96.8534	18.7993	-2.36512	5.39657e-117	**
Adult-Nymph	miR-2383	112.923	0.01	-13.463	4.9857269592144e-313	**
Adult-Nymph	miR-2388	0.01	7.0633	9.4642	3.29776e-20	**
Adult-Nymph	miR-2396	0.01	1.8473	7.52927	8.04855e-06	**
Adult-Nymph	miR-23a	0.1093	2.7167	4.63549	4.49498e-07	**
Adult-Nymph	miR-23a-3p	0.01	2.282	7.83415	5.09049e-07	**
Adult-Nymph	miR-24	1.0932	2.1733	0.99133	0.0733755	-
Adult-Nymph	miR-240	0.01	1.956	7.61176	4.03625e-06	**
Adult-Nymph	miR-2404	0.01	3.3687	8.39605	5.12111e-10	**
Adult-Nymph	miR-2407	1.2025	25.428	4.40231	1.43895e-55	**
Adult-Nymph	miR-241-5p	0.01	61.3967	12.5839	4.4508e-170	**
Adult-Nymph	miR-2421	7.7614	14.8873	0.939693	5.11282e-06	-
Adult-Nymph	miR-243-5p	0.01	31.7307	11.6317	3.0015e-88	**
Adult-Nymph	miR-2436-5p	2.4049	2.0647	-0.220045	0.630126	-
Adult-Nymph	miR-24-3p	0.01	2.4993	7.96538	1.28021e-07	**
Adult-Nymph	miR-2444	1.0932	0.01	-6.77241	0.000945068	**
Adult-Nymph	miR-2445	5.7937	0.01	-9.17834	9.4519e-17	**
Adult-Nymph	miR-2457	0.2186	5.1073	4.5462	2.59919e-12	**
Adult-Nymph	miR-2459	0.01	4.238	8.72724	2.04855e-12	**
Adult-Nymph	miR-2460	0.01	1.1953	6.90123	0.000506006	**
Adult-Nymph	miR-2462	0.5466	3.586	2.71382	2.6509e-06	**
Adult-Nymph	miR-2468	0.01	2.0647	7.68979	2.02413e-06	**
Adult-Nymph	miR-2470	0.3279	2.4993	2.9302	5.24406e-05	**
Adult-Nymph	miR-2474	5.3565	0.01	-9.06515	1.53044e-15	**
Adult-Nymph	miR-2475	0.01	4.3467	8.76378	1.02733e-12	**
Adult-Nymph	miR-2476	13.1178	1145.89	6.4488	0	**
Adult-Nymph	miR-2478	4.0447	1.63	-1.31116	0.00203829	**
Adult-Nymph	miR-2482	4.2633	0.01	-8.73583	1.61458e-12	**
Adult-Nymph	miR-2487	71.055	332.303	2.22549	0	**
Adult-Nymph	miR-25	0.6559	29.666	5.49919	1.47993e-72	**
Adult-Nymph	miR-250-3p	0.01	20.3207	10.9887	8.91236e-57	**
Adult-Nymph	miR-252	43.8354	125.075	1.51263	3.58772e-83	**
Adult-Nymph	miR-252-5p	0.1093	102.147	9.86813	8.28502e-280	**
Adult-Nymph	miR-2526*	0.01	12.388	10.2747	6.77611e-35	**
Adult-Nymph	miR-252a	6.6682	4.89	-0.447463	0.114278	-
Adult-Nymph	miR-252a-5p	2.8422	5.3247	0.905692	0.00853172	-
Adult-Nymph	miR-252b	54.3297	118.338	1.1231	2.29539e-50	**
Adult-Nymph	miR-253	5.6844	0.1087	-5.70858	5.22901e-15	**
Adult-Nymph	miR-2530	0.1093	4.6727	5.41789	2.97152e-12	**
Adult-Nymph	miR-25-3p	0.01	30.644	11.5814	2.98356e-85	**
Adult-Nymph	miR-2546*	0.01	166.369	14.0221	0	**
Adult-Nymph	miR-2551	0.01	2.608	8.0268	6.42009e-08	**
Adult-Nymph	miR-25-5p	43.9448	0.2173	-7.65986	6.02298e-118	**
Adult-Nymph	miR-2574a	3.826	0.01	-8.57969	2.6143e-11	**
Adult-Nymph	miR-2576	0.01	451.293	15.4618	0	**
Adult-Nymph	miR-2-5p	0.01	1494.06	17.1889	0	**
Adult-Nymph	miR-26	0.01	1.0867	6.76381	0.00100901	**
Adult-Nymph	miR-263	48.4267	0.01	-12.2416	1.17233e-134	**
Adult-Nymph	miR-263a	6798.21	248.629	-4.77309	0	**
Adult-Nymph	miR-263a-5p	6476.82	232.329	-4.80104	0	**
Adult-Nymph	miR-263b	214.914	0.2173	-9.94985	0	**
Adult-Nymph	miR-265	2778.36	0.326	-13.0571	0	**
Adult-Nymph	miR-2686c	0.01	2.4993	7.96538	1.28021e-07	**
Adult-Nymph	miR-26a-2-3p	61.2166	0.01	-12.5797	4.97864e-170	**
Adult-Nymph	miR-26a-5p	0.01	1.0867	6.76381	0.00100901	**
Adult-Nymph	miR-26b	0.01	1.5213	7.24916	6.3817e-05	**
Adult-Nymph	miR-26b-5p	0.01	1.5213	7.24916	6.3817e-05	**
Adult-Nymph	miR-2712	3.4981	0.01	-8.45043	2.11023e-10	**
Adult-Nymph	miR-273	0.01	19.9947	10.9654	7.06661e-56	**
Adult-Nymph	miR-2733a	5.0285	0.01	-8.97398	1.23535e-14	**
Adult-Nymph	miR-2733c	0.01	1.1953	6.90123	0.000506006	**
Adult-Nymph	miR-2733h	0.01	2.1733	7.76374	1.01508e-06	**
Adult-Nymph	miR-275	493.121	3926.56	2.99325	0	**
Adult-Nymph	miR-275-3p	0.01	3894.29	18.571	0	**
Adult-Nymph	miR-276	2428.33	572.021	-2.08582	0	**
Adult-Nymph	miR-276*	5.7937	212.443	5.19645	0	**
Adult-Nymph	miR-276-3p	2187.84	0.01	-17.7392	0	**
Adult-Nymph	miR-276-5p	6.5589	218.203	5.05607	0	**
Adult-Nymph	miR-276a-3p	0.01	532.793	15.7013	0	**
Adult-Nymph	miR-276b*	0.01	211.9	14.3711	0	**
Adult-Nymph	miR-2778a*	0.01	12.1707	10.2492	2.69438e-34	**
Adult-Nymph	miR-2779	0.01	21.842	11.0929	5.67073e-61	**
Adult-Nymph	miR-277a	102.428	90.5193	-0.17832	0.00940146	-
Adult-Nymph	miR-277a*	0.01	1.1953	6.90123	0.000506006	**
Adult-Nymph	miR-277b-3p	0.01	1.8473	7.52927	8.04855e-06	**
Adult-Nymph	miR-277c	93.9019	96.0613	0.032801	0.63526	-
Adult-Nymph	miR-278	2.077	9.78	2.23533	2.31613e-12	**
Adult-Nymph	miR-278*	1.3118	0.01	-7.0354	0.000234863	**
Adult-Nymph	miR-2788-3p	0.01	185.277	14.1774	0	**
Adult-Nymph	miR-279	177.528	320.349	0.851598	7.45779e-85	-
Adult-Nymph	miR-279a	174.686	312.743	0.840213	4.81358e-81	-
Adult-Nymph	miR-279b	0.4373	2.4993	2.51483	0.000191199	**
Adult-Nymph	miR-279c-3p	122.215	0.01	-13.5771	0	**
Adult-Nymph	miR-279d-3p	0.01	1.8473	7.52927	8.04855e-06	**
Adult-Nymph	miR-27a	0.2186	1.1953	2.45101	0.0133415	*
Adult-Nymph	miR-27a-3p	0.01	1.1953	6.90123	0.000506006	**
Adult-Nymph	miR-27b	0.1093	3.8033	5.12089	6.13668e-10	**
Adult-Nymph	miR-27b-3p	0.01	1.0867	6.76381	0.00100901	**
Adult-Nymph	miR-27d-3p	0.01	1.7387	7.44187	1.60494e-05	**
Adult-Nymph	miR-2801	6.7775	0.01	-9.40461	1.79722e-19	**
Adult-Nymph	miR-281	5.4658	3.4773	-0.652465	0.0445712	-
Adult-Nymph	miR-281*	10.1663	0.01	-9.98958	7.63041e-29	**
Adult-Nymph	miR-281-1-5p	0.01	4.3467	8.76378	1.02733e-12	**
Adult-Nymph	miR-281-2-5p	0.01	16.1913	10.661	2.18824e-45	**
Adult-Nymph	miR-281-3p	6.231	0.01	-9.28332	5.83743e-18	**
Adult-Nymph	miR-282	0.01	1.1953	6.90123	0.000506006	**
Adult-Nymph	miR-283	0.01	3.1513	8.2998	2.03631e-09	**
Adult-Nymph	miR-2832	1.0932	0.01	-6.77241	0.000945068	**
Adult-Nymph	miR-2847	114.344	3.3687	-5.08504	2.48638e-266	**
Adult-Nymph	miR-285	2.2956	3.6947	0.686586	0.085396	-
Adult-Nymph	miR-2852	0.01	33.7953	11.7226	6.05741e-94	**
Adult-Nymph	miR-2856*	0.01	1.7387	7.44187	1.60494e-05	**
Adult-Nymph	miR-2885	0.01	44.5533	12.1213	1.28254e-123	**
Adult-Nymph	miR-2887	0.01	294.595	14.8464	0	**
Adult-Nymph	miR-2888	0.01	45.2053	12.1423	2.04001e-125	**
Adult-Nymph	miR-293-5p	0.01	4.0207	8.6513	8.14567e-12	**
Adult-Nymph	miR-2941	1.8584	0.01	-7.53792	7.23091e-06	**
Adult-Nymph	miR-2944b	0.01	42.9233	12.0675	4.01942e-119	**
Adult-Nymph	miR-2962	126.478	9.6713	-3.70903	3.04984e-239	**
Adult-Nymph	miR-2965	2.6236	0.01	-8.0354	5.53252e-08	**
Adult-Nymph	miR-297	4.3726	0.01	-8.77235	8.04887e-13	**
Adult-Nymph	miR-2973	1814.2	0.01	-17.469	0	**
Adult-Nymph	miR-2976	0.7652	4.7813	2.64349	7.81478e-08	**
Adult-Nymph	miR-2986	0.01	51.834	12.3397	1.06052e-143	**
Adult-Nymph	miR-2991	0.01	1.304	7.0268	0.000253756	**
Adult-Nymph	miR-2993	0.2186	1.0867	2.31359	0.0230917	*
Adult-Nymph	miR-2998	0.01	33.904	11.7272	3.03772e-94	**
Adult-Nymph	miR-29a-1*	0.01	8.802	9.78169	5.27699e-25	**
Adult-Nymph	miR-29a-3p	0.01	1.63	7.34873	3.20035e-05	**
Adult-Nymph	miR-2a	12.134	36.512	1.58932	2.97764e-27	**
Adult-Nymph	miR-2a*	0.01	3.3687	8.39605	5.12111e-10	**
Adult-Nymph	miR-2a-3p	1.2025	22.82	4.24619	7.12799e-49	**
Adult-Nymph	miR-2b	19.2395	24.5587	0.352163	0.0149464	-
Adult-Nymph	miR-2b*	0.01	406.305	15.3103	0	**
Adult-Nymph	miR-2b-2-5p	0.01	8.6933	9.76376	1.05227e-24	**
Adult-Nymph	miR-2b-5p	6.231	0.4347	-3.84137	2.2055e-13	**
Adult-Nymph	miR-2c	10.8222	16.1913	0.581225	0.00173912	-
Adult-Nymph	miR-3000	0.01	3.0427	8.24921	4.06053e-09	**
Adult-Nymph	miR-3002	0.01	18.1473	10.8255	8.8061e-51	**
Adult-Nymph	miR-3004	0.01	5.868	9.19673	6.53663e-17	**
Adult-Nymph	miR-3012a	2.077	0.01	-7.69836	1.79699e-06	**
Adult-Nymph	miR-3019	0.01	8.802	9.78169	5.27699e-25	**
Adult-Nymph	miR-3025	1.0932	0.01	-6.77241	0.000945068	**
Adult-Nymph	miR-305	62.747	336.432	2.4227	0	**
Adult-Nymph	miR-305-5p	65.0426	354.036	2.44444	0	**
Adult-Nymph	miR-3058-3p	0.01	387.505	15.2419	0	**
Adult-Nymph	miR-3064-5p	0.01	4.1293	8.68975	4.08495e-12	**
Adult-Nymph	miR-307	0.01	1.7387	7.44187	1.60494e-05	**
Adult-Nymph	miR-307b-5p	0.01	3.586	8.48623	1.28791e-10	**
Adult-Nymph	miR-3087-5p	2.8422	0.01	-8.15086	1.37491e-08	**
Adult-Nymph	miR-309	0.01	1.0867	6.76381	0.00100901	**
Adult-Nymph	miR-3094-5p	32.6853	0.01	-11.6744	4.01557e-91	**
Adult-Nymph	miR-309a-5p	0.01	79.4353	12.9556	7.7924e-220	**
Adult-Nymph	miR-30a	1.3118	0.01	-7.0354	0.000234863	**
Adult-Nymph	miR-30a-5p	1.2025	0.2173	-2.46828	0.0125481	*
Adult-Nymph	miR-30c-2-3p	0.01	3.3687	8.39605	5.12111e-10	**
Adult-Nymph	miR-30e	0.5466	1.63	1.57631	0.0275415	*
Adult-Nymph	miR-30g	0.01	3.0427	8.24921	4.06053e-09	**
Adult-Nymph	miR-3115	0.01	6.52	9.34873	1.03972e-18	**
Adult-Nymph	miR-312	36.2927	6.7373	-2.42944	2.66804e-46	**
Adult-Nymph	miR-3124-5p	0.01	4.4553	8.79938	5.15191e-13	**
Adult-Nymph	miR-3130-3p	74.9903	846.839	3.49731	0	**
Adult-Nymph	miR-3141	0.01	1.4127	7.14231	0.000127255	**
Adult-Nymph	miR-315	2015.77	1406.47	-0.519253	1.21019e-219	-
Adult-Nymph	miR-3153	0.01	1.4127	7.14231	0.000127255	**
Adult-Nymph	miR-315-5p	0.01	12.2793	10.262	1.3512e-34	**
Adult-Nymph	miR-3163	0.01	1.304	7.0268	0.000253756	**
Adult-Nymph	miR-3168	0.01	5.542	9.11426	5.1829e-16	**
Adult-Nymph	miR-317	35.0902	171.693	2.29069	6.49247e-198	**
Adult-Nymph	miR-3173-5p	26.1264	0.01	-11.3513	5.5361e-73	**
Adult-Nymph	miR-317-3p	0.01	168.542	14.0408	0	**
Adult-Nymph	miR-3176	0.01	6.0853	9.24918	1.6439e-17	**
Adult-Nymph	miR-3182	0.01	1.1953	6.90123	0.000506006	**
Adult-Nymph	miR-32	0.01	2.0647	7.68979	2.02413e-06	**
Adult-Nymph	miR-32*	0.01	1.5213	7.24916	6.3817e-05	**
Adult-Nymph	miR-320	0.1093	86.064	9.62097	1.60548e-235	**
Adult-Nymph	miR-3201	0.01	52.2687	12.3517	6.70751e-145	**
Adult-Nymph	miR-320a	0.01	94.6487	13.2084	8.47487e-262	**
Adult-Nymph	miR-320b	0.01	4.6727	8.86811	1.29565e-13	**
Adult-Nymph	miR-320c	0.01	4.3467	8.76378	1.02733e-12	**
Adult-Nymph	miR-320d	0.01	114.1	13.478	1.88257129440879e-315	**
Adult-Nymph	miR-320e	16.5066	0.2173	-6.24721	6.68476e-43	**
Adult-Nymph	miR-3229	19.5674	0.01	-10.9342	7.63239e-55	**
Adult-Nymph	miR-3230	0.01	11.8447	10.21	2.13638e-33	**
Adult-Nymph	miR-3263	0.01	3.586	8.48623	1.28791e-10	**
Adult-Nymph	miR-3277	0.01	22.82	11.1561	1.13758e-63	**
Adult-Nymph	miR-3280	0.01	1.956	7.61176	4.03625e-06	**
Adult-Nymph	miR-3288	0.01	3.6947	8.52931	6.4587e-11	**
Adult-Nymph	miR-33	0.7652	10.6493	3.79878	8.48682e-22	**
Adult-Nymph	miR-3306	6.6682	0.01	-9.38115	3.60516e-19	**
Adult-Nymph	miR-3322	0.01	3.586	8.48623	1.28791e-10	**
Adult-Nymph	miR-3352	4.0447	0.01	-8.65989	6.49692e-12	**
Adult-Nymph	miR-339-5p	12.0247	0.01	-10.2318	5.53395e-34	**
Adult-Nymph	miR-33a	0.01	10.9753	10.1	5.34066e-31	**
Adult-Nymph	miR-33a-5p	0.01	10.8667	10.0857	1.06496e-30	**
Adult-Nymph	miR-33b	143.968	3.586	-5.32723	0	**
Adult-Nymph	miR-34	23.1748	2782.08	6.90747	0	**
Adult-Nymph	miR-34*	0.01	2.7167	8.08571	3.2196e-08	**
Adult-Nymph	miR-342	0.01	1.304	7.0268	0.000253756	**
Adult-Nymph	miR-3422	32.248	10.5407	-1.61324	8.97817e-25	**
Adult-Nymph	miR-342-3p	0.01	1.1953	6.90123	0.000506006	**
Adult-Nymph	miR-34-5p	16.288	2630.93	7.33562	0	**
Adult-Nymph	miR-3473	0.01	4.3467	8.76378	1.02733e-12	**
Adult-Nymph	miR-3483-5p	0.01	1.0867	6.76381	0.00100901	**
Adult-Nymph	miR-3484-5p	0.01	14.7787	10.5293	1.72469e-41	**
Adult-Nymph	miR-3486-5p	53.7831	0.5433	-6.62926	1.44233e-139	**
Adult-Nymph	miR-3488	0.01	6.846	9.41912	1.31129e-19	**
Adult-Nymph	miR-3492	204.092	0.01	-14.3169	0	**
Adult-Nymph	miR-3495	2.6236	1.8473	-0.50613	0.271431	-
Adult-Nymph	miR-34a	0.01	1.0867	6.76381	0.00100901	**
Adult-Nymph	miR-34c*	0.01	38.468	11.9094	7.82503e-107	**
Adult-Nymph	miR-3501	0.01	1.956	7.61176	4.03625e-06	**
Adult-Nymph	miR-3506	0.01	2.0647	7.68979	2.02413e-06	**
Adult-Nymph	miR-3526	0.4373	61.288	7.13084	2.38574e-161	**
Adult-Nymph	miR-3530	0.01	19.7773	10.9496	2.8099e-55	**
Adult-Nymph	miR-3533	1.0932	4.89	2.16128	1.38802e-06	**
Adult-Nymph	miR-3544-5p	1.5304	0.01	-7.25776	5.83668e-05	**
Adult-Nymph	miR-3554	3.9354	0.01	-8.62037	1.30326e-11	**
Adult-Nymph	miR-3559-3p	0.01	3.1513	8.2998	2.03631e-09	**
Adult-Nymph	miR-3563-3p	6.5589	0.01	-9.35731	7.23185e-19	**
Adult-Nymph	miR-3568	5.7937	0.01	-9.17834	9.4519e-17	**
Adult-Nymph	miR-3569	0.01	37.0553	11.8555	6.16737e-103	**
Adult-Nymph	miR-3580-3p	239.838	0.01	-14.5498	0	**
Adult-Nymph	miR-3585-3p	3.0608	0.01	-8.25776	3.41685e-09	**
Adult-Nymph	miR-3591	0.01	1.7387	7.44187	1.60494e-05	**
Adult-Nymph	miR-3613-5p	6.231	0.01	-9.28332	5.83743e-18	**
Adult-Nymph	miR-3615	0.01	27.4927	11.4248	1.46954e-76	**
Adult-Nymph	miR-3622a-3p	2.6236	0.01	-8.0354	5.53252e-08	**
Adult-Nymph	miR-363-5p	0.01	1.7387	7.44187	1.60494e-05	**
Adult-Nymph	miR-3650	2.9515	0.01	-8.2053	6.8541e-09	**
Adult-Nymph	miR-3659	0.6559	1.1953	0.865825	0.24298	-
Adult-Nymph	miR-367	0.01	3.6947	8.52931	6.4587e-11	**
Adult-Nymph	miR-3673	49.7385	0.01	-12.2801	2.7616e-138	**
Adult-Nymph	miR-3674	1.0932	0.01	-6.77241	0.000945068	**
Adult-Nymph	miR-3691-3p	0.01	52.7033	12.3637	4.24232e-146	**
Adult-Nymph	miR-36b*	70.9456	672.647	3.24506	0	**
Adult-Nymph	miR-3717	0.1093	23.798	7.7664	2.52561e-64	**
Adult-Nymph	miR-3721	1.2025	26.9493	4.48614	1.69944e-59	**
Adult-Nymph	miR-3722	2.7329	0.01	-8.09429	2.75803e-08	**
Adult-Nymph	miR-375	1049.32	320.893	-1.70929	0	**
Adult-Nymph	miR-375-3p	3.826	4.7813	0.321566	0.327305	-
Adult-Nymph	miR-3762	0.01	1.0867	6.76381	0.00100901	**
Adult-Nymph	miR-378	6.7775	0.01	-9.40461	1.79722e-19	**
Adult-Nymph	miR-3782	1.749	0.8693	-1.0086	0.10453	-
Adult-Nymph	miR-378b	0.8745	1.1953	0.450842	0.512063	-
Adult-Nymph	miR-378c	17.3811	0.01	-10.7633	8.49466e-49	**
Adult-Nymph	miR-3791	21.4258	0.01	-11.0651	5.53538e-60	**
Adult-Nymph	miR-380*	3.3888	0.01	-8.40463	4.23305e-10	**
Adult-Nymph	miR-3801	15.3041	111.166	2.86073	2.66699e-165	**
Adult-Nymph	miR-3814-3p	0.01	7.498	9.55036	2.08574e-21	**
Adult-Nymph	miR-3827-5p	0.01	31.0787	11.6017	1.88702e-86	**
Adult-Nymph	miR-3830-5p	16.6159	0.01	-10.6983	1.11024e-46	**
Adult-Nymph	miR-3834-5p	0.01	9.454	9.88478	8.39361e-27	**
Adult-Nymph	miR-3886-5p	4238.48	0.01	-18.6932	0	**
Adult-Nymph	miR-3888-5p	13.7737	0.01	-10.4277	8.05095e-39	**
Adult-Nymph	miR-3896-5p	0.01	2.608	8.0268	6.42009e-08	**
Adult-Nymph	miR-3897-3p	0.01	1.304	7.0268	0.000253756	**
Adult-Nymph	miR-3897-5p	0.01	4.1293	8.68975	4.08495e-12	**
Adult-Nymph	miR-3908	1.749	0.01	-7.45039	1.4505e-05	**
Adult-Nymph	miR-3917	0.01	21.516	11.0712	4.49632e-60	**
Adult-Nymph	miR-3931	69.5245	103.125	0.568797	8.05045e-15	-
Adult-Nymph	miR-3934	1176.34	2719.71	1.20914	0	**
Adult-Nymph	miR-3958-3p	0.01	3.1513	8.2998	2.03631e-09	**
Adult-Nymph	miR-3958-5p	0.01	5.216	9.0268	4.10952e-15	**
Adult-Nymph	miR-3960	0.01	2.282	7.83415	5.09049e-07	**
Adult-Nymph	miR-3961	2.077	0.01	-7.69836	1.79699e-06	**
Adult-Nymph	miR-3963	0.01	3.4773	8.44182	2.56817e-10	**
Adult-Nymph	miR-3968	1.2025	0.978	-0.298131	0.653644	-
Adult-Nymph	miR-4000e-5p	0.01	2.0647	7.68979	2.02413e-06	**
Adult-Nymph	miR-4000f-5p	0.01	3.3687	8.39605	5.12111e-10	**
Adult-Nymph	miR-4001b-5p	2303.71	1954.37	-0.237256	3.31923e-59	-
Adult-Nymph	miR-4002-5p	0.01	1.63	7.34873	3.20035e-05	**
Adult-Nymph	miR-4003a-5p	0.01	3.912	8.61176	1.6243e-11	**
Adult-Nymph	miR-4006a-5p	47.3335	0.01	-12.2086	1.23678e-131	**
Adult-Nymph	miR-4006b-5p	0.01	87.2593	13.0911	2.04373e-241	**
Adult-Nymph	miR-4006e-5p	0.2186	31.622	7.17649	6.45055e-84	**
Adult-Nymph	miR-4013b-5p	0.01	1.956	7.61176	4.03625e-06	**
Adult-Nymph	miR-4017-3p	0.01	21.4073	11.0639	8.96596e-60	**
Adult-Nymph	miR-4018b-5p	0.01	2.608	8.0268	6.42009e-08	**
Adult-Nymph	miR-4020a-5p	0.01	1.63	7.34873	3.20035e-05	**
Adult-Nymph	miR-4020b-5p	0.01	2.1733	7.76374	1.01508e-06	**
Adult-Nymph	miR-4022-3p	3.6074	0.01	-8.49482	1.05197e-10	**
Adult-Nymph	miR-4024-5p	2.4049	1.63	-0.561105	0.248251	-
Adult-Nymph	miR-4035-3p	1.3118	0.01	-7.0354	0.000234863	**
Adult-Nymph	miR-4047-3p	0.01	1.63	7.34873	3.20035e-05	**
Adult-Nymph	miR-4048-3p	28.6406	22.7113	-0.334651	0.0122008	-
Adult-Nymph	miR-4055-5p	0.01	8.15	9.67066	3.31759e-23	**
Adult-Nymph	miR-4057	0.01	1.1953	6.90123	0.000506006	**
Adult-Nymph	miR-4062-3p	0.01	27.2753	11.4134	5.84333e-76	**
Adult-Nymph	miR-4064-5p	0.01	1.8473	7.52927	8.04855e-06	**
Adult-Nymph	miR-4073-5p	3.6074	0.01	-8.49482	1.05197e-10	**
Adult-Nymph	miR-4077d-5p	1.0932	0.01	-6.77241	0.000945068	**
Adult-Nymph	miR-4081-3p	0.01	4.7813	8.90126	6.49755e-14	**
Adult-Nymph	miR-4085-3p	1.3118	0.01	-7.0354	0.000234863	**
Adult-Nymph	miR-4087-3p	9.1825	0.01	-9.84274	4.01298e-26	**
Adult-Nymph	miR-4090-3p	0.01	6.846	9.41912	1.31129e-19	**
Adult-Nymph	miR-4095-5p	0.01	9.0193	9.81687	1.32711e-25	**
Adult-Nymph	miR-4099-3p	0.01	1.0867	6.76381	0.00100901	**
Adult-Nymph	miR-4104-5p	0.7652	3.4773	2.18406	4.5734e-05	**
Adult-Nymph	miR-4106-3p	0.01	5.1073	8.99642	8.19466e-15	**
Adult-Nymph	miR-4107-5p	13.9924	0.5433	-4.68675	2.20219e-32	**
Adult-Nymph	miR-4110-3p	1.3118	0.01	-7.0354	0.000234863	**
Adult-Nymph	miR-4110-5p	60.3421	0.01	-12.5589	1.30528e-167	**
Adult-Nymph	miR-4112-3p	102.756	0.01	-13.3269	6.51458e-285	**
Adult-Nymph	miR-4120-5p	0.01	4.3467	8.76378	1.02733e-12	**
Adult-Nymph	miR-4123-5p	0.01	7.9327	9.63167	1.31918e-22	**
Adult-Nymph	miR-4128-3p	0.01	1.1953	6.90123	0.000506006	**
Adult-Nymph	miR-4133-3p	3.4981	0.01	-8.45043	2.11023e-10	**
Adult-Nymph	miR-4134-5p	0.01	5.9767	9.22321	3.27804e-17	**
Adult-Nymph	miR-4135-3p	0.1093	2.4993	4.51516	1.6597e-06	**
Adult-Nymph	miR-4138-5p	11.8061	0.01	-10.2053	2.22681e-33	**
Adult-Nymph	miR-4144-5p	0.01	15.7567	10.6217	3.45982e-44	**
Adult-Nymph	miR-4145-3p	23.8307	0.01	-11.2186	1.23599e-66	**
Adult-Nymph	miR-4150-5p	0.01	1.5213	7.24916	6.3817e-05	**
Adult-Nymph	miR-4156-3p	1.4211	0.5433	-1.38719	0.061742	-
Adult-Nymph	miR-4159-3p	0.01	143.983	13.8136	0	**
Adult-Nymph	miR-4169-3p	0.01	3.3687	8.39605	5.12111e-10	**
Adult-Nymph	miR-4174-3p	0.01	8.15	9.67066	3.31759e-23	**
Adult-Nymph	miR-4175-3p	167.143	1838.42	3.45931	0	**
Adult-Nymph	miR-4182-3p	0.01	5.6507	9.14229	2.59916e-16	**
Adult-Nymph	miR-4183-5p	0.01	12.2793	10.262	1.3512e-34	**
Adult-Nymph	miR-4187-5p	2.7329	0.01	-8.09429	2.75803e-08	**
Adult-Nymph	miR-4199-3p	0.01	4.89	8.93369	3.25844e-14	**
Adult-Nymph	miR-4203-3p	0.01	6.194	9.27473	8.24395e-18	**
Adult-Nymph	miR-4206-3p	22.4096	37.2727	0.734002	4.88198e-09	-
Adult-Nymph	miR-4207-3p	0.01	10.9753	10.1	5.34066e-31	**
Adult-Nymph	miR-4208-3p	12.8992	0.01	-10.3331	2.11077e-36	**
Adult-Nymph	miR-4209-5p	0.9838	2.0647	1.0695	0.0636821	-
Adult-Nymph	miR-4214-5p	0.01	1.8473	7.52927	8.04855e-06	**
Adult-Nymph	miR-4215-3p	2.1863	0.01	-7.77235	8.95819e-07	**
Adult-Nymph	miR-4216-3p	0.01	24.8847	11.281	2.29578e-69	**
Adult-Nymph	miR-422a	1.9677	0.01	-7.62037	3.6047e-06	**
Adult-Nymph	miR-423*	0.01	244.391	14.5769	0	**
Adult-Nymph	miR-423-3p	0.2186	2.8253	3.69204	1.75019e-06	**
Adult-Nymph	miR-423-5p	0.3279	254.389	9.59956	0	**
Adult-Nymph	miR-4257	0.01	569.739	15.798	0	**
Adult-Nymph	miR-4259	27.8754	0.01	-11.4448	8.05407e-78	**
Adult-Nymph	miR-427	7.5428	0.01	-9.55896	1.37509e-21	**
Adult-Nymph	miR-4272	1.9677	0.01	-7.62037	3.6047e-06	**
Adult-Nymph	miR-4290	34.9809	0.01	-11.7724	1.79861e-97	**
Adult-Nymph	miR-4298	0.01	14.1267	10.4642	1.0843e-39	**
Adult-Nymph	miR-432	0.01	1.304	7.0268	0.000253756	**
Adult-Nymph	miR-432-5p	0.01	1.4127	7.14231	0.000127255	**
Adult-Nymph	miR-4419b	2.9515	0.978	-1.59354	0.00241635	**
Adult-Nymph	miR-4427	0.01	5.3247	9.05656	2.06088e-15	**
Adult-Nymph	miR-4429	0.2186	3.26	3.89851	1.42677e-07	**
Adult-Nymph	miR-4432	0.01	13.1487	10.3607	5.4051e-37	**
Adult-Nymph	miR-4434	0.01	50.9647	12.3153	2.65116e-141	**
Adult-Nymph	miR-4440	0.01	4.4553	8.79938	5.15191e-13	**
Adult-Nymph	miR-4441	0.01	6.0853	9.24918	1.6439e-17	**
Adult-Nymph	miR-4443	0.01	14.7787	10.5293	1.72469e-41	**
Adult-Nymph	miR-4448	9.8384	488.674	5.6343	0	**
Adult-Nymph	miR-4451	12.4619	4.564	-1.44915	3.88839e-09	**
Adult-Nymph	miR-4454	0.01	24.9933	11.2873	1.15131e-69	**
Adult-Nymph	miR-4455	0.01	3.3687	8.39605	5.12111e-10	**
Adult-Nymph	miR-4459	0.01	4.3467	8.76378	1.02733e-12	**
Adult-Nymph	miR-4464	0.01	2.3907	7.90129	2.55282e-07	**
Adult-Nymph	miR-4472	0.01	6.52	9.34873	1.03972e-18	**
Adult-Nymph	miR-4483	0.01	1.1953	6.90123	0.000506006	**
Adult-Nymph	miR-4487	3.7167	0.01	-8.53788	5.24421e-11	**
Adult-Nymph	miR-449	0.01	4.564	8.83415	2.58362e-13	**
Adult-Nymph	miR-4491	1.3118	0.01	-7.0354	0.000234863	**
Adult-Nymph	miR-4496	12.7899	0.01	-10.3208	4.23414e-36	**
Adult-Nymph	miR-4497	8.1986	0.01	-9.67923	2.1105e-23	**
Adult-Nymph	miR-4499	3.1701	0.01	-8.30838	1.70334e-09	**
Adult-Nymph	miR-449c	0.01	4.0207	8.6513	8.14567e-12	**
Adult-Nymph	miR-4502	0.01	7.9327	9.63167	1.31918e-22	**
Adult-Nymph	miR-4505	0.4373	2.282	2.3836	0.000563439	**
Adult-Nymph	miR-4507	249.567	13.2573	-4.23457	0	**
Adult-Nymph	miR-4508	0.01	1.63	7.34873	3.20035e-05	**
Adult-Nymph	miR-450b-3p	1.6397	0.01	-7.35729	2.90966e-05	**
Adult-Nymph	miR-451	0.01	83.9993	13.0362	2.00729e-232	**
Adult-Nymph	miR-4510	0.01	2.7167	8.08571	3.2196e-08	**
Adult-Nymph	miR-4511	0.01	1.1953	6.90123	0.000506006	**
Adult-Nymph	miR-4515	0.01	81.6087	12.9945	7.88642e-226	**
Adult-Nymph	miR-451a	0.01	80.7393	12.9791	1.9715e-223	**
Adult-Nymph	miR-454*	838.12	59.332	-3.82028	0	**
Adult-Nymph	miR-4543	0.01	8.0413	9.65128	6.6155e-23	**
Adult-Nymph	miR-4546	16.288	1.304	-3.64279	1.10545e-31	**
Adult-Nymph	miR-458	4.5912	0.01	-8.84273	2.00026e-13	**
Adult-Nymph	miR-46	1.749	0.01	-7.45039	1.4505e-05	**
Adult-Nymph	miR-4618	0.01	1.8473	7.52927	8.04855e-06	**
Adult-Nymph	miR-4622	0.01	12.1707	10.2492	2.69438e-34	**
Adult-Nymph	miR-4634	0.01	42.1627	12.0418	5.03896e-117	**
Adult-Nymph	miR-4639-5p	0.01	69.9813	12.7728	9.31136e-194	**
Adult-Nymph	miR-4644	5.4658	392.178	6.16493	0	**
Adult-Nymph	miR-4651	13.0085	132.465	3.34808	4.78734e-229	**
Adult-Nymph	miR-4659b-3p	2.6236	1.63	-0.686676	0.148489	-
Adult-Nymph	miR-4666a-3p	0.01	2.7167	8.08571	3.2196e-08	**
Adult-Nymph	miR-466f-3p	5.4658	0.01	-9.09429	7.62943e-16	**
Adult-Nymph	miR-466i-5p	2.7329	9.9973	1.87111	2.6085e-10	**
Adult-Nymph	miR-4674	0.01	5.6507	9.14229	2.59916e-16	**
Adult-Nymph	miR-4679	6.8869	0.01	-9.42771	8.95935e-20	**
Adult-Nymph	miR-4686	0.01	1.8473	7.52927	8.04855e-06	**
Adult-Nymph	miR-4691-3p	0.01	39.8807	11.9615	9.92822e-111	**
Adult-Nymph	miR-4705	0.01	1.1953	6.90123	0.000506006	**
Adult-Nymph	miR-4709-3p	0.01	1.0867	6.76381	0.00100901	**
Adult-Nymph	miR-471*	0.01	21.0813	11.0417	7.10912e-59	**
Adult-Nymph	miR-4711-5p	1.0932	0.01	-6.77241	0.000945068	**
Adult-Nymph	miR-4722-5p	0.01	3.8033	8.57111	3.23896e-11	**
Adult-Nymph	miR-4760-5p	0.01	2.0647	7.68979	2.02413e-06	**
Adult-Nymph	miR-4770	5.2471	0.01	-9.03538	3.07001e-15	**
Adult-Nymph	miR-4784	0.01	31.4047	11.6168	2.37989e-87	**
Adult-Nymph	miR-4792	0.5466	12.062	4.46384	2.89938e-27	**
Adult-Nymph	miR-4798-5p	0.8745	3.4773	1.99144	0.000121067	**
Adult-Nymph	miR-4801	0.01	5.216	9.0268	4.10952e-15	**
Adult-Nymph	miR-4803	0.01	8.5847	9.74562	2.09829e-24	**
Adult-Nymph	miR-4814-5p	0.01	7.824	9.61176	2.63052e-22	**
Adult-Nymph	miR-483	4.0447	0.01	-8.65989	6.49692e-12	**
Adult-Nymph	miR-484	0.01	1.956	7.61176	4.03625e-06	**
Adult-Nymph	miR-4863*	0.01	103.016	13.3306	7.04996e-285	**
Adult-Nymph	miR-486-5p	0.01	452.488	15.4656	0	**
Adult-Nymph	miR-4870	294.386	0.01	-14.8454	0	**
Adult-Nymph	miR-4871	2.7329	0.01	-8.09429	2.75803e-08	**
Adult-Nymph	miR-4877	0.01	103.668	13.3397	1.12137e-286	**
Adult-Nymph	miR-49	4.7006	0.01	-8.8767	9.97153e-14	**
Adult-Nymph	miR-4916-3p	0.01	1.304	7.0268	0.000253756	**
Adult-Nymph	miR-492	0.01	3.6947	8.52931	6.4587e-11	**
Adult-Nymph	miR-4935	0.01	1.63	7.34873	3.20035e-05	**
Adult-Nymph	miR-4938	1.4211	0.652	-1.12406	0.11227	-
Adult-Nymph	miR-4942-3p	0.01	12.714	10.3122	8.54598e-36	**
Adult-Nymph	miR-4945-5p	1.3118	0.01	-7.0354	0.000234863	**
Adult-Nymph	miR-4948-3p	1.2025	0.01	-6.90989	0.000471128	**
Adult-Nymph	miR-495	0.01	4.564	8.83415	2.58362e-13	**
Adult-Nymph	miR-499a-5p	0.01	2.1733	7.76374	1.01508e-06	**
Adult-Nymph	miR-5089	0.01	2.0647	7.68979	2.02413e-06	**
Adult-Nymph	miR-509-5p	1.2025	137.681	6.83915	0	**
Adult-Nymph	miR-5097	0.01	7.498	9.55036	2.08574e-21	**
Adult-Nymph	miR-509b	14.9762	0.01	-10.5485	3.80434e-42	**
Adult-Nymph	miR-5100	0.01	15.7567	10.6217	3.45982e-44	**
Adult-Nymph	miR-5101	12.7899	0.5433	-4.55711	3.0271e-29	**
Adult-Nymph	miR-5106	125.822	154.633	0.297461	1.84664e-07	-
Adult-Nymph	miR-5107	1.3118	0.01	-7.0354	0.000234863	**
Adult-Nymph	miR-5110	0.01	2.4993	7.96538	1.28021e-07	**
Adult-Nymph	miR-5111-5p	0.01	35.0993	11.7772	1.53254e-97	**
Adult-Nymph	miR-5112	0.01	32.8173	11.6802	3.01956e-91	**
Adult-Nymph	miR-5115	0.01	22.2767	11.1213	3.58658e-62	**
Adult-Nymph	miR-5119	3.1701	10.3233	1.7033	1.7479e-09	**
Adult-Nymph	miR-5126	0.01	8.9107	9.79939	2.64634e-25	**
Adult-Nymph	miR-514	64.1681	0.01	-12.6476	3.4226e-178	**
Adult-Nymph	miR-5194	0.01	60.962	12.5737	7.03715e-169	**
Adult-Nymph	miR-5305	3.3888	6.6287	0.967951	0.00188696	-
Adult-Nymph	miR-5306	0.01	12.388	10.2747	6.77611e-35	**
Adult-Nymph	miR-5307	356.368	239.936	-0.570718	1.42304e-47	-
Adult-Nymph	miR-5308	5.1378	81.6087	3.9895	1.32884e-163	**
Adult-Nymph	miR-5309	2.6236	185.168	6.14114	0	**
Adult-Nymph	miR-5310	16.9439	17.4953	0.0462014	0.776493	-
Adult-Nymph	miR-5311	0.01	2.7167	8.08571	3.2196e-08	**
Adult-Nymph	miR-5312	1.5304	0.5433	-1.49409	0.0400871	*
Adult-Nymph	miR-5314	1.4211	0.4347	-1.70892	0.0299241	*
Adult-Nymph	miR-5315	10.1663	15.8653	0.64208	0.000703728	-
Adult-Nymph	miR-5317a	5.5751	0.01	-9.12285	3.80336e-16	**
Adult-Nymph	miR-5350a	1.0932	0.01	-6.77241	0.000945068	**
Adult-Nymph	miR-5350d	0.01	2.4993	7.96538	1.28021e-07	**
Adult-Nymph	miR-5361	792.317	1.4127	-9.13148	0	**
Adult-Nymph	miR-5391	87.9988	21.7333	-2.01758	1.59281e-87	**
Adult-Nymph	miR-5398-5p	30.0617	7.9327	-1.92204	3.64609e-29	**
Adult-Nymph	miR-5423	0.5466	13.366	4.61194	1.19974e-30	**
Adult-Nymph	miR-5431	0.01	6.6287	9.37258	5.21407e-19	**
Adult-Nymph	miR-543-3p	0.01	4.1293	8.68975	4.08495e-12	**
Adult-Nymph	miR-5444a	3.3888	0.01	-8.40463	4.23305e-10	**
Adult-Nymph	miR-5447	0.7652	2.282	1.57639	0.00851873	**
Adult-Nymph	miR-5466	2.1863	1.304	-0.745548	0.157654	-
Adult-Nymph	miR-548ab	0.01	5.6507	9.14229	2.59916e-16	**
Adult-Nymph	miR-548ah-5p	1.749	0.01	-7.45039	1.4505e-05	**
Adult-Nymph	miR-550b-2-5p	0.01	6.846	9.41912	1.31129e-19	**
Adult-Nymph	miR-552	0.01	33.0347	11.6898	7.59388e-92	**
Adult-Nymph	miR-556-3p	0.01	1.63	7.34873	3.20035e-05	**
Adult-Nymph	miR-5589-3p	2.6236	0.4347	-2.59346	9.73258e-05	**
Adult-Nymph	miR-5605	7.7614	3.586	-1.11394	0.000158046	**
Adult-Nymph	miR-5605*	0.01	5.3247	9.05656	2.06088e-15	**
Adult-Nymph	miR-5610	0.01	3.912	8.61176	1.6243e-11	**
Adult-Nymph	miR-5612*	1.5304	0.01	-7.25776	5.83668e-05	**
Adult-Nymph	miR-562	1.8584	0.01	-7.53792	7.23091e-06	**
Adult-Nymph	miR-563	3.3888	5.7593	0.765119	0.0177828	-
Adult-Nymph	miR-564	35.3088	0.01	-11.7858	2.22825e-98	**
Adult-Nymph	miR-5703	1193.29	0.1087	-13.4223	0	**
Adult-Nymph	miR-571	0.4373	61.1793	7.12828	4.72394e-161	**
Adult-Nymph	miR-5710	0.01	19.7773	10.9496	2.8099e-55	**
Adult-Nymph	miR-574-5p	0.4373	2.608	2.57625	0.000110498	**
Adult-Nymph	miR-576-3p	4.3726	0.01	-8.77235	8.04887e-13	**
Adult-Nymph	miR-578	0.01	2.1733	7.76374	1.01508e-06	**
Adult-Nymph	miR-580	1.4211	0.01	-7.15086	0.000117082	**
Adult-Nymph	miR-581	26.7823	2.0647	-3.69728	8.67287e-52	**
Adult-Nymph	miR-584-5p	0.01	3.4773	8.44182	2.56817e-10	**
Adult-Nymph	miR-585	0.01	1.7387	7.44187	1.60494e-05	**
Adult-Nymph	miR-595	0.01	2.1733	7.76374	1.01508e-06	**
Adult-Nymph	miR-598-3p	1.5304	0.01	-7.25776	5.83668e-05	**
Adult-Nymph	miR-619	1104.63	0.01	-16.7532	0	**
Adult-Nymph	miR-620	2.6236	1.5213	-0.786243	0.104107	-
Adult-Nymph	miR-625	6.231	0.01	-9.28332	5.83743e-18	**
Adult-Nymph	miR-626	1.0932	0.01	-6.77241	0.000945068	**
Adult-Nymph	miR-632	1.2025	0.01	-6.90989	0.000471128	**
Adult-Nymph	miR-63-5p	6.0123	0.01	-9.23177	2.34893e-17	**
Adult-Nymph	miR-63a	7.8707	0.01	-9.62035	1.70356e-22	**
Adult-Nymph	miR-63b	0.01	2.3907	7.90129	2.55282e-07	**
Adult-Nymph	miR-644a	16.8346	0.01	-10.7172	2.7591e-47	**
Adult-Nymph	miR-648	0.1093	1.1953	3.45101	0.003533	**
Adult-Nymph	miR-64b	1.3118	0.01	-7.0354	0.000234863	**
Adult-Nymph	miR-664	86.7964	824.345	3.24754	0	**
Adult-Nymph	miR-669m-5p	0.01	62.4833	12.6093	4.47758e-173	**
Adult-Nymph	miR-669n	0.2186	10.106	5.53077	1.54534e-25	**
Adult-Nymph	miR-67	1.5304	1.8473	0.271509	0.608426	-
Adult-Nymph	miR-679-5p	0.01	237.98	14.5386	0	**
Adult-Nymph	miR-7	16.288	9.2367	-0.81836	2.18319e-05	-
Adult-Nymph	miR-7*	5.4658	0.01	-9.09429	7.62943e-16	**
Adult-Nymph	miR-705	0.01	11.3013	10.1423	6.7356e-32	**
Adult-Nymph	miR-709	0.1093	170.715	10.6091	0	**
Adult-Nymph	miR-71	20.9885	516.927	4.62229	0	**
Adult-Nymph	miR-71*	120.793	4.7813	-4.65899	4.40139e-268	**
Adult-Nymph	miR-713	6.3403	8.476	0.418832	0.0937603	-
Adult-Nymph	miR-71-3p	0.01	5.868	9.19673	6.53663e-17	**
Adult-Nymph	miR-71-5p	0.01	41.6193	12.023	1.58869e-115	**
Adult-Nymph	miR-716b	47.5522	73.7847	0.63381	4.5749e-13	-
Adult-Nymph	miR-71c	0.01	562.35	15.7792	0	**
Adult-Nymph	miR-725	0.01	1.7387	7.44187	1.60494e-05	**
Adult-Nymph	miR-727*	4.9192	0.01	-8.94228	2.47807e-14	**
Adult-Nymph	miR-733	313.954	0.01	-14.9383	0	**
Adult-Nymph	miR-744-5p	0.01	1.63	7.34873	3.20035e-05	**
Adult-Nymph	miR-745	0.01	4.564	8.83415	2.58362e-13	**
Adult-Nymph	miR-745b	2.077	2.608	0.328443	0.463384	-
Adult-Nymph	miR-750	151.62	235.915	0.637806	9.57951e-39	-
Adult-Nymph	miR-750*	0.01	3.4773	8.44182	2.56817e-10	**
Adult-Nymph	miR-750-3p	63.4029	0.4347	-7.18838	1.37591e-167	**
Adult-Nymph	miR-753c	0.01	42.706	12.0602	1.59824e-118	**
Adult-Nymph	miR-756	0.01	2.7167	8.08571	3.2196e-08	**
Adult-Nymph	miR-7-5p	15.0855	9.0193	-0.742075	0.000174443	-
Adult-Nymph	miR-762	0.01	1.0867	6.76381	0.00100901	**
Adult-Nymph	miR-79	4.2633	36.2947	3.08972	1.95948e-59	**
Adult-Nymph	miR-79*	6.7775	0.01	-9.40461	1.79722e-19	**
Adult-Nymph	miR-79-3p	0.01	40.2067	11.9732	1.25214e-111	**
Adult-Nymph	miR-79-5p	53.4552	4.0207	-3.73281	1.29357e-102	**
Adult-Nymph	miR-8	207.153	61.1793	-1.75958	2.14805e-169	**
Adult-Nymph	miR-8*	10.4943	0.01	-10.0354	9.45312e-30	**
Adult-Nymph	miR-81a	4.9192	0.01	-8.94228	2.47807e-14	**
Adult-Nymph	miR-82	20.2233	0.01	-10.9818	1.17143e-56	**
Adult-Nymph	miR-8-3p	0.01	62.8093	12.6168	5.64708e-174	**
Adult-Nymph	miR-8-5p	0.01	1.7387	7.44187	1.60494e-05	**
Adult-Nymph	miR-87	6.8869	5.216	-0.400911	0.147074	-
Adult-Nymph	miR-873	1.8584	0.01	-7.53792	7.23091e-06	**
Adult-Nymph	miR-87-3p	0.01	5.1073	8.99642	8.19466e-15	**
Adult-Nymph	miR-87a	4.154	0.01	-8.69836	3.23879e-12	**
Adult-Nymph	miR-87b-3p	5.0285	4.89	-0.0402936	0.894366	-
Adult-Nymph	miR-881	147.248	0.01	-13.846	0	**
Adult-Nymph	miR-9	1955	341.648	-2.51658	0	**
Adult-Nymph	miR-9*	0.01	6.7373	9.39603	2.6148e-19	**
Adult-Nymph	miR-92	0.4373	760.667	10.7644	0	**
Adult-Nymph	miR-920	0.5466	3.1513	2.52739	2.411e-05	**
Adult-Nymph	miR-922	0.01	2.282	7.83415	5.09049e-07	**
Adult-Nymph	miR-92a	18.8022	799.352	5.40986	0	**
Adult-Nymph	miR-92a*	4.7006	0.01	-8.8767	9.97153e-14	**
Adult-Nymph	miR-92a-3p	0.01	68.2427	12.7365	5.81897e-189	**
Adult-Nymph	miR-92b	14.8669	0.4347	-5.09594	7.83929e-36	**
Adult-Nymph	miR-92b*	0.01	38.0333	11.893	1.23721e-105	**
Adult-Nymph	miR-92b-3p	0.2186	65.526	8.22763	8.28569e-177	**
Adult-Nymph	miR-92b-5p	0.01	137.898	13.7513	0	**
Adult-Nymph	miR-932-3p	0.01	6.846	9.41912	1.31129e-19	**
Adult-Nymph	miR-943	0.01	10.9753	10.1	5.34066e-31	**
Adult-Nymph	miR-944	0.01	3.4773	8.44182	2.56817e-10	**
Adult-Nymph	miR-95	7.4334	0.01	-9.53788	2.75839e-21	**
Adult-Nymph	miR-954-5p	0.01	2.4993	7.96538	1.28021e-07	**
Adult-Nymph	miR-957-5p	2.077	0.01	-7.69836	1.79699e-06	**
Adult-Nymph	miR-959-5p	3.3888	0.01	-8.40463	4.23305e-10	**
Adult-Nymph	miR-9-5p	1952.81	0.01	-17.5752	0	**
Adult-Nymph	miR-96	7.8707	14.2353	0.854909	3.84604e-05	-
Adult-Nymph	miR-961	1.0932	98.9953	6.50073	9.69149e-254	**
Adult-Nymph	miR-965-5p	0.01	31.296	11.6118	4.74566e-87	**
Adult-Nymph	miR-96-5p	0.01	12.6053	10.2998	1.70412e-35	**
Adult-Nymph	miR-967-5p	0.01	5.7593	9.16975	1.30345e-16	**
Adult-Nymph	miR-98	0.01	100.517	13.2951	5.52327e-278	**
Adult-Nymph	miR-980	0.01	3.6947	8.52931	6.4587e-11	**
Adult-Nymph	miR-981	23.0655	1.4127	-4.02921	9.31912e-48	**
Adult-Nymph	miR-981-3p	0.01	1.5213	7.24916	6.3817e-05	**
Adult-Nymph	miR-987	0.01	1.304	7.0268	0.000253756	**
Adult-Nymph	miR-989	0.01	4.89	8.93369	3.25844e-14	**
Adult-Nymph	miR-993	0.7652	19.234	4.65168	9.25396e-44	**
Adult-Nymph	miR-993*	6.231	128.444	4.36553	4.44435e-273	**
Adult-Nymph	miR-993-5p	0.01	128.987	13.6549	0	**
Adult-Nymph	miR-993a*	6.1217	129.422	4.40201	1.24284e-276	**
Adult-Nymph	miR-993b*	6.5589	129.748	4.30611	2.35119e-273	**
Adult-Nymph	miR-998-5p	23.9401	0.01	-11.2252	6.16154e-67	**
Adult-Nymph	miR-99a	2.5143	0.8693	-1.53223	0.00665827	**
Adult-Nymph	miR-99b	8.1986	9.8887	0.270403	0.230155	-
Adult-Nymph	miR-9a	2107.27	327.63	-2.68524	0	**
Adult-Nymph	miR-9a-5p	0.01	349.689	15.0938	0	**
Adult-Nymph	miR-9b	1.4211	0.2173	-2.70925	0.00403082	**
Adult-Nymph	miR-iab-8	0.01	1.0867	6.76381	0.00100901	**

## Sheet: Larvae-Nymph
pairwise	miR-name	BPHAD718-std	XYLY328-std	fold-change(log2 XYLY328/BPHAD718)	p-value	sig-lable
Larvae-Nymph	bantam	69.3403	24.776	-1.48475	4.95532e-47	**
Larvae-Nymph	bantam-b	4.1685	0.01	-8.70338	1.79671e-12	**
Larvae-Nymph	let-7	2.0334	10.432	2.35905	1.82011e-14	**
Larvae-Nymph	let-7-5p	5448.9	16954.7	1.63765	0	**
Larvae-Nymph	let-7b	571.6	82.152	-2.79864	0	**
Larvae-Nymph	let-7b-5p	522.492	79.544	-2.71558	0	**
Larvae-Nymph	let-7c	220.221	34.7733	-2.6629	5.89701713871576e-310	**
Larvae-Nymph	let-7d	12.3023	1.7387	-2.82285	7.01822e-20	**
Larvae-Nymph	let-7d-3p	0.01	1.5213	7.24916	3.67504e-05	**
Larvae-Nymph	let-7d-5p	13.5224	4.1293	-1.71138	2.15608e-12	**
Larvae-Nymph	let-7e	54.0895	2.4993	-4.43575	5.09728e-120	**
Larvae-Nymph	let-7e-5p	52.8694	33.6867	-0.650254	1.88476e-10	-
Larvae-Nymph	let-7f-5p	544.25	77.8053	-2.80633	0	**
Larvae-Nymph	let-7g	3.5585	12.9313	1.86153	2.24745e-13	**
Larvae-Nymph	let-7g-5p	31.7216	7.0633	-2.16705	1.56257e-36	**
Larvae-Nymph	let-7i	19.826	13.366	-0.568826	0.000548369	-
Larvae-Nymph	let-7i-5p	19.9277	12.062	-0.724306	1.75816e-05	-
Larvae-Nymph	let-7j	5.9986	2.8253	-1.08622	0.000981102	**
Larvae-Nymph	lin-4-3p	14.9458	0.01	-10.5455	7.10025e-43	**
Larvae-Nymph	lsy-6	0.01	139.745	13.7705	0	**
Larvae-Nymph	miR-1	21705.6	28529.6	0.394388	0	-
Larvae-Nymph	miR-10	5064.99	1558.82	-1.7001	0	**
Larvae-Nymph	miR-10*	598.848	635.374	0.0854165	0.00134123	-
Larvae-Nymph	miR-100	35.3818	391.526	3.46803	0	**
Larvae-Nymph	miR-100*	0.01	1.5213	7.24916	3.67504e-05	**
Larvae-Nymph	miR-1000-5p	0.01	9.5627	9.90127	1.59273e-28	**
Larvae-Nymph	miR-100-5p	36.5002	431.081	3.56198	0	**
Larvae-Nymph	miR-100a	0.01	340.561	15.0556	0	**
Larvae-Nymph	miR-100b	834.727	0.01	-16.349	0	**
Larvae-Nymph	miR-101	8.2354	22.168	1.42857	1.9291e-15	**
Larvae-Nymph	miR-1010-5p	0.4067	5.542	3.76837	2.15075e-12	**
Larvae-Nymph	miR-101-3p	8.4388	20.212	1.2601	5.68041e-12	**
Larvae-Nymph	miR-101a	7.6254	19.56	1.35902	6.77634e-13	**
Larvae-Nymph	miR-101a-3p	8.1338	20.864	1.35901	1.16762e-13	**
Larvae-Nymph	miR-103	14.4374	80.3047	2.47567	4.32653e-107	**
Larvae-Nymph	miR-103a-3p	14.2341	79.1093	2.4745	1.82337e-105	**
Larvae-Nymph	miR-10-3p	589.392	622.008	0.0777047	0.0038466	-
Larvae-Nymph	miR-10-5p	5042.83	1552.09	-1.70002	0	**
Larvae-Nymph	miR-107	16.1658	86.8247	2.42516	6.61085e-113	**
Larvae-Nymph	miR-107b	3.8635	13.8007	1.83676	5.99257e-14	**
Larvae-Nymph	miR-10a	5181.91	1608.92	-1.68739	0	**
Larvae-Nymph	miR-10a-5p	5042.12	1553.61	-1.69841	0	**
Larvae-Nymph	miR-10b	3.1518	1.304	-1.27323	0.0071835	**
Larvae-Nymph	miR-10b-5p	2105.12	0.1087	-14.2413	0	**
Larvae-Nymph	miR-10c	2.8468	1.4127	-1.01089	0.0339093	*
Larvae-Nymph	miR-10d	2.7451	0.326	-3.07391	1.05752e-05	**
Larvae-Nymph	miR-1175	8.4388	65.6347	2.95935	1.69467e-106	**
Larvae-Nymph	miR-1175*	0.01	67.156	12.7133	7.44187e-196	**
Larvae-Nymph	miR-1175-3p	9.1505	68.2427	2.89875	2.34452e-108	**
Larvae-Nymph	miR-1188-5p	0.01	1.4127	7.14231	7.60291e-05	**
Larvae-Nymph	miR-1193-5p	17.0809	0.01	-10.7382	6.72972e-49	**
Larvae-Nymph	miR-1194	11.5906	0.01	-10.1787	2.07215e-33	**
Larvae-Nymph	miR-1198-5p	1.3217	0.7607	-0.796995	0.246166	-
Larvae-Nymph	miR-1199-3p	4.2702	0.5433	-2.97448	4.7555e-08	**
Larvae-Nymph	miR-12	8.6421	2.0647	-2.06545	2.0571e-10	**
Larvae-Nymph	miR-1202	130.547	0.01	-13.6723	0	**
Larvae-Nymph	miR-1207-5p	0.915	1.5213	0.733461	0.236118	-
Larvae-Nymph	miR-122	4.6769	1.4127	-1.7271	3.72841e-05	**
Larvae-Nymph	miR-1224-5p	1.7284	0.5433	-1.66962	0.0164976	*
Larvae-Nymph	miR-122-5p	6.202	14.018	1.17648	5.68856e-08	**
Larvae-Nymph	miR-1227	12.6073	0.01	-10.3	2.80669e-36	**
Larvae-Nymph	miR-1228-5p	2.5418	1.1953	-1.08848	0.0336734	*
Larvae-Nymph	miR-1232	0.01	14.7787	10.5293	1.11605e-43	**
Larvae-Nymph	miR-124	3164.44	39.8807	-6.31011	0	**
Larvae-Nymph	miR-124-3p	4748.18	31.4047	-7.24025	0	**
Larvae-Nymph	miR-1244	8.5404	2.608	-1.71136	2.57555e-08	**
Larvae-Nymph	miR-1246	0.01	1.956	7.61176	2.00628e-06	**
Larvae-Nymph	miR-124a	198.057	6.4113	-4.94915	0	**
Larvae-Nymph	miR-124a*	0.01	3.8033	8.57111	8.61365e-12	**
Larvae-Nymph	miR-124b	251.943	209.944	-0.263093	1.68448e-09	-
Larvae-Nymph	miR-124e	1.0167	0.01	-6.66775	0.00139952	**
Larvae-Nymph	miR-1254	235.065	498.128	1.08345	2.20775e-202	**
Larvae-Nymph	miR-125a	1.4234	347.516	7.93159	0	**
Larvae-Nymph	miR-125a-5p	0.01	1.5213	7.24916	3.67504e-05	**
Larvae-Nymph	miR-125b*	0.01	1.8473	7.52927	4.15058e-06	**
Larvae-Nymph	miR-125b-5p	20.0294	356.861	4.15517	0	**
Larvae-Nymph	miR-125c	16.3692	341.974	4.38483	0	**
Larvae-Nymph	miR-12-5p	91.5047	96.17	0.0717411	0.293261	-
Larvae-Nymph	miR-1260a	7.2187	22.7113	1.6536	3.29201e-19	**
Larvae-Nymph	miR-1260b	0.1017	1.5213	3.90291	0.000321544	**
Larvae-Nymph	miR-1261	2.3385	2.934	0.327285	0.424809	-
Larvae-Nymph	miR-1265	0.01	1.1953	6.90123	0.000325399	**
Larvae-Nymph	miR-1268	3.2535	0.8693	-1.90407	0.000256885	**
Larvae-Nymph	miR-1268a	1.2201	1.956	0.680907	0.206155	-
Larvae-Nymph	miR-1268b	5.7953	13.692	1.24038	2.21896e-08	**
Larvae-Nymph	miR-1269	0.01	2.1733	7.76374	4.68765e-07	**
Larvae-Nymph	miR-1270	2.2368	7.824	1.80647	2.48086e-08	**
Larvae-Nymph	miR-127-3p	2.5418	1.0867	-1.2259	0.019565	*
Larvae-Nymph	miR-1279	0.01	1.5213	7.24916	3.67504e-05	**
Larvae-Nymph	miR-128	3.4568	2.3907	-0.532004	0.179649	-
Larvae-Nymph	miR-1283b	10.8789	7.824	-0.475554	0.0299607	-
Larvae-Nymph	miR-128-3p	4.0669	2.3907	-0.766496	0.0436416	-
Larvae-Nymph	miR-1293	0.915	1.1953	0.385529	0.555794	-
Larvae-Nymph	miR-13*	0.01	1.8473	7.52927	4.15058e-06	**
Larvae-Nymph	miR-1306-3p	22.5712	15.322	-0.558878	0.000283	-
Larvae-Nymph	miR-130a	1.4234	0.1087	-3.71092	0.000822574	**
Larvae-Nymph	miR-130a-3p	1.5251	0.01	-7.25276	5.15071e-05	**
Larvae-Nymph	miR-1322	2.1351	5.6507	1.40413	8.19026e-05	**
Larvae-Nymph	miR-1327	15.2508	6.9547	-1.13282	4.63143e-08	**
Larvae-Nymph	miR-133	1083.21	49.878	-4.44077	0	**
Larvae-Nymph	miR-133-3p	1121.95	51.182	-4.45423	0	**
Larvae-Nymph	miR-1335	3.9652	0.01	-8.63125	6.73167e-12	**
Larvae-Nymph	miR-133a	1088.5	50.53	-4.42906	0	**
Larvae-Nymph	miR-133a-3p	1079.15	49.7693	-4.43849	0	**
Larvae-Nymph	miR-133b	1086.06	49.878	-4.44456	0	**
Larvae-Nymph	miR-133b*	1.3217	0.4347	-1.6043	0.0435123	*
Larvae-Nymph	miR-133c	18.3009	20.864	0.189101	0.20619	-
Larvae-Nymph	miR-134	27.8581	3.6947	-2.91457	1.32183e-44	**
Larvae-Nymph	miR-1345	0.01	1.1953	6.90123	0.000325399	**
Larvae-Nymph	miR-1346	11.4889	5.868	-0.9693	3.02186e-05	-
Larvae-Nymph	miR-1348	0.01	3.586	8.48623	3.68658e-11	**
Larvae-Nymph	miR-1354	38.127	28.4707	-0.421335	0.000265264	-
Larvae-Nymph	miR-1357	9.3538	3.586	-1.38318	6.01865e-07	**
Larvae-Nymph	miR-135a-1-3p	10.1672	0.01	-9.98971	2.14753e-29	**
Larvae-Nymph	miR-1367*	1.6268	0.01	-7.34589	2.661e-05	**
Larvae-Nymph	miR-1369	5.592	0.326	-4.10042	6.73666e-13	**
Larvae-Nymph	miR-137	7.0154	0.4347	-4.01243	1.11694e-15	**
Larvae-Nymph	miR-1371	0.5084	2.0647	2.0219	0.00240004	**
Larvae-Nymph	miR-1381	2.2368	0.01	-7.80529	5.05951e-07	**
Larvae-Nymph	miR-1386	3.8635	24.2327	2.64897	5.09191e-36	**
Larvae-Nymph	miR-1392	0.01	3.26	8.34873	3.2642e-10	**
Larvae-Nymph	miR-139-3p	3.3552	1.8473	-0.860981	0.0434744	-
Larvae-Nymph	miR-139-5p	113.466	0.01	-13.47	8.32006547596659e-321	**
Larvae-Nymph	miR-1399	1.9318	6.9547	1.84804	9.57924e-08	**
Larvae-Nymph	miR-13a*	40.5671	16.626	-1.28687	5.20829e-23	**
Larvae-Nymph	miR-13a-5p	40.9738	17.1693	-1.25487	2.15068e-22	**
Larvae-Nymph	miR-1-3p	22614.6	29321.1	0.374685	0	-
Larvae-Nymph	miR-140	38.432	31.296	-0.29633	0.00849022	-
Larvae-Nymph	miR-140*	29.6882	21.7333	-0.449982	0.000629585	-
Larvae-Nymph	miR-1402	244.521	0.01	-14.5777	0	**
Larvae-Nymph	miR-140-3p	38.3303	32.1653	-0.25298	0.0237701	-
Larvae-Nymph	miR-1407	0.01	4.4553	8.79938	1.0987e-13	**
Larvae-Nymph	miR-1412	4.6769	0.7607	-2.62015	8.51021e-08	**
Larvae-Nymph	miR-1417	0.01	4.0207	8.6513	2.01257e-12	**
Larvae-Nymph	miR-142	0.61	8.3673	3.77788	3.93295e-18	**
Larvae-Nymph	miR-1420e	0.01	76.61	12.9033	2.53647e-223	**
Larvae-Nymph	miR-1420f	3.8635	2.4993	-0.628384	0.0988763	-
Larvae-Nymph	miR-1421t*	5.9986	0.01	-9.22848	1.23501e-17	**
Larvae-Nymph	miR-1422j	0.01	2.282	7.83415	2.26588e-07	**
Larvae-Nymph	miR-1422p	0.01	4.6727	8.86811	2.56711e-14	**
Larvae-Nymph	miR-142-5p	0.01	6.52	9.34873	1.10215e-19	**
Larvae-Nymph	miR-143	5.3886	3.3687	-0.677719	0.0364523	-
Larvae-Nymph	miR-143-3p	4.6769	3.26	-0.520681	0.124443	-
Larvae-Nymph	miR-1434	1.6268	1.304	-0.319093	0.574535	-
Larvae-Nymph	miR-144-5p	0.01	1.5213	7.24916	3.67504e-05	**
Larvae-Nymph	miR-145	1.5251	0.01	-7.25276	5.15071e-05	**
Larvae-Nymph	miR-145-5p	1.7284	0.01	-7.43329	1.37474e-05	**
Larvae-Nymph	miR-146b	0.61	1.304	1.09606	0.126634	-
Larvae-Nymph	miR-146b-5p	0.01	1.304	7.0268	0.000157289	**
Larvae-Nymph	miR-147	1.1184	0.01	-6.80529	0.000723033	**
Larvae-Nymph	miR-1474	6.202	0.01	-9.27659	3.29628e-18	**
Larvae-Nymph	miR-1475	0.01	1.7387	7.44187	8.58671e-06	**
Larvae-Nymph	miR-1476-5p	2.1351	0.01	-7.73816	9.79334e-07	**
Larvae-Nymph	miR-1478	1.6268	0.01	-7.34589	2.661e-05	**
Larvae-Nymph	miR-148	1.4234	0.01	-7.1532	9.96988e-05	**
Larvae-Nymph	miR-148a-3p	1.5251	13.2573	3.11981	7.17911e-24	**
Larvae-Nymph	miR-148b-3p	0.305	10.5407	5.11102	5.42483e-27	**
Larvae-Nymph	miR-1491	138.986	21.4073	-2.69876	3.3547e-199	**
Larvae-Nymph	miR-149-3p	26.2314	0.01	-11.3571	1.03266e-74	**
Larvae-Nymph	miR-1495	67.9169	368.163	2.4385	0	**
Larvae-Nymph	miR-1497a	0.2033	14.996	6.20482	6.96186e-41	**
Larvae-Nymph	miR-1497c	0.01	1.63	7.34873	1.77641e-05	**
Larvae-Nymph	miR-1497d	0.01	10.2147	9.99643	2.03158e-30	**
Larvae-Nymph	miR-152	2.6435	0.4347	-2.60436	7.24871e-05	**
Larvae-Nymph	miR-152-3p	3.2535	0.4347	-2.9039	2.81176e-06	**
Larvae-Nymph	miR-153	2.3385	0.1087	-4.42716	3.29374e-06	**
Larvae-Nymph	miR-1553	34.3651	0.01	-11.7467	1.16988e-97	**
Larvae-Nymph	miR-1554	1.5251	0.01	-7.25276	5.15071e-05	**
Larvae-Nymph	miR-1562	0.01	1.7387	7.44187	8.58671e-06	**
Larvae-Nymph	miR-1564*	0.01	2.3907	7.90129	1.09527e-07	**
Larvae-Nymph	miR-1575	0.1017	1.0867	3.41756	0.00449882	**
Larvae-Nymph	miR-1579	0.01	1.304	7.0268	0.000157289	**
Larvae-Nymph	miR-1584	0.01	1.1953	6.90123	0.000325399	**
Larvae-Nymph	miR-1589	1.5251	1.7387	0.189105	0.714399	-
Larvae-Nymph	miR-1594	0.7117	6.194	3.12153	7.48945e-12	**
Larvae-Nymph	miR-1597	2.3385	12.1707	2.37976	8.31772e-17	**
Larvae-Nymph	miR-1599	1.5251	0.326	-2.22596	0.0068334	**
Larvae-Nymph	miR-15a	0.01	2.4993	7.96538	5.29422e-08	**
Larvae-Nymph	miR-15b	0.2033	2.0647	3.34425	6.5346e-05	**
Larvae-Nymph	miR-15b-5p	0.01	1.8473	7.52927	4.15058e-06	**
Larvae-Nymph	miR-16	0.1017	1.0867	3.41756	0.00449882	**
Larvae-Nymph	miR-16*	20.0294	4.238	-2.24066	1.46522e-24	**
Larvae-Nymph	miR-1603	1.0167	0.01	-6.66775	0.00139952	**
Larvae-Nymph	miR-1607	1.1184	0.01	-6.80529	0.000723033	**
Larvae-Nymph	miR-1611	155.151	47.4873	-1.70806	9.22137e-126	**
Larvae-Nymph	miR-1615	4.9819	2.0647	-1.27076	0.000684619	**
Larvae-Nymph	miR-1623	1.7284	0.7607	-1.18404	0.0635352	-
Larvae-Nymph	miR-1626*	1.9318	0.01	-7.5938	3.66924e-06	**
Larvae-Nymph	miR-1627*	5.7953	0.01	-9.17874	4.62716e-17	**
Larvae-Nymph	miR-1633	1.3217	0.01	-7.04625	0.00019298	**
Larvae-Nymph	miR-1636	7.3204	0.01	-9.51578	2.30661e-21	**
Larvae-Nymph	miR-1638	0.01	1.8473	7.52927	4.15058e-06	**
Larvae-Nymph	miR-1644	0.01	3.6947	8.52931	1.78199e-11	**
Larvae-Nymph	miR-1648	1.0167	0.01	-6.66775	0.00139952	**
Larvae-Nymph	miR-1648*	1.5251	10.106	2.72824	2.4907e-16	**
Larvae-Nymph	miR-1649	0.01	5.3247	9.05656	3.27444e-16	**
Larvae-Nymph	miR-1649*	0.01	4.1293	8.68975	9.72823e-13	**
Larvae-Nymph	miR-16-5p	0.305	2.4993	3.03464	2.3929e-05	**
Larvae-Nymph	miR-1668*	0.01	1.0867	6.76381	0.000673184	**
Larvae-Nymph	miR-1676	1.0167	0.01	-6.66775	0.00139952	**
Larvae-Nymph	miR-1679	0.01	135.29	13.7238	0	**
Larvae-Nymph	miR-1689*	0.01	21.7333	11.0857	6.94612e-64	**
Larvae-Nymph	miR-1692	6.6087	193.753	4.87371	0	**
Larvae-Nymph	miR-1699	95.5716	317.741	1.7332	5.21709e-264	**
Larvae-Nymph	miR-16b	0.305	2.3907	2.97055	4.42152e-05	**
Larvae-Nymph	miR-1701	2.8468	2.1733	-0.389454	0.362827	-
Larvae-Nymph	miR-1719	1.6268	3.8033	1.22521	0.00373559	**
Larvae-Nymph	miR-1728-5p	0.01	5.7593	9.16975	1.78758e-17	**
Larvae-Nymph	miR-1733	0.01	1.4127	7.14231	7.60291e-05	**
Larvae-Nymph	miR-1736	315.285	0.01	-14.9444	0	**
Larvae-Nymph	miR-1738	0.7117	1.4127	0.989114	0.142608	-
Larvae-Nymph	miR-1754	0.01	12.714	10.3122	1.11256e-37	**
Larvae-Nymph	miR-1759	49.6159	0.01	-12.2766	1.10851e-140	**
Larvae-Nymph	miR-1770	1.1184	0.5433	-1.04162	0.185036	-
Larvae-Nymph	miR-1777a	1.5251	1.304	-0.22596	0.697765	-
Larvae-Nymph	miR-1777b	0.61	1.0867	0.833073	0.267809	-
Larvae-Nymph	miR-1790	1.9318	0.01	-7.5938	3.66924e-06	**
Larvae-Nymph	miR-1792	1.7284	0.01	-7.43329	1.37474e-05	**
Larvae-Nymph	miR-1814	0.01	2.0647	7.68979	9.6978e-07	**
Larvae-Nymph	miR-1814a	14.7424	0.01	-10.5258	2.66023e-42	**
Larvae-Nymph	miR-1814b	0.01	3.8033	8.57111	8.61365e-12	**
Larvae-Nymph	miR-1814c	89.268	6.846	-3.70481	2.98647e-173	**
Larvae-Nymph	miR-1819-3p	0.01	1.4127	7.14231	7.60291e-05	**
Larvae-Nymph	miR-181a	1.4234	0.7607	-0.903942	0.17929	-
Larvae-Nymph	miR-181a-5p	1.4234	0.652	-1.1264	0.107812	-
Larvae-Nymph	miR-181b	0.7117	3.912	2.45857	1.88126e-06	**
Larvae-Nymph	miR-181d	1.1184	0.01	-6.80529	0.000723033	**
Larvae-Nymph	miR-1827	10.1672	0.5433	-4.22603	6.05671e-23	**
Larvae-Nymph	miR-183	3.7619	0.2173	-4.1137	4.85516e-09	**
Larvae-Nymph	miR-183*	1.2201	0.01	-6.93086	0.000373538	**
Larvae-Nymph	miR-1830-3p	0.8134	5.1073	2.65052	1.18723e-08	**
Larvae-Nymph	miR-1834-5p	1.8301	4.4553	1.2836	0.00111777	**
Larvae-Nymph	miR-1835	28.6715	0.5433	-5.72172	5.78712e-73	**
Larvae-Nymph	miR-183-5p	1.4234	0.01	-7.1532	9.96988e-05	**
Larvae-Nymph	miR-1836	1.1184	0.01	-6.80529	0.000723033	**
Larvae-Nymph	miR-1839	4.8803	4.89	0.00286463	0.988724	-
Larvae-Nymph	miR-184	2120.27	1030.81	-1.04046	0	**
Larvae-Nymph	miR-184-3p	1859.07	1020.92	-0.864708	0	-
Larvae-Nymph	miR-184b	157.693	101.821	-0.63109	8.15445e-27	-
Larvae-Nymph	miR-185-5p	3.8635	15.8653	2.03789	5.8677e-18	**
Larvae-Nymph	miR-187-5p	1.8301	0.01	-7.51578	7.1023e-06	**
Larvae-Nymph	miR-1894-3p	10.4722	0.01	-10.0323	2.96122e-30	**
Larvae-Nymph	miR-1895	43.6173	0.01	-12.0907	9.27423e-124	**
Larvae-Nymph	miR-1897-5p	5.0836	0.01	-8.98971	4.71057e-15	**
Larvae-Nymph	miR-190	51.3443	8.6933	-2.56223	1.29629e-70	**
Larvae-Nymph	miR-190-5p	50.531	4.9987	-3.33754	1.70565e-90	**
Larvae-Nymph	miR-190b	1.0167	0.326	-1.64095	0.0756285	-
Larvae-Nymph	miR-190b-5p	0.01	1.4127	7.14231	7.60291e-05	**
Larvae-Nymph	miR-191	4.5752	1.5213	-1.58853	0.000121682	**
Larvae-Nymph	miR-191*	54.1911	25.102	-1.11025	2.95363e-24	**
Larvae-Nymph	miR-1912-5p	58.4614	0.01	-12.5133	1.23358e-165	**
Larvae-Nymph	miR-1915-3p	81.5409	18.3647	-2.15059	1.89123e-90	**
Larvae-Nymph	miR-191-5p	4.5752	1.4127	-1.69538	5.6977e-05	**
Larvae-Nymph	miR-192	5.2869	3.0427	-0.79707	0.0170259	-
Larvae-Nymph	miR-192-5p	1.2201	3.0427	1.31835	0.00616978	**
Larvae-Nymph	miR-1934-5p	3.5585	0.01	-8.47513	9.4496e-11	**
Larvae-Nymph	miR-194a	54.5978	175.062	1.68095	3.21856e-140	**
Larvae-Nymph	miR-1951	1.2201	0.01	-6.93086	0.000373538	**
Larvae-Nymph	miR-1957	18.606	56.5067	1.60265	1.66092e-43	**
Larvae-Nymph	miR-1960	2.7451	0.01	-8.10071	1.86207e-08	**
Larvae-Nymph	miR-1964-3p	50.836	0.2173	-7.87002	1.1872e-139	**
Larvae-Nymph	miR-1965	271.667	0.01	-14.7296	0	**
Larvae-Nymph	miR-196b	53.3778	1.7387	-4.94016	5.26496e-126	**
Larvae-Nymph	miR-198	0.01	11.41	10.1561	6.83814e-34	**
Larvae-Nymph	miR-1982-5p	3.0502	0.01	-8.25276	2.5676e-09	**
Larvae-Nymph	miR-199	34.9751	12.062	-1.53586	1.07525e-25	**
Larvae-Nymph	miR-199*	34.3651	11.9533	-1.52354	5.37816e-25	**
Larvae-Nymph	miR-1993	1.1184	1.0867	-0.0414825	0.956441	-
Larvae-Nymph	miR-1994b	0.01	81.6087	12.9945	7.60691e-238	**
Larvae-Nymph	miR-199a*	27.1464	9.8887	-1.45691	7.00785e-19	**
Larvae-Nymph	miR-199a-3p	33.0434	10.9753	-1.5901	1.53561e-25	**
Larvae-Nymph	miR-1a	5.0836	3.6947	-0.460393	0.152035	-
Larvae-Nymph	miR-1a-3p	51.3443	385.115	2.90701	0	**
Larvae-Nymph	miR-1b	937.11	15.974	-5.87442	0	**
Larvae-Nymph	miR-1b*	3.9652	0.01	-8.63125	6.73167e-12	**
Larvae-Nymph	miR-1c	18.1993	116.708	2.68095	2.42385e-169	**
Larvae-Nymph	miR-200	1.3217	0.326	-2.01945	0.0184386	*
Larvae-Nymph	miR-2001	14.9458	35.0993	1.2317	4.58221e-19	**
Larvae-Nymph	miR-2003*	2.6435	1.7387	-0.60444	0.189982	-
Larvae-Nymph	miR-200a*	0.01	1.5213	7.24916	3.67504e-05	**
Larvae-Nymph	miR-200a-3p	0.01	21.7333	11.0857	6.94612e-64	**
Larvae-Nymph	miR-200b	0.01	3.6947	8.52931	1.78199e-11	**
Larvae-Nymph	miR-200b-3p	0.01	1.0867	6.76381	0.000673184	**
Larvae-Nymph	miR-200c	0.01	99.5387	13.281	6.13427e-290	**
Larvae-Nymph	miR-202	9.6588	0.01	-9.9157	5.83516e-28	**
Larvae-Nymph	miR-202*	10.2689	0.326	-4.97727	2.42358e-25	**
Larvae-Nymph	miR-202-3p	11.8956	0.01	-10.2162	2.85729e-34	**
Larvae-Nymph	miR-2024e*	0.01	1.956	7.61176	2.00628e-06	**
Larvae-Nymph	miR-202-5p	6.202	0.01	-9.27659	3.29628e-18	**
Larvae-Nymph	miR-2026	17.9959	0.01	-10.8135	1.76438e-51	**
Larvae-Nymph	miR-2032a*	6.1003	7.6067	0.318391	0.209511	-
Larvae-Nymph	miR-2033	15.8608	4.0207	-1.97995	4.24061e-17	**
Larvae-Nymph	miR-203-3p	0.01	1.1953	6.90123	0.000325399	**
Larvae-Nymph	miR-2034	0.01	3.6947	8.52931	1.78199e-11	**
Larvae-Nymph	miR-204-5p	1.4234	0.01	-7.1532	9.96988e-05	**
Larvae-Nymph	miR-2049*	0.01	27.1667	11.4076	1.13723e-79	**
Larvae-Nymph	miR-206	729.598	433.254	-0.751889	1.88954e-159	-
Larvae-Nymph	miR-206-3p	11.5906	17.4953	0.594012	0.000706232	-
Larvae-Nymph	miR-2065	251.74	334.15	0.408563	6.71887e-26	-
Larvae-Nymph	miR-208	0.01	4.7813	8.90126	1.24087e-14	**
Larvae-Nymph	miR-20a	0.01	6.194	9.27473	9.75876e-19	**
Larvae-Nymph	miR-20a*	13.8274	0.01	-10.4333	1.01467e-39	**
Larvae-Nymph	miR-21	4.0669	5.868	0.528939	0.0780157	-
Larvae-Nymph	miR-210	12.404	19.0167	0.616461	0.000261235	-
Larvae-Nymph	miR-210-3p	11.8956	18.256	0.617943	0.00033747	-
Larvae-Nymph	miR-210b	4.2702	0.2173	-4.29654	2.2539e-10	**
Larvae-Nymph	miR-2126	0.4067	210.922	9.01853	0	**
Larvae-Nymph	miR-2127	5.897	5.7593	-0.0340877	0.904909	-
Larvae-Nymph	miR-2136	0.01	3.912	8.61176	4.16361e-12	**
Larvae-Nymph	miR-2137	34.4668	16.5173	-1.06123	5.80331e-15	**
Larvae-Nymph	miR-214*	0.01	7.6067	9.57113	7.67472e-23	**
Larvae-Nymph	miR-215	5.3886	0.2173	-4.63215	2.42974e-13	**
Larvae-Nymph	miR-2154	5.3886	0.01	-9.07377	6.49539e-16	**
Larvae-Nymph	miR-21-5p	5.3886	5.9767	0.149439	0.589534	-
Larvae-Nymph	miR-216	35.6869	32.1653	-0.149889	0.188426	-
Larvae-Nymph	miR-216a	0.01	29.1227	11.5079	2.36009e-85	**
Larvae-Nymph	miR-216b	0.1017	60.962	9.22745	2.14786e-175	**
Larvae-Nymph	miR-218*	1.0167	3.26	1.68098	0.000687515	**
Larvae-Nymph	miR-2183	18.5043	0.01	-10.8536	6.49351e-53	**
Larvae-Nymph	miR-2185	3.8635	66.83	4.11252	5.5299e-144	**
Larvae-Nymph	miR-219	8.4388	1.4127	-2.57858	7.0501e-13	**
Larvae-Nymph	miR-219*	1.1184	0.01	-6.80529	0.000723033	**
Larvae-Nymph	miR-219-1*	6.4053	0.326	-4.29632	5.00252e-15	**
Larvae-Nymph	miR-219-3p	0.01	5.542	9.11426	7.65071e-17	**
Larvae-Nymph	miR-219-5p	9.7605	0.01	-9.93081	3.0146e-28	**
Larvae-Nymph	miR-22	1.2201	10.3233	3.08083	1.11787e-18	**
Larvae-Nymph	miR-2201	0.01	5.216	9.0268	6.77416e-16	**
Larvae-Nymph	miR-2203	0.01	9.454	9.88478	3.29503e-28	**
Larvae-Nymph	miR-2206-3p	0.01	54285.5	22.3721	0	**
Larvae-Nymph	miR-2207-3p	53.0728	0.01	-12.3738	1.96231e-150	**
Larvae-Nymph	miR-2207-5p	5.1853	23.9067	2.20492	6.3271e-29	**
Larvae-Nymph	miR-2209b-3p	5.0836	0.01	-8.98971	4.71057e-15	**
Larvae-Nymph	miR-221	0.8134	6.9547	3.09595	4.61948e-13	**
Larvae-Nymph	miR-2210-3p	0.01	5.542	9.11426	7.65071e-17	**
Larvae-Nymph	miR-221-3p	1.0167	6.6287	2.70483	4.5292e-11	**
Larvae-Nymph	miR-2218b-3p	0.01	1.1953	6.90123	0.000325399	**
Larvae-Nymph	miR-222	0.915	1.956	1.09606	0.0591882	-
Larvae-Nymph	miR-222*	113.364	22.2767	-2.34736	4.68543e-139	**
Larvae-Nymph	miR-22-3p	0.2033	1.304	2.68126	0.00503393	**
Larvae-Nymph	miR-228-3p	1.3217	0.01	-7.04625	0.00019298	**
Larvae-Nymph	miR-2284c	0.01	2.4993	7.96538	5.29422e-08	**
Larvae-Nymph	miR-2284d	8.9471	28.5793	1.67548	3.36677e-24	**
Larvae-Nymph	miR-2284k	9.2521	29.666	1.68096	3.60447e-25	**
Larvae-Nymph	miR-2284l	4.5752	16.0827	1.8136	9.08392e-16	**
Larvae-Nymph	miR-2284n	0.2033	2.282	3.48862	1.81027e-05	**
Larvae-Nymph	miR-2284p	1.0167	0.4347	-1.2258	0.152108	-
Larvae-Nymph	miR-2284q	0.01	1.0867	6.76381	0.000673184	**
Larvae-Nymph	miR-2284u	0.01	2.0647	7.68979	9.6978e-07	**
Larvae-Nymph	miR-2284v	0.01	2.1733	7.76374	4.68765e-07	**
Larvae-Nymph	miR-2284x	9.0488	27.71	1.61461	2.24722e-22	**
Larvae-Nymph	miR-2290	2503.37	874.332	-1.51762	0	**
Larvae-Nymph	miR-2299-5p	4.0669	0.01	-8.66779	3.47776e-12	**
Larvae-Nymph	miR-2303	8.9471	2.4993	-1.8399	2.05593e-09	**
Larvae-Nymph	miR-2305	2.4401	11.084	2.18347	4.93015e-14	**
Larvae-Nymph	miR-231	0.01	7.9327	9.63167	8.66781e-24	**
Larvae-Nymph	miR-2316	0.1017	22.6027	7.79603	2.25594e-64	**
Larvae-Nymph	miR-2329-3p	1.6268	0.01	-7.34589	2.661e-05	**
Larvae-Nymph	miR-2335	0.01	1.4127	7.14231	7.60291e-05	**
Larvae-Nymph	miR-235	3.0502	0.7607	-2.0035	0.000257193	**
Larvae-Nymph	miR-2355	0.01	9.78	9.93369	3.7214e-29	**
Larvae-Nymph	miR-2359	0.1017	48.6827	8.90295	8.14719e-140	**
Larvae-Nymph	miR-236	0.01	2.608	8.0268	2.55908e-08	**
Larvae-Nymph	miR-2371	1374.6	121.163	-3.50399	0	**
Larvae-Nymph	miR-2372	205.479	18.7993	-3.45024	0	**
Larvae-Nymph	miR-2374	8.5404	0.01	-9.73816	8.33877e-25	**
Larvae-Nymph	miR-2388	44.7357	7.0633	-2.66301	2.24743e-64	**
Larvae-Nymph	miR-2390	5.4903	0.01	-9.10074	3.3557e-16	**
Larvae-Nymph	miR-2392	7.2187	0.01	-9.4956	4.46475e-21	**
Larvae-Nymph	miR-2396	0.01	1.8473	7.52927	4.15058e-06	**
Larvae-Nymph	miR-23a	0.4067	2.7167	2.73982	2.78546e-05	**
Larvae-Nymph	miR-23a-3p	0.305	2.282	2.90342	8.13409e-05	**
Larvae-Nymph	miR-24	2.4401	2.1733	-0.167053	0.710373	-
Larvae-Nymph	miR-240	5.2869	1.956	-1.43452	0.000123514	**
Larvae-Nymph	miR-2403	329.62	0.01	-15.0085	0	**
Larvae-Nymph	miR-2404	5.7953	3.3687	-0.782691	0.0138402	-
Larvae-Nymph	miR-2407	29.2815	25.428	-0.203571	0.108979	-
Larvae-Nymph	miR-2410	1.2201	0.01	-6.93086	0.000373538	**
Larvae-Nymph	miR-2412	8.1338	0.326	-4.64099	1.31022e-19	**
Larvae-Nymph	miR-241-5p	54.0895	61.3967	0.182813	0.0358714	-
Larvae-Nymph	miR-2421	1.4234	14.8873	3.38667	1.24857e-28	**
Larvae-Nymph	miR-243-5p	0.01	31.7307	11.6317	6.24742e-93	**
Larvae-Nymph	miR-2436-5p	2.1351	2.0647	-0.0483715	0.922307	-
Larvae-Nymph	miR-24-3p	2.5418	2.4993	-0.0243264	0.959106	-
Larvae-Nymph	miR-2449	1.6268	0.1087	-3.90361	0.000245273	**
Larvae-Nymph	miR-2457	2.8468	5.1073	0.84322	0.0132046	-
Larvae-Nymph	miR-2459	168.165	4.238	-5.31035	0	**
Larvae-Nymph	miR-2460	0.01	1.1953	6.90123	0.000325399	**
Larvae-Nymph	miR-2462	0.01	3.586	8.48623	3.68658e-11	**
Larvae-Nymph	miR-2464-5p	1.2201	0.01	-6.93086	0.000373538	**
Larvae-Nymph	miR-2468	0.8134	2.0647	1.3439	0.0228578	*
Larvae-Nymph	miR-2470	0.305	2.4993	3.03464	2.3929e-05	**
Larvae-Nymph	miR-2475	0.01	4.3467	8.76378	2.27299e-13	**
Larvae-Nymph	miR-2476	639.212	1145.89	0.842103	2.1041e-304	-
Larvae-Nymph	miR-2478	9.3538	1.63	-2.52068	8.18404e-14	**
Larvae-Nymph	miR-2481	1.4234	0.5433	-1.38952	0.0585213	-
Larvae-Nymph	miR-2487	605.863	332.303	-0.866494	8.20649e-169	-
Larvae-Nymph	miR-25	4.4736	29.666	2.7293	3.72524e-45	**
Larvae-Nymph	miR-250-3p	0.01	20.3207	10.9887	8.83231e-60	**
Larvae-Nymph	miR-252	119.668	125.075	0.0637607	0.286123	-
Larvae-Nymph	miR-252-5p	120.685	102.147	-0.240599	0.000129287	-
Larvae-Nymph	miR-2526*	1.1184	12.388	3.46944	1.53544e-24	**
Larvae-Nymph	miR-252a	120.481	4.89	-4.62283	3.71723e-272	**
Larvae-Nymph	miR-252a-5p	120.278	5.3247	-4.49753	3.20436e-267	**
Larvae-Nymph	miR-252b	175.486	118.338	-0.568441	7.10997e-25	-
Larvae-Nymph	miR-2530	4.7786	4.6727	-0.0323316	0.919636	-
Larvae-Nymph	miR-25-3p	3.0502	30.644	3.32863	1.63077e-56	**
Larvae-Nymph	miR-2546*	0.01	166.369	14.0221	0	**
Larvae-Nymph	miR-2551	0.915	2.608	1.5111	0.00506559	**
Larvae-Nymph	miR-256	3.0502	0.01	-8.25276	2.5676e-09	**
Larvae-Nymph	miR-2576	0.01	451.293	15.4618	0	**
Larvae-Nymph	miR-2-5p	1305.67	1494.06	0.194444	4.41824e-28	-
Larvae-Nymph	miR-26	5.3886	1.0867	-2.30996	8.45044e-08	**
Larvae-Nymph	miR-263a	216.155	248.629	0.201933	3.34126e-06	-
Larvae-Nymph	miR-263a-5p	155.761	232.329	0.576833	2.2866e-33	-
Larvae-Nymph	miR-265	1.4234	0.326	-2.1264	0.0112747	*
Larvae-Nymph	miR-2686c	0.01	2.4993	7.96538	5.29422e-08	**
Larvae-Nymph	miR-26a	5.1853	0.01	-9.01828	2.43361e-15	**
Larvae-Nymph	miR-26a-5p	4.2702	1.0867	-1.97435	1.64633e-05	**
Larvae-Nymph	miR-26b	2.1351	1.5213	-0.488999	0.333384	-
Larvae-Nymph	miR-26b-5p	2.4401	1.5213	-0.681636	0.161847	-
Larvae-Nymph	miR-273	0.01	19.9947	10.9654	7.82038e-59	**
Larvae-Nymph	miR-2733c	0.01	1.1953	6.90123	0.000325399	**
Larvae-Nymph	miR-2733h	2.4401	2.1733	-0.167053	0.710373	-
Larvae-Nymph	miR-275	29210.9	3926.56	-2.89517	0	**
Larvae-Nymph	miR-275-3p	30384.3	3894.29	-2.96389	0	**
Larvae-Nymph	miR-276	314.166	572.021	0.86454	6.23238e-160	-
Larvae-Nymph	miR-276*	160.235	212.443	0.406889	6.33129e-17	-
Larvae-Nymph	miR-276-5p	165.522	218.203	0.398646	9.44293e-17	-
Larvae-Nymph	miR-276a-3p	270.244	532.793	0.979311	1.81765e-183	-
Larvae-Nymph	miR-276b*	0.01	211.9	14.3711	0	**
Larvae-Nymph	miR-2778a*	0.01	12.1707	10.2492	4.21612e-36	**
Larvae-Nymph	miR-2779	6.507	21.842	1.74704	6.58653e-20	**
Larvae-Nymph	miR-277a	10.2689	90.5193	3.13994	5.22946e-155	**
Larvae-Nymph	miR-277a*	0.5084	1.1953	1.23334	0.109401	-
Larvae-Nymph	miR-277b-3p	0.01	1.8473	7.52927	4.15058e-06	**
Larvae-Nymph	miR-277c	9.2521	96.0613	3.3761	7.26761e-176	**
Larvae-Nymph	miR-278	7.9304	9.78	0.302441	0.175106	-
Larvae-Nymph	miR-2785	4.9819	0.01	-8.96055	9.11793e-15	**
Larvae-Nymph	miR-2788-3p	0.01	185.277	14.1774	0	**
Larvae-Nymph	miR-279	566.618	320.349	-0.82273	8.09222e-145	-
Larvae-Nymph	miR-279-3p	2.3385	0.978	-1.25768	0.0225986	*
Larvae-Nymph	miR-279a	566.821	312.743	-0.857918	1.89078e-155	-
Larvae-Nymph	miR-279b	0.305	2.4993	3.03464	2.3929e-05	**
Larvae-Nymph	miR-279c*	301.254	0.01	-14.8787	0	**
Larvae-Nymph	miR-279d-3p	0.01	1.8473	7.52927	4.15058e-06	**
Larvae-Nymph	miR-27a	0.7117	1.1953	0.748032	0.287693	-
Larvae-Nymph	miR-27a-3p	0.7117	1.1953	0.748032	0.287693	-
Larvae-Nymph	miR-27b	3.3552	3.8033	0.180853	0.604593	-
Larvae-Nymph	miR-27b-3p	0.61	1.0867	0.833073	0.267809	-
Larvae-Nymph	miR-27d-3p	1.0167	1.7387	0.774115	0.183655	-
Larvae-Nymph	miR-281	0.01	3.4773	8.44182	7.62678e-11	**
Larvae-Nymph	miR-281-1-5p	0.01	4.3467	8.76378	2.27299e-13	**
Larvae-Nymph	miR-281-2-5p	2.3385	16.1913	2.79156	6.46523e-26	**
Larvae-Nymph	miR-282	0.01	1.1953	6.90123	0.000325399	**
Larvae-Nymph	miR-283	0.01	3.1513	8.2998	6.75297e-10	**
Larvae-Nymph	miR-2836	4.6769	0.01	-8.86941	6.61248e-14	**
Larvae-Nymph	miR-2840	1.4234	0.01	-7.1532	9.96988e-05	**
Larvae-Nymph	miR-2847	0.01	3.3687	8.39605	1.57783e-10	**
Larvae-Nymph	miR-285	138.579	3.6947	-5.22911	0	**
Larvae-Nymph	miR-2852	0.01	33.7953	11.7226	6.26702e-99	**
Larvae-Nymph	miR-2856*	0.01	1.7387	7.44187	8.58671e-06	**
Larvae-Nymph	miR-2861	2.6435	0.01	-8.04631	3.60427e-08	**
Larvae-Nymph	miR-2881	1.2201	0.4347	-1.48891	0.066972	-
Larvae-Nymph	miR-2885	739.257	44.5533	-4.05247	0	**
Larvae-Nymph	miR-2887	0.01	294.595	14.8464	0	**
Larvae-Nymph	miR-2888	3.4568	45.2053	3.70898	1.40192e-90	**
Larvae-Nymph	miR-2900	2.6435	0.01	-8.04631	3.60427e-08	**
Larvae-Nymph	miR-293-5p	0.01	4.0207	8.6513	2.01257e-12	**
Larvae-Nymph	miR-2944b	0.01	42.9233	12.0675	1.89131e-125	**
Larvae-Nymph	miR-2962	5.3886	9.6713	0.843799	0.000622623	-
Larvae-Nymph	miR-2974	1.9318	0.01	-7.5938	3.66924e-06	**
Larvae-Nymph	miR-2976	7.4221	4.7813	-0.634425	0.0202623	-
Larvae-Nymph	miR-2981	1.6268	0.2173	-2.90428	0.00119654	**
Larvae-Nymph	miR-2983	8.2354	0.01	-9.68569	6.04742e-24	**
Larvae-Nymph	miR-2986	0.01	51.834	12.3397	2.44286e-151	**
Larvae-Nymph	miR-2991	0.01	1.304	7.0268	0.000157289	**
Larvae-Nymph	miR-2993	1.4234	1.0867	-0.389387	0.527831	-
Larvae-Nymph	miR-2998	35.8902	33.904	-0.0821345	0.464975	-
Larvae-Nymph	miR-29a	45.4474	0.01	-12.15	6.37485e-129	**
Larvae-Nymph	miR-29a-1*	0.01	8.802	9.78169	2.58325e-26	**
Larvae-Nymph	miR-29a-3p	6.1003	1.63	-1.90401	4.45116e-07	**
Larvae-Nymph	miR-29b-3p	45.3457	0.01	-12.1467	1.23394e-128	**
Larvae-Nymph	miR-2a	61.0032	36.512	-0.740514	1.69773e-14	-
Larvae-Nymph	miR-2a*	0.01	3.3687	8.39605	1.57783e-10	**
Larvae-Nymph	miR-2a-3p	139.291	22.82	-2.60973	1.91133e-192	**
Larvae-Nymph	miR-2b	53.0728	24.5587	-1.11174	7.77354e-24	**
Larvae-Nymph	miR-2b*	119.159	406.305	1.76967	0	**
Larvae-Nymph	miR-2b-2-5p	2.1351	8.6933	2.0256	2.15045e-10	**
Larvae-Nymph	miR-2c	43.6173	16.1913	-1.42968	1.25218e-28	**
Larvae-Nymph	miR-3000	0.01	3.0427	8.24921	1.39705e-09	**
Larvae-Nymph	miR-3002	19.1143	18.1473	-0.0748975	0.627475	-
Larvae-Nymph	miR-3004	0.4067	5.868	3.85083	2.99824e-13	**
Larvae-Nymph	miR-3019	0.01	8.802	9.78169	2.58325e-26	**
Larvae-Nymph	miR-305	307.151	336.432	0.131367	0.000369678	-
Larvae-Nymph	miR-305-5p	325.859	354.036	0.11965	0.000856907	-
Larvae-Nymph	miR-3058-3p	0.01	387.505	15.2419	0	**
Larvae-Nymph	miR-3064-5p	0.4067	4.1293	3.34386	9.40999e-09	**
Larvae-Nymph	miR-307	0.01	1.7387	7.44187	8.58671e-06	**
Larvae-Nymph	miR-3070a-3p	1288.29	0.01	-16.9751	0	**
Larvae-Nymph	miR-307b-5p	0.01	3.586	8.48623	3.68658e-11	**
Larvae-Nymph	miR-309	0.01	1.0867	6.76381	0.000673184	**
Larvae-Nymph	miR-309a-5p	0.01	79.4353	12.9556	1.56879e-231	**
Larvae-Nymph	miR-30a	1.1184	0.01	-6.80529	0.000723033	**
Larvae-Nymph	miR-30a-5p	1.3217	0.2173	-2.60463	0.00623333	**
Larvae-Nymph	miR-30c-2-3p	0.1017	3.3687	5.0498	2.76625e-09	**
Larvae-Nymph	miR-30d	1.7284	0.4347	-1.99135	0.00694436	**
Larvae-Nymph	miR-30d-5p	1.8301	0.4347	-2.07383	0.00429069	**
Larvae-Nymph	miR-30e	0.2033	1.63	3.00319	0.000809422	**
Larvae-Nymph	miR-30g	0.01	3.0427	8.24921	1.39705e-09	**
Larvae-Nymph	miR-31	2.6435	0.2173	-3.60469	3.68971e-06	**
Larvae-Nymph	miR-310-3p	6.812	0.652	-3.38513	1.62976e-13	**
Larvae-Nymph	miR-3115	4.3719	6.52	0.576612	0.0445574	-
Larvae-Nymph	miR-312	0.1017	6.7373	6.04978	8.63905e-19	**
Larvae-Nymph	miR-3124-5p	0.01	4.4553	8.79938	1.0987e-13	**
Larvae-Nymph	miR-3130-3p	849.266	846.839	-0.0041281	0.856113	-
Larvae-Nymph	miR-3132	1.2201	0.4347	-1.48891	0.066972	-
Larvae-Nymph	miR-3139	1.0167	0.01	-6.66775	0.00139952	**
Larvae-Nymph	miR-3141	0.4067	1.4127	1.79642	0.0215179	*
Larvae-Nymph	miR-3149	4.3719	0.01	-8.77212	4.79548e-13	**
Larvae-Nymph	miR-315	1018.55	1406.47	0.465565	4.06667e-131	-
Larvae-Nymph	miR-3150b-3p	21.5545	0.01	-11.0738	1.61361e-61	**
Larvae-Nymph	miR-3153	0.01	1.4127	7.14231	7.60291e-05	**
Larvae-Nymph	miR-315-5p	7.2187	12.2793	0.766417	0.000383242	-
Larvae-Nymph	miR-31-5p	1.2201	0.1087	-3.48858	0.0027208	**
Larvae-Nymph	miR-3163	5.7953	1.304	-2.15194	1.01621e-07	**
Larvae-Nymph	miR-3168	8.2354	5.542	-0.571432	0.0258508	-
Larvae-Nymph	miR-317	114.788	171.693	0.580867	2.18661e-25	-
Larvae-Nymph	miR-317-3p	119.261	168.542	0.498983	2.53878e-19	-
Larvae-Nymph	miR-3176	48.5992	6.0853	-2.99753	8.52386e-79	**
Larvae-Nymph	miR-3178	18.5043	0.8693	-4.41186	7.68246e-42	**
Larvae-Nymph	miR-3182	0.01	1.1953	6.90123	0.000325399	**
Larvae-Nymph	miR-3186-5p	89.7763	0.01	-13.1321	5.62058e-254	**
Larvae-Nymph	miR-32	0.01	2.0647	7.68979	9.6978e-07	**
Larvae-Nymph	miR-32*	0.01	1.5213	7.24916	3.67504e-05	**
Larvae-Nymph	miR-320	29.1798	86.064	1.56044	6.28383e-63	**
Larvae-Nymph	miR-3201	464.437	52.2687	-3.15146	0	**
Larvae-Nymph	miR-320a	42.1939	94.6487	1.16555	1.0041e-44	**
Larvae-Nymph	miR-320b	0.8134	4.6727	2.52222	1.16973e-07	**
Larvae-Nymph	miR-320c	1.5251	4.3467	1.51102	0.000271279	**
Larvae-Nymph	miR-320d	0.915	114.1	6.96231	3.60458365555977e-313	**
Larvae-Nymph	miR-323	4.1685	0.01	-8.70338	1.79671e-12	**
Larvae-Nymph	miR-3230	0.01	11.8447	10.21	3.73307e-35	**
Larvae-Nymph	miR-3263	0.01	3.586	8.48623	3.68658e-11	**
Larvae-Nymph	miR-3268	1.8301	0.7607	-1.26652	0.0438403	*
Larvae-Nymph	miR-3277	0.01	22.82	11.1561	4.83687e-67	**
Larvae-Nymph	miR-3280	1.6268	1.956	0.265869	0.592308	-
Larvae-Nymph	miR-3288	7.7271	3.6947	-1.06447	0.000226922	**
Larvae-Nymph	miR-328a*	21.3511	0.652	-5.03329	1.07536e-51	**
Larvae-Nymph	miR-329a-5p	7.9304	0.01	-9.63125	4.38569e-23	**
Larvae-Nymph	miR-33	9.3538	10.6493	0.187134	0.371157	-
Larvae-Nymph	miR-331*	2.2368	0.01	-7.80529	5.05951e-07	**
Larvae-Nymph	miR-3322	0.01	3.586	8.48623	3.68658e-11	**
Larvae-Nymph	miR-3334	15.2508	0.01	-10.5747	9.79051e-44	**
Larvae-Nymph	miR-3352	19.7244	0.01	-10.9458	2.34751e-56	**
Larvae-Nymph	miR-3384	6.6087	0.01	-9.36822	2.34819e-19	**
Larvae-Nymph	miR-339-3p	5.6936	0.5433	-3.38952	1.68109e-11	**
Larvae-Nymph	miR-33a	9.3538	10.9753	0.230636	0.26705	-
Larvae-Nymph	miR-33a-5p	9.3538	10.8667	0.216289	0.299091	-
Larvae-Nymph	miR-33b	0.01	3.586	8.48623	3.68658e-11	**
Larvae-Nymph	miR-33b-3p	1.0167	0.01	-6.66775	0.00139952	**
Larvae-Nymph	miR-34	6226.9	2782.08	-1.16235	0	**
Larvae-Nymph	miR-34*	2.8468	2.7167	-0.0674859	0.871121	-
Larvae-Nymph	miR-3403	3.9652	0.01	-8.63125	6.73167e-12	**
Larvae-Nymph	miR-341	1.0167	0.01	-6.66775	0.00139952	**
Larvae-Nymph	miR-342	1.4234	1.304	-0.126397	0.834068	-
Larvae-Nymph	miR-3422	0.01	10.5407	10.0418	2.29446e-31	**
Larvae-Nymph	miR-342-3p	0.01	1.1953	6.90123	0.000325399	**
Larvae-Nymph	miR-344a	1.3217	0.01	-7.04625	0.00019298	**
Larvae-Nymph	miR-34-5p	5788.59	2630.93	-1.13764	0	**
Larvae-Nymph	miR-3473	2.2368	4.3467	0.958484	0.0109589	-
Larvae-Nymph	miR-3483-5p	0.01	1.0867	6.76381	0.000673184	**
Larvae-Nymph	miR-3484-5p	0.2033	14.7787	6.18377	2.89596e-40	**
Larvae-Nymph	miR-3488	1.8301	6.846	1.90334	6.70407e-08	**
Larvae-Nymph	miR-3495	0.01	1.8473	7.52927	4.15058e-06	**
Larvae-Nymph	miR-34a	3.5585	1.0867	-1.71132	0.000370573	**
Larvae-Nymph	miR-34a-5p	2.9485	0.2173	-3.76222	6.17006e-07	**
Larvae-Nymph	miR-34c*	0.01	38.468	11.9094	1.66416e-112	**
Larvae-Nymph	miR-3501	0.01	1.956	7.61176	2.00628e-06	**
Larvae-Nymph	miR-3504	18.0976	0.01	-10.8216	9.11529e-52	**
Larvae-Nymph	miR-3506	0.01	2.0647	7.68979	9.6978e-07	**
Larvae-Nymph	miR-3526	1410.8	61.288	-4.52476	0	**
Larvae-Nymph	miR-3530	0.2033	19.7773	6.60409	1.53601e-54	**
Larvae-Nymph	miR-3532	63.4433	0.01	-12.6313	1.08857e-179	**
Larvae-Nymph	miR-3533	0.01	4.89	8.93369	5.99803e-15	**
Larvae-Nymph	miR-3559-3p	1.4234	3.1513	1.14661	0.0124345	*
Larvae-Nymph	miR-3564	11.5906	0.01	-10.1787	2.07215e-33	**
Larvae-Nymph	miR-3569	0.01	37.0553	11.8555	2.11605e-108	**
Larvae-Nymph	miR-358-5p	4.1685	0.01	-8.70338	1.79671e-12	**
Larvae-Nymph	miR-3591	0.01	1.7387	7.44187	8.58671e-06	**
Larvae-Nymph	miR-3601	145.391	0.01	-13.8276	0	**
Larvae-Nymph	miR-3610	21.3511	0.01	-11.0601	6.04567e-61	**
Larvae-Nymph	miR-3615	30.7049	27.4927	-0.15942	0.195286	-
Larvae-Nymph	miR-3622b-5p	214.935	0.01	-14.3916	0	**
Larvae-Nymph	miR-363*	2.2368	0.01	-7.80529	5.05951e-07	**
Larvae-Nymph	miR-363-5p	0.01	1.7387	7.44187	8.58671e-06	**
Larvae-Nymph	miR-3645-5p	6.1003	0.01	-9.25274	6.38038e-18	**
Larvae-Nymph	miR-3655	5.3886	0.01	-9.07377	6.49539e-16	**
Larvae-Nymph	miR-3659	0.01	1.1953	6.90123	0.000325399	**
Larvae-Nymph	miR-365b-5p	29.4849	0.2173	-7.08414	6.89595e-80	**
Larvae-Nymph	miR-3665	1.1184	0.1087	-3.36301	0.00491696	**
Larvae-Nymph	miR-367	6.9137	3.6947	-0.904001	0.00233434	-
Larvae-Nymph	miR-3691-3p	0.01	52.7033	12.3637	7.28041e-154	**
Larvae-Nymph	miR-36b*	663.206	672.647	0.0203914	0.42553	-
Larvae-Nymph	miR-370-3p	16.6742	0.01	-10.7034	9.44687e-48	**
Larvae-Nymph	miR-3717	0.01	23.798	11.2166	6.96792e-70	**
Larvae-Nymph	miR-3721	0.01	26.9493	11.396	4.86727e-79	**
Larvae-Nymph	miR-3741	1.5251	0.01	-7.25276	5.15071e-05	**
Larvae-Nymph	miR-375	1243.45	320.893	-1.95418	0	**
Larvae-Nymph	miR-3751	29.3832	0.01	-11.5208	1.32572e-83	**
Larvae-Nymph	miR-375-3p	0.01	4.7813	8.90126	1.24087e-14	**
Larvae-Nymph	miR-3762	0.01	1.0867	6.76381	0.000673184	**
Larvae-Nymph	miR-3776	5.6936	0.01	-9.1532	8.95648e-17	**
Larvae-Nymph	miR-378b	0.01	1.1953	6.90123	0.000325399	**
Larvae-Nymph	miR-379-5p	1.5251	0.1087	-3.81048	0.000449861	**
Larvae-Nymph	miR-3801	0.01	111.166	13.4404	9.88131291682493e-324	**
Larvae-Nymph	miR-3814-3p	1.3217	7.498	2.50411	1.88594e-11	**
Larvae-Nymph	miR-3817-5p	5.2869	0.2173	-4.60466	4.53837e-13	**
Larvae-Nymph	miR-3827-5p	0.61	31.0787	5.67097	7.92667e-81	**
Larvae-Nymph	miR-3830-3p	269.024	0.01	-14.7154	0	**
Larvae-Nymph	miR-3834-5p	7.7271	9.454	0.290998	0.198656	-
Larvae-Nymph	miR-3856-3p	315.59	0.01	-14.9458	0	**
Larvae-Nymph	miR-3879-5p	2.0334	0.1087	-4.22547	2.11379e-05	**
Larvae-Nymph	miR-3885-5p	2.7451	0.2173	-3.6591	2.03703e-06	**
Larvae-Nymph	miR-3896-5p	0.01	2.608	8.0268	2.55908e-08	**
Larvae-Nymph	miR-3897-3p	53.6828	1.304	-5.36344	7.21943e-132	**
Larvae-Nymph	miR-3897-5p	0.01	4.1293	8.68975	9.72823e-13	**
Larvae-Nymph	miR-3902-3p	1.6268	0.01	-7.34589	2.661e-05	**
Larvae-Nymph	miR-3917	606.473	21.516	-4.81696	0	**
Larvae-Nymph	miR-3931	2012.29	103.125	-4.28638	0	**
Larvae-Nymph	miR-3934	9395.1	2719.71	-1.78846	0	**
Larvae-Nymph	miR-3940-3p	10.1672	0.01	-9.98971	2.14753e-29	**
Larvae-Nymph	miR-3958-3p	7.7271	3.1513	-1.29398	1.67019e-05	**
Larvae-Nymph	miR-3958-5p	0.01	5.216	9.0268	6.77416e-16	**
Larvae-Nymph	miR-3960	14.9458	2.282	-2.71137	6.3938e-23	**
Larvae-Nymph	miR-3961	3.8635	0.01	-8.59376	1.303e-11	**
Larvae-Nymph	miR-3963	1.9318	3.4773	0.848022	0.0404334	-
Larvae-Nymph	miR-3967	1.8301	0.01	-7.51578	7.1023e-06	**
Larvae-Nymph	miR-3968	2.4401	0.978	-1.31903	0.0155788	*
Larvae-Nymph	miR-4000e-5p	0.01	2.0647	7.68979	9.6978e-07	**
Larvae-Nymph	miR-4000f-5p	0.01	3.3687	8.39605	1.57783e-10	**
Larvae-Nymph	miR-4001b-5p	995.165	1954.37	0.973696	0	-
Larvae-Nymph	miR-4002-5p	0.01	1.63	7.34873	1.77641e-05	**
Larvae-Nymph	miR-4003a-5p	0.1017	3.912	5.26551	8.37518e-11	**
Larvae-Nymph	miR-4005c-5p	1.0167	0.01	-6.66775	0.00139952	**
Larvae-Nymph	miR-4006b-5p	590.409	87.2593	-2.75833	0	**
Larvae-Nymph	miR-4006e-5p	81.1342	31.622	-1.35938	3.73435e-48	**
Larvae-Nymph	miR-4013b-5p	0.01	1.956	7.61176	2.00628e-06	**
Larvae-Nymph	miR-4017-3p	0.4067	21.4073	5.71799	3.00628e-56	**
Larvae-Nymph	miR-4018b-5p	0.01	2.608	8.0268	2.55908e-08	**
Larvae-Nymph	miR-4020a-5p	0.01	1.63	7.34873	1.77641e-05	**
Larvae-Nymph	miR-4020b-5p	18.5043	2.1733	-3.0899	7.85207e-32	**
Larvae-Nymph	miR-4024-5p	0.01	1.63	7.34873	1.77641e-05	**
Larvae-Nymph	miR-4047-3p	0.915	1.63	0.833028	0.171034	-
Larvae-Nymph	miR-4048-3p	103.095	22.7113	-2.1825	5.63345e-116	**
Larvae-Nymph	miR-4055-5p	0.01	8.15	9.67066	2.02523e-24	**
Larvae-Nymph	miR-4057	0.01	1.1953	6.90123	0.000325399	**
Larvae-Nymph	miR-4062-3p	0.01	27.2753	11.4134	5.49708e-80	**
Larvae-Nymph	miR-4064-5p	0.01	1.8473	7.52927	4.15058e-06	**
Larvae-Nymph	miR-4081-3p	3.9652	4.7813	0.270009	0.39483	-
Larvae-Nymph	miR-4090-3p	2.6435	6.846	1.37281	1.98074e-05	**
Larvae-Nymph	miR-4095-5p	0.01	9.0193	9.81687	6.03574e-27	**
Larvae-Nymph	miR-4099-3p	0.01	1.0867	6.76381	0.000673184	**
Larvae-Nymph	miR-4104-5p	0.01	3.4773	8.44182	7.62678e-11	**
Larvae-Nymph	miR-4106-3p	0.01	5.1073	8.99642	1.40144e-15	**
Larvae-Nymph	miR-4110-5p	292.205	0.01	-14.8347	0	**
Larvae-Nymph	miR-4120-5p	0.01	4.3467	8.76378	2.27299e-13	**
Larvae-Nymph	miR-4121-3p	6.3037	0.01	-9.30006	1.70295e-18	**
Larvae-Nymph	miR-4123-5p	5.3886	7.9327	0.557901	0.0313803	-
Larvae-Nymph	miR-4128-3p	0.01	1.1953	6.90123	0.000325399	**
Larvae-Nymph	miR-4134-5p	0.01	5.9767	9.22321	4.17667e-18	**
Larvae-Nymph	miR-4135-3p	0.2033	2.4993	3.61984	4.94851e-06	**
Larvae-Nymph	miR-4137-3p	2.3385	0.01	-7.86944	2.61388e-07	**
Larvae-Nymph	miR-4144-5p	0.01	15.7567	10.6217	1.60777e-46	**
Larvae-Nymph	miR-4145-3p	41.5838	0.01	-12.0218	5.05512e-118	**
Larvae-Nymph	miR-4150-5p	0.01	1.5213	7.24916	3.67504e-05	**
Larvae-Nymph	miR-4159-3p	0.01	143.983	13.8136	0	**
Larvae-Nymph	miR-4169-3p	0.01	3.3687	8.39605	1.57783e-10	**
Larvae-Nymph	miR-4174-3p	0.01	8.15	9.67066	2.02523e-24	**
Larvae-Nymph	miR-4175-3p	3020.06	1838.42	-0.71611	0	-
Larvae-Nymph	miR-4178a-5p	11.8956	0.01	-10.2162	2.85729e-34	**
Larvae-Nymph	miR-4182-3p	0.01	5.6507	9.14229	3.69815e-17	**
Larvae-Nymph	miR-4183-5p	5.2869	12.2793	1.21573	1.86063e-07	**
Larvae-Nymph	miR-4199-3p	0.01	4.89	8.93369	5.99803e-15	**
Larvae-Nymph	miR-4203-3p	0.01	6.194	9.27473	9.75876e-19	**
Larvae-Nymph	miR-4206-3p	55.8179	37.2727	-0.582609	2.94105e-09	-
Larvae-Nymph	miR-4207-3p	15.3525	10.9753	-0.484213	0.00865946	-
Larvae-Nymph	miR-4209-5p	0.01	2.0647	7.68979	9.6978e-07	**
Larvae-Nymph	miR-4213-5p	7.3204	0.01	-9.51578	2.30661e-21	**
Larvae-Nymph	miR-4214-5p	0.01	1.8473	7.52927	4.15058e-06	**
Larvae-Nymph	miR-4216-3p	0.01	24.8847	11.281	4.85205e-73	**
Larvae-Nymph	miR-423*	21.2494	244.391	3.5237	0	**
Larvae-Nymph	miR-423-3p	0.01	2.8253	8.14226	5.97927e-09	**
Larvae-Nymph	miR-423-5p	24.0963	254.389	3.40015	0	**
Larvae-Nymph	miR-424	1.5251	0.01	-7.25276	5.15071e-05	**
Larvae-Nymph	miR-424-3p	1.6268	0.01	-7.34589	2.661e-05	**
Larvae-Nymph	miR-424-5p	1.5251	0.01	-7.25276	5.15071e-05	**
Larvae-Nymph	miR-4257	0.01	569.739	15.798	0	**
Larvae-Nymph	miR-4270	7.7271	0.01	-9.59378	1.64317e-22	**
Larvae-Nymph	miR-4271	3.0502	0.01	-8.25276	2.5676e-09	**
Larvae-Nymph	miR-4298	46.1591	14.1267	-1.70819	1.22175e-38	**
Larvae-Nymph	miR-4308	121.091	0.01	-13.5638	0	**
Larvae-Nymph	miR-432	3.4568	1.304	-1.40649	0.00234986	**
Larvae-Nymph	miR-432-5p	0.305	1.4127	2.21157	0.00862748	**
Larvae-Nymph	miR-4419a	1.5251	0.5433	-1.48908	0.038805	*
Larvae-Nymph	miR-4427	5.3886	5.3247	-0.0172102	0.955719	-
Larvae-Nymph	miR-4429	0.01	3.26	8.34873	3.2642e-10	**
Larvae-Nymph	miR-4432	0.01	13.1487	10.3607	6.07369e-39	**
Larvae-Nymph	miR-4434	0.01	50.9647	12.3153	8.19674e-149	**
Larvae-Nymph	miR-4440	0.01	4.4553	8.79938	1.0987e-13	**
Larvae-Nymph	miR-4441	0.01	6.0853	9.24918	2.01889e-18	**
Larvae-Nymph	miR-4443	22.2662	14.7787	-0.591336	0.000148537	-
Larvae-Nymph	miR-4448	391.335	488.674	0.320467	3.88657e-24	-
Larvae-Nymph	miR-4451	5.9986	4.564	-0.394327	0.177033	-
Larvae-Nymph	miR-4454	3.0502	24.9933	3.03457	1.39326e-42	**
Larvae-Nymph	miR-4455	0.4067	3.3687	3.05016	7.43722e-07	**
Larvae-Nymph	miR-4458	22.9779	0.01	-11.166	1.55698e-65	**
Larvae-Nymph	miR-4459	77.779	4.3467	-4.16139	8.04349e-165	**
Larvae-Nymph	miR-4464	0.01	2.3907	7.90129	1.09527e-07	**
Larvae-Nymph	miR-4466	2.1351	0.326	-2.71136	0.000293151	**
Larvae-Nymph	miR-4472	16.1658	6.52	-1.31	2.80488e-10	**
Larvae-Nymph	miR-4483	0.01	1.1953	6.90123	0.000325399	**
Larvae-Nymph	miR-4486	38.127	0.01	-11.8966	2.85563e-108	**
Larvae-Nymph	miR-4488	1.9318	0.1087	-4.15152	3.91415e-05	**
Larvae-Nymph	miR-449	1.1184	4.564	2.02886	4.59996e-06	**
Larvae-Nymph	miR-4496	1.5251	0.01	-7.25276	5.15071e-05	**
Larvae-Nymph	miR-449c	1.9318	4.0207	1.0575	0.00801639	**
Larvae-Nymph	miR-449d	3.1518	0.01	-8.30003	1.32649e-09	**
Larvae-Nymph	miR-4502	0.01	7.9327	9.63167	8.66781e-24	**
Larvae-Nymph	miR-4505	1.3217	2.282	0.787904	0.120587	-
Larvae-Nymph	miR-4507	26.638	13.2573	-1.0067	4.99402e-11	**
Larvae-Nymph	miR-4508	1.0167	1.63	0.680978	0.249684	-
Larvae-Nymph	miR-451	0.2033	83.9993	8.69062	6.93349e-240	**
Larvae-Nymph	miR-4510	0.01	2.7167	8.08571	1.23699e-08	**
Larvae-Nymph	miR-4511	0.01	1.1953	6.90123	0.000325399	**
Larvae-Nymph	miR-4515	0.01	81.6087	12.9945	7.60691e-238	**
Larvae-Nymph	miR-451a	0.01	80.7393	12.9791	2.55241e-235	**
Larvae-Nymph	miR-4530	14.9458	0.2173	-6.10391	1.88068e-39	**
Larvae-Nymph	miR-454*	1358.64	59.332	-4.51721	0	**
Larvae-Nymph	miR-4543	0.01	8.0413	9.65128	4.18978e-24	**
Larvae-Nymph	miR-4546	0.01	1.304	7.0268	0.000157289	**
Larvae-Nymph	miR-4547	3.3552	0.01	-8.39025	3.54045e-10	**
Larvae-Nymph	miR-4571-3p	11.6923	0.01	-10.1913	1.07053e-33	**
Larvae-Nymph	miR-458	2.2368	0.01	-7.80529	5.05951e-07	**
Larvae-Nymph	miR-4611	3.4568	0.01	-8.43329	1.82909e-10	**
Larvae-Nymph	miR-4617	3.0502	0.01	-8.25276	2.5676e-09	**
Larvae-Nymph	miR-4618	0.01	1.8473	7.52927	4.15058e-06	**
Larvae-Nymph	miR-4622	0.01	12.1707	10.2492	4.21612e-36	**
Larvae-Nymph	miR-4634	1.3217	42.1627	4.9955	5.58885e-103	**
Larvae-Nymph	miR-4639-5p	0.01	69.9813	12.7728	4.60276e-204	**
Larvae-Nymph	miR-4644	56.3263	392.178	2.79963	0	**
Larvae-Nymph	miR-4651	247.47	132.465	-0.901643	7.9106e-75	-
Larvae-Nymph	miR-4657	19.1143	0.01	-10.9004	1.23465e-54	**
Larvae-Nymph	miR-4659b-3p	0.01	1.63	7.34873	1.77641e-05	**
Larvae-Nymph	miR-4666a-3p	0.01	2.7167	8.08571	1.23699e-08	**
Larvae-Nymph	miR-466f-3p	4.3719	0.01	-8.77212	4.79548e-13	**
Larvae-Nymph	miR-466i-3p	4.8803	0.01	-8.93083	1.76489e-14	**
Larvae-Nymph	miR-466i-5p	0.61	9.9973	4.03466	1.9688e-22	**
Larvae-Nymph	miR-4674	0.01	5.6507	9.14229	3.69815e-17	**
Larvae-Nymph	miR-4686	0.01	1.8473	7.52927	4.15058e-06	**
Larvae-Nymph	miR-4691-3p	4.9819	39.8807	3.00092	2.80094e-66	**
Larvae-Nymph	miR-4698	5.4903	0.01	-9.10074	3.3557e-16	**
Larvae-Nymph	miR-4701-3p	45.244	0.01	-12.1435	2.38844e-128	**
Larvae-Nymph	miR-4705	1.9318	1.1953	-0.692573	0.209347	-
Larvae-Nymph	miR-470-5p	246.351	0.01	-14.5884	0	**
Larvae-Nymph	miR-4709-3p	0.01	1.0867	6.76381	0.000673184	**
Larvae-Nymph	miR-471*	0.01	21.0813	11.0417	5.44565e-62	**
Larvae-Nymph	miR-4712-3p	9.2521	0.01	-9.85364	8.19112e-27	**
Larvae-Nymph	miR-4716-3p	1.5251	0.01	-7.25276	5.15071e-05	**
Larvae-Nymph	miR-4722-5p	0.01	3.8033	8.57111	8.61365e-12	**
Larvae-Nymph	miR-4736	9.3538	0.01	-9.86941	4.23176e-27	**
Larvae-Nymph	miR-4760-5p	0.01	2.0647	7.68979	9.6978e-07	**
Larvae-Nymph	miR-4783-3p	3.1518	0.01	-8.30003	1.32649e-09	**
Larvae-Nymph	miR-4784	0.01	31.4047	11.6168	5.53164e-92	**
Larvae-Nymph	miR-4792	20.131	12.062	-0.73895	1.12551e-05	-
Larvae-Nymph	miR-4798-5p	0.01	3.4773	8.44182	7.62678e-11	**
Larvae-Nymph	miR-4800-5p	1.8301	0.01	-7.51578	7.1023e-06	**
Larvae-Nymph	miR-4801	0.01	5.216	9.0268	6.77416e-16	**
Larvae-Nymph	miR-4803	0.01	8.5847	9.74562	1.10561e-25	**
Larvae-Nymph	miR-4814-5p	0.01	7.824	9.61176	1.79319e-23	**
Larvae-Nymph	miR-483-5p	1.6268	0.652	-1.31909	0.050761	-
Larvae-Nymph	miR-484	0.01	1.956	7.61176	2.00628e-06	**
Larvae-Nymph	miR-4863*	0.01	103.016	13.3306	4.83941e-300	**
Larvae-Nymph	miR-486-5p	0.4067	452.488	10.1197	0	**
Larvae-Nymph	miR-4877	28.3665	103.668	1.86971	6.23612e-97	**
Larvae-Nymph	miR-4916-3p	0.01	1.304	7.0268	0.000157289	**
Larvae-Nymph	miR-492	10.0655	3.6947	-1.44589	8.55891e-08	**
Larvae-Nymph	miR-4935	2.1351	1.63	-0.389432	0.433581	-
Larvae-Nymph	miR-4942-3p	0.01	12.714	10.3122	1.11256e-37	**
Larvae-Nymph	miR-495	0.2033	4.564	4.48862	1.46423e-11	**
Larvae-Nymph	miR-4970-5p	215.951	0.01	-14.3984	0	**
Larvae-Nymph	miR-498	8.9471	0.01	-9.80528	5.94034e-26	**
Larvae-Nymph	miR-499a-5p	0.1017	2.1733	4.4175	5.55448e-06	**
Larvae-Nymph	miR-503	16.0642	0.326	-5.62283	3.98209e-41	**
Larvae-Nymph	miR-503-5p	5.3886	0.2173	-4.63215	2.42974e-13	**
Larvae-Nymph	miR-504-3p	1.0167	0.01	-6.66775	0.00139952	**
Larvae-Nymph	miR-507	1.2201	0.01	-6.93086	0.000373538	**
Larvae-Nymph	miR-5089	0.01	2.0647	7.68979	9.6978e-07	**
Larvae-Nymph	miR-509-5p	159.32	137.681	-0.2106	0.000108666	-
Larvae-Nymph	miR-5097	166.234	7.498	-4.47056	0	**
Larvae-Nymph	miR-5100	12.404	15.7567	0.34516	0.051149	-
Larvae-Nymph	miR-5101	3.7619	0.5433	-2.79164	7.38595e-07	**
Larvae-Nymph	miR-5106	718.922	154.633	-2.21699	0	**
Larvae-Nymph	miR-5107	3.6602	0.01	-8.51578	4.88192e-11	**
Larvae-Nymph	miR-5110	4.5752	2.4993	-0.872311	0.0166763	-
Larvae-Nymph	miR-5111-5p	25.3163	35.0993	0.471376	9.98179e-05	-
Larvae-Nymph	miR-5112	31.8233	32.8173	0.0443731	0.701941	-
Larvae-Nymph	miR-5115	28.4681	22.2767	-0.353811	0.00744223	-
Larvae-Nymph	miR-5119	6.812	10.3233	0.599754	0.0087434	-
Larvae-Nymph	miR-5124	1.4234	0.652	-1.1264	0.107812	-
Larvae-Nymph	miR-5126	0.7117	8.9107	3.6462	9.9285e-19	**
Larvae-Nymph	miR-516b-3p	9672.66	0.01	-19.8836	0	**
Larvae-Nymph	miR-516b-5p	4.8803	0.01	-8.93083	1.76489e-14	**
Larvae-Nymph	miR-5194	0.01	60.962	12.5737	7.37224e-178	**
Larvae-Nymph	miR-5196-5p	3.0502	0.01	-8.25276	2.5676e-09	**
Larvae-Nymph	miR-5305	375.271	6.6287	-5.82306	0	**
Larvae-Nymph	miR-5306	98.3168	12.388	-2.98849	3.45799e-157	**
Larvae-Nymph	miR-5307	45.854	239.936	2.38753	5.65596e-303	**
Larvae-Nymph	miR-5308	2910.36	81.6087	-5.15633	0	**
Larvae-Nymph	miR-5309	66.4935	185.168	1.47755	4.60848e-123	**
Larvae-Nymph	miR-5310	898.983	17.4953	-5.68326	0	**
Larvae-Nymph	miR-5311	1.1184	2.7167	1.28042	0.0115239	*
Larvae-Nymph	miR-5312	35.6869	0.5433	-6.0375	2.75046e-92	**
Larvae-Nymph	miR-5314	4.8803	0.4347	-3.48888	3.07838e-10	**
Larvae-Nymph	miR-5315	89.268	15.8653	-2.49227	9.03173e-118	**
Larvae-Nymph	miR-5345a	1.3217	0.01	-7.04625	0.00019298	**
Larvae-Nymph	miR-5350d	0.01	2.4993	7.96538	5.29422e-08	**
Larvae-Nymph	miR-5361	0.01	1.4127	7.14231	7.60291e-05	**
Larvae-Nymph	miR-5391	36.3986	21.7333	-0.743976	2.73683e-09	-
Larvae-Nymph	miR-5398-3p	146.204	0.01	-13.8357	0	**
Larvae-Nymph	miR-5398-5p	0.01	7.9327	9.63167	8.66781e-24	**
Larvae-Nymph	miR-5423	9.3538	13.366	0.514943	0.00929794	-
Larvae-Nymph	miR-5431	2.2368	6.6287	1.56729	3.58382e-06	**
Larvae-Nymph	miR-543-3p	0.01	4.1293	8.68975	9.72823e-13	**
Larvae-Nymph	miR-5447	0.01	2.282	7.83415	2.26588e-07	**
Larvae-Nymph	miR-5458	4.9819	0.01	-8.96055	9.11793e-15	**
Larvae-Nymph	miR-5466	0.01	1.304	7.0268	0.000157289	**
Larvae-Nymph	miR-548ab	0.01	5.6507	9.14229	3.69815e-17	**
Larvae-Nymph	miR-54a	3.4568	0.01	-8.43329	1.82909e-10	**
Larvae-Nymph	miR-550b-2-5p	0.01	6.846	9.41912	1.24477e-20	**
Larvae-Nymph	miR-552	0.01	33.0347	11.6898	1.01645e-96	**
Larvae-Nymph	miR-556-3p	0.01	1.63	7.34873	1.77641e-05	**
Larvae-Nymph	miR-5605	0.01	3.586	8.48623	3.68658e-11	**
Larvae-Nymph	miR-5605*	0.01	5.3247	9.05656	3.27444e-16	**
Larvae-Nymph	miR-5606	5.7953	0.652	-3.15194	4.95204e-11	**
Larvae-Nymph	miR-5610	0.01	3.912	8.61176	4.16361e-12	**
Larvae-Nymph	miR-5612*	5.4903	0.01	-9.10074	3.3557e-16	**
Larvae-Nymph	miR-563	5.2869	5.7593	0.123471	0.659692	-
Larvae-Nymph	miR-5681b	3.5585	0.01	-8.47513	9.4496e-11	**
Larvae-Nymph	miR-57	382.083	0.1087	-11.7793	0	**
Larvae-Nymph	miR-5703	1157.74	0.1087	-13.3787	0	**
Larvae-Nymph	miR-571	0.01	61.1793	12.5788	1.72252e-178	**
Larvae-Nymph	miR-5710	0.7117	19.7773	4.79643	5.40563e-48	**
Larvae-Nymph	miR-574-5p	9.1505	2.608	-1.81091	2.01456e-09	**
Larvae-Nymph	miR-57-5p	1.4234	0.01	-7.1532	9.96988e-05	**
Larvae-Nymph	miR-578	1.8301	2.1733	0.247965	0.597035	-
Larvae-Nymph	miR-581	1.2201	2.0647	0.758933	0.153276	-
Larvae-Nymph	miR-584-5p	0.915	3.4773	1.92612	0.000116971	**
Larvae-Nymph	miR-585	0.01	1.7387	7.44187	8.58671e-06	**
Larvae-Nymph	miR-595	0.1017	2.1733	4.4175	5.55448e-06	**
Larvae-Nymph	miR-615-5p	153.016	0.2173	-9.45978	0	**
Larvae-Nymph	miR-616-3p	1.7284	0.01	-7.43329	1.37474e-05	**
Larvae-Nymph	miR-620	0.01	1.5213	7.24916	3.67504e-05	**
Larvae-Nymph	miR-623	3.5585	0.01	-8.47513	9.4496e-11	**
Larvae-Nymph	miR-63b	1.6268	2.3907	0.555396	0.242288	-
Larvae-Nymph	miR-648	0.01	1.1953	6.90123	0.000325399	**
Larvae-Nymph	miR-664	18.7076	824.345	5.46155	0	**
Larvae-Nymph	miR-669m-5p	13.2174	62.4833	2.24103	1.95478e-74	**
Larvae-Nymph	miR-669n	0.305	10.106	5.05026	8.80219e-26	**
Larvae-Nymph	miR-67	0.915	1.8473	1.01357	0.085537	-
Larvae-Nymph	miR-670	2.5418	0.01	-7.98971	6.97654e-08	**
Larvae-Nymph	miR-672-5p	1.0167	0.01	-6.66775	0.00139952	**
Larvae-Nymph	miR-676	2.5418	0.01	-7.98971	6.97654e-08	**
Larvae-Nymph	miR-679-5p	0.01	237.98	14.5386	0	**
Larvae-Nymph	miR-7	130.14	9.2367	-3.81654	9.58043e-258	**
Larvae-Nymph	miR-705	0.2033	11.3013	5.79673	2.1794e-30	**
Larvae-Nymph	miR-709	1453.2	170.715	-3.08957	0	**
Larvae-Nymph	miR-71	481.925	516.927	0.101153	0.000634691	-
Larvae-Nymph	miR-71*	12.9123	4.7813	-1.43327	1.61268e-09	**
Larvae-Nymph	miR-713	0.01	8.476	9.72724	2.28728e-25	**
Larvae-Nymph	miR-71-3p	14.1324	5.868	-1.26807	8.95259e-09	**
Larvae-Nymph	miR-714	5.897	0.01	-9.20384	2.39052e-17	**
Larvae-Nymph	miR-71-5p	1.3217	41.6193	4.97679	1.79616e-101	**
Larvae-Nymph	miR-716a	129.53	0.01	-13.661	0	**
Larvae-Nymph	miR-716b	523.102	73.7847	-2.8257	0	**
Larvae-Nymph	miR-71c	579.733	562.35	-0.0439215	0.112845	-
Larvae-Nymph	miR-725	0.01	1.7387	7.44187	8.58671e-06	**
Larvae-Nymph	miR-733	27.6548	0.01	-11.4333	9.96411e-79	**
Larvae-Nymph	miR-73-3p	7.9304	0.01	-9.63125	4.38569e-23	**
Larvae-Nymph	miR-744-5p	1.5251	1.63	0.0959681	0.851893	-
Larvae-Nymph	miR-745	0.8134	4.564	2.48826	2.05634e-07	**
Larvae-Nymph	miR-745b	7.7271	2.608	-1.56698	6.70197e-07	**
Larvae-Nymph	miR-749	235.676	0.01	-14.5245	0	**
Larvae-Nymph	miR-750	28.7732	235.915	3.03547	0	**
Larvae-Nymph	miR-750*	0.01	3.4773	8.44182	7.62678e-11	**
Larvae-Nymph	miR-752-3p	1.7284	0.8693	-0.991511	0.107849	-
Larvae-Nymph	miR-753c	140.104	42.706	-1.71399	2.71127e-114	**
Larvae-Nymph	miR-754a	2.0334	0.01	-7.66775	1.89563e-06	**
Larvae-Nymph	miR-756	4.1685	2.7167	-0.617673	0.0910525	-
Larvae-Nymph	miR-758-3p	22.6728	0.01	-11.1467	1.12915e-64	**
Larvae-Nymph	miR-7-5p	125.565	9.0193	-3.79927	7.17005e-248	**
Larvae-Nymph	miR-762	0.2033	1.0867	2.41827	0.0163574	*
Larvae-Nymph	miR-765	2.1351	0.01	-7.73816	9.79334e-07	**
Larvae-Nymph	miR-79	3.9652	36.2947	3.19429	3.46747e-64	**
Larvae-Nymph	miR-79-3p	0.01	40.2067	11.9732	1.47812e-117	**
Larvae-Nymph	miR-79-5p	0.01	4.0207	8.6513	2.01257e-12	**
Larvae-Nymph	miR-8	36.1952	61.1793	0.757245	3.87769e-15	-
Larvae-Nymph	miR-81a	3.3552	0.01	-8.39025	3.54045e-10	**
Larvae-Nymph	miR-83-3p	1.2201	0.01	-6.93086	0.000373538	**
Larvae-Nymph	miR-8-3p	36.1952	62.8093	0.79518	9.7689e-17	-
Larvae-Nymph	miR-84a	813.376	0.01	-16.3116	0	**
Larvae-Nymph	miR-8-5p	0.2033	1.7387	3.09633	0.00043465	**
Larvae-Nymph	miR-86*	1.2201	0.01	-6.93086	0.000373538	**
Larvae-Nymph	miR-87	31.5183	5.216	-2.59517	1.39275e-44	**
Larvae-Nymph	miR-87-3p	31.7216	5.1073	-2.63483	1.35363e-45	**
Larvae-Nymph	miR-877-5p	5.9986	0.1087	-5.7862	3.70531e-16	**
Larvae-Nymph	miR-87a-3p	31.2133	0.01	-11.6079	9.11265e-89	**
Larvae-Nymph	miR-87b	28.2648	0.01	-11.4648	1.89453e-80	**
Larvae-Nymph	miR-87b-3p	28.6715	4.89	-2.55171	5.8218e-40	**
Larvae-Nymph	miR-881	104.519	0.01	-13.3515	1.44708e-295	**
Larvae-Nymph	miR-9	172.436	341.648	0.986453	8.8915e-120	-
Larvae-Nymph	miR-9*	2.9485	6.7373	1.19219	0.000149056	**
Larvae-Nymph	miR-90-3p	10.5739	0.01	-10.0463	1.52985e-30	**
Larvae-Nymph	miR-92	9903.15	760.667	-3.70255	0	**
Larvae-Nymph	miR-920	0.7117	3.1513	2.14661	8.56554e-05	**
Larvae-Nymph	miR-922	103.909	2.282	-5.50887	7.20111e-257	**
Larvae-Nymph	miR-928	8.7438	0.01	-9.77212	2.22565e-25	**
Larvae-Nymph	miR-92a	10097.1	799.352	-3.65897	0	**
Larvae-Nymph	miR-92a-3p	35.0768	68.2427	0.960158	2.85038e-24	-
Larvae-Nymph	miR-92a-5p	7.7271	0.01	-9.59378	1.64317e-22	**
Larvae-Nymph	miR-92b	5.4903	0.4347	-3.65879	9.0113e-12	**
Larvae-Nymph	miR-92b*	0.01	38.0333	11.893	3.04835e-111	**
Larvae-Nymph	miR-92b-3p	0.01	65.526	12.6779	4.04995e-191	**
Larvae-Nymph	miR-92b-5p	0.2033	137.898	9.40578	0	**
Larvae-Nymph	miR-92c	9.3538	0.652	-3.84261	6.48525e-20	**
Larvae-Nymph	miR-92c*	2.7451	0.2173	-3.6591	2.03703e-06	**
Larvae-Nymph	miR-92e-5p	882.919	0.01	-16.43	0	**
Larvae-Nymph	miR-932-3p	0.01	6.846	9.41912	1.24477e-20	**
Larvae-Nymph	miR-943	0.01	10.9753	10.1	1.25259e-32	**
Larvae-Nymph	miR-944	0.01	3.4773	8.44182	7.62678e-11	**
Larvae-Nymph	miR-954-5p	0.2033	2.4993	3.61984	4.94851e-06	**
Larvae-Nymph	miR-96	144.781	14.2353	-3.34633	1.10614e-256	**
Larvae-Nymph	miR-961	0.01	98.9953	13.2731	2.32462e-288	**
Larvae-Nymph	miR-965-5p	0.01	31.296	11.6118	1.14438e-91	**
Larvae-Nymph	miR-96-5p	125.056	12.6053	-3.31048	8.06002e-220	**
Larvae-Nymph	miR-966-5p	1.0167	0.01	-6.66775	0.00139952	**
Larvae-Nymph	miR-967-5p	0.01	5.7593	9.16975	1.78758e-17	**
Larvae-Nymph	miR-98	0.2033	100.517	8.94961	1.01656e-287	**
Larvae-Nymph	miR-980	0.01	3.6947	8.52931	1.78199e-11	**
Larvae-Nymph	miR-981	21.5545	1.4127	-3.93146	6.14967e-45	**
Larvae-Nymph	miR-981-3p	16.9792	1.5213	-3.48039	1.63151e-32	**
Larvae-Nymph	miR-987	0.01	1.304	7.0268	0.000157289	**
Larvae-Nymph	miR-989	0.01	4.89	8.93369	5.99803e-15	**
Larvae-Nymph	miR-989-3p	1.6268	0.01	-7.34589	2.661e-05	**
Larvae-Nymph	miR-993	147.221	19.234	-2.93625	2.38751e-230	**
Larvae-Nymph	miR-993*	2197.33	128.444	-4.09654	0	**
Larvae-Nymph	miR-993-5p	2226.11	128.987	-4.10922	0	**
Larvae-Nymph	miR-993a*	2247.26	129.422	-4.11801	0	**
Larvae-Nymph	miR-993b*	2251.22	129.748	-4.11692	0	**
Larvae-Nymph	miR-995-3p	3.8635	0.01	-8.59376	1.303e-11	**
Larvae-Nymph	miR-996	1.7284	0.01	-7.43329	1.37474e-05	**
Larvae-Nymph	miR-99a	2.8468	0.8693	-1.71142	0.00151658	**
Larvae-Nymph	miR-99a-5p	2.9485	0.4347	-2.76189	1.45034e-05	**
Larvae-Nymph	miR-99b	0.01	9.8887	9.94964	1.79882e-29	**
Larvae-Nymph	miR-9a	149.966	327.63	1.12743	1.38114e-142	**
Larvae-Nymph	miR-9a-5p	170.606	349.689	1.03541	1.3165e-132	**
Larvae-Nymph	miR-iab-8	1.0167	1.0867	0.0960597	0.877406	-
Larvae-Nymph	miR-iab-8-5p	1.0167	0.978	-0.0559877	0.942541	-

## Sheet: Egg-Nymph
pairwise	miR-name	XYLY234-std	XYLY328-std	fold-change(log2 XYLY328/XYLY234)	p-value	sig-lable
Egg-Nymph	bantam	2.7672	24.776	3.16244	2.09742e-58	**
Egg-Nymph	let-7	0.246	10.432	5.40621	1.84516e-37	**
Egg-Nymph	let-7-5p	181.896	16954.7	6.54243	0	**
Egg-Nymph	let-7b	0.01	82.152	13.0041	0	**
Egg-Nymph	let-7b-5p	0.01	79.544	12.9575	0	**
Egg-Nymph	let-7c	0.01	34.7733	11.7638	2.56481e-142	**
Egg-Nymph	let-7d	0.01	1.7387	7.44187	6.11648e-08	**
Egg-Nymph	let-7d-3p	0.01	1.5213	7.24916	4.68343e-07	**
Egg-Nymph	let-7d-5p	0.01	4.1293	8.68975	1.15297e-17	**
Egg-Nymph	let-7e	0.01	2.4993	7.96538	4.92362e-11	**
Egg-Nymph	let-7e-5p	0.01	33.6867	11.718	6.75096e-138	**
Egg-Nymph	let-7f-5p	0.01	77.8053	12.9257	2.31605524316101e-317	**
Egg-Nymph	let-7g	0.01	12.9313	10.3367	1.80843e-53	**
Egg-Nymph	let-7g-5p	0.01	7.0633	9.4642	1.33961e-29	**
Egg-Nymph	let-7i	0.01	13.366	10.3844	3.08444e-55	**
Egg-Nymph	let-7i-5p	0.01	12.062	10.2363	6.21655e-50	**
Egg-Nymph	let-7j	0.01	2.8253	8.14226	2.32376e-12	**
Egg-Nymph	lsy-6	0.01	139.745	13.7705	0	**
Egg-Nymph	miR-1	3802.48	28529.6	2.90745	0	**
Egg-Nymph	miR-10	434.202	1558.82	1.84402	0	**
Egg-Nymph	miR-10*	0.01	635.374	15.9553	0	**
Egg-Nymph	miR-100	6.4568	391.526	5.92214	0	**
Egg-Nymph	miR-100*	0.01	1.5213	7.24916	4.68343e-07	**
Egg-Nymph	miR-1000-5p	0.01	9.5627	9.90127	9.12566e-40	**
Egg-Nymph	miR-100-5p	5.7803	431.081	6.22067	0	**
Egg-Nymph	miR-100a	0.01	340.561	15.0556	0	**
Egg-Nymph	miR-101	0.01	22.168	11.1143	4.83793e-91	**
Egg-Nymph	miR-1010-5p	0.123	5.542	5.49368	1.23255e-20	**
Egg-Nymph	miR-101-3p	0.01	20.212	10.981	4.37743e-83	**
Egg-Nymph	miR-101a	0.01	19.56	10.9337	1.96519e-80	**
Egg-Nymph	miR-101a-3p	0.01	20.864	11.0268	9.75062e-86	**
Egg-Nymph	miR-103	0.01	80.3047	12.9713	0	**
Egg-Nymph	miR-103a-3p	0.01	79.1093	12.9496	1.18575755001899e-322	**
Egg-Nymph	miR-10-3p	84.7373	622.008	2.87586	0	**
Egg-Nymph	miR-10-5p	429.159	1552.09	1.85462	0	**
Egg-Nymph	miR-107	0.01	86.8247	13.0839	0	**
Egg-Nymph	miR-107b	0.01	13.8007	10.4305	5.26081e-57	**
Egg-Nymph	miR-10a	0.01	1608.92	17.2957	0	**
Egg-Nymph	miR-10a-5p	0.01	1553.61	17.2453	0	**
Egg-Nymph	miR-10b	0.01	1.304	7.0268	3.58613e-06	**
Egg-Nymph	miR-10c	0.01	1.4127	7.14231	1.29597e-06	**
Egg-Nymph	miR-1175	0.01	65.6347	12.6802	7.45125e-268	**
Egg-Nymph	miR-1175*	0.01	67.156	12.7133	4.8283e-274	**
Egg-Nymph	miR-1175-3p	0.5534	68.2427	6.94621	1.48995e-260	**
Egg-Nymph	miR-1188-5p	0.01	1.4127	7.14231	1.29597e-06	**
Egg-Nymph	miR-12	0.01	2.0647	7.68979	2.88675e-09	**
Egg-Nymph	miR-1207-5p	0.01	1.5213	7.24916	4.68343e-07	**
Egg-Nymph	miR-122	0.01	1.4127	7.14231	1.29597e-06	**
Egg-Nymph	miR-122-5p	0.01	14.018	10.4531	6.87053e-58	**
Egg-Nymph	miR-1228-5p	0.01	1.1953	6.90123	9.92332e-06	**
Egg-Nymph	miR-1232	0.01	14.7787	10.5293	5.53061e-61	**
Egg-Nymph	miR-124	153.978	39.8807	-1.94897	2.18403e-175	**
Egg-Nymph	miR-124-3p	153.056	31.4047	-2.28501	8.4191e-212	**
Egg-Nymph	miR-1244	0.01	2.608	8.0268	1.77932e-11	**
Egg-Nymph	miR-1246	0.01	1.956	7.61176	7.98803e-09	**
Egg-Nymph	miR-124a	0.01	6.4113	9.32447	6.01403e-27	**
Egg-Nymph	miR-124a*	0.01	3.8033	8.57111	2.44293e-16	**
Egg-Nymph	miR-124b	0.01	209.944	14.3577	0	**
Egg-Nymph	miR-1254	0.01	498.128	15.6042	0	**
Egg-Nymph	miR-125-5p	3.0132	0.01	-8.23515	3.65611e-10	**
Egg-Nymph	miR-125a	0.01	347.516	15.0848	0	**
Egg-Nymph	miR-125a-5p	0.01	1.5213	7.24916	4.68343e-07	**
Egg-Nymph	miR-125b*	0.01	1.8473	7.52927	2.2104e-08	**
Egg-Nymph	miR-125b-5p	0.01	356.861	15.1231	0	**
Egg-Nymph	miR-125c	0.01	341.974	15.0616	0	**
Egg-Nymph	miR-12-5p	3.6281	96.17	4.7283	0	**
Egg-Nymph	miR-1260a	0.01	22.7113	11.1492	2.98198e-93	**
Egg-Nymph	miR-1260b	0.01	1.5213	7.24916	4.68343e-07	**
Egg-Nymph	miR-1261	0.01	2.934	8.19673	8.39769e-13	**
Egg-Nymph	miR-1265	0.01	1.1953	6.90123	9.92332e-06	**
Egg-Nymph	miR-1268a	0.01	1.956	7.61176	7.98803e-09	**
Egg-Nymph	miR-1268b	0.01	13.692	10.4191	1.45574e-56	**
Egg-Nymph	miR-1269	0.01	2.1733	7.76374	1.04322e-09	**
Egg-Nymph	miR-1270	0.01	7.824	9.61176	1.07835e-32	**
Egg-Nymph	miR-127-3p	0.01	1.0867	6.76381	2.74592e-05	**
Egg-Nymph	miR-1279	0.01	1.5213	7.24916	4.68343e-07	**
Egg-Nymph	miR-128	0.01	2.3907	7.90129	1.36243e-10	**
Egg-Nymph	miR-1283b	0.01	7.824	9.61176	1.07835e-32	**
Egg-Nymph	miR-128-3p	0.01	2.3907	7.90129	1.36243e-10	**
Egg-Nymph	miR-1293	0.01	1.1953	6.90123	9.92332e-06	**
Egg-Nymph	miR-13*	0.01	1.8473	7.52927	2.2104e-08	**
Egg-Nymph	miR-1306-3p	0.01	15.322	10.5814	3.40892e-63	**
Egg-Nymph	miR-1322	0.01	5.6507	9.14229	7.47107e-24	**
Egg-Nymph	miR-1327	0.01	6.9547	9.44184	3.70689e-29	**
Egg-Nymph	miR-133	0.01	49.878	12.2842	9.26265e-204	**
Egg-Nymph	miR-133-3p	0.01	51.182	12.3214	4.59581e-209	**
Egg-Nymph	miR-133a	0.01	50.53	12.3029	2.06324e-206	**
Egg-Nymph	miR-133a-3p	0.01	49.7693	12.281	2.5631e-203	**
Egg-Nymph	miR-133b	0.01	49.878	12.2842	9.26265e-204	**
Egg-Nymph	miR-133c	0.01	20.864	11.0268	9.75062e-86	**
Egg-Nymph	miR-134	0.01	3.6947	8.52931	6.75993e-16	**
Egg-Nymph	miR-1345	0.01	1.1953	6.90123	9.92332e-06	**
Egg-Nymph	miR-1346	0.01	5.868	9.19673	9.7571e-25	**
Egg-Nymph	miR-1348	0.01	3.586	8.48623	1.87057e-15	**
Egg-Nymph	miR-1354	0.01	28.4707	11.4753	1.11393e-116	**
Egg-Nymph	miR-1357	0.01	3.586	8.48623	1.87057e-15	**
Egg-Nymph	miR-13-5p	145.185	0.01	-13.8256	0	**
Egg-Nymph	miR-1371	0.01	2.0647	7.68979	2.88675e-09	**
Egg-Nymph	miR-1386	0.01	24.2327	11.2427	1.93228e-99	**
Egg-Nymph	miR-1392	0.01	3.26	8.34873	3.96339e-14	**
Egg-Nymph	miR-139-3p	0.01	1.8473	7.52927	2.2104e-08	**
Egg-Nymph	miR-1399	0.01	6.9547	9.44184	3.70689e-29	**
Egg-Nymph	miR-13a*	0.01	16.626	10.6992	1.69139e-68	**
Egg-Nymph	miR-13a-5p	13.5899	17.1693	0.337296	0.0248788	-
Egg-Nymph	miR-1-3p	0.01	29321.1	21.4835	0	**
Egg-Nymph	miR-140	0.01	31.296	11.6118	3.58137e-128	**
Egg-Nymph	miR-140*	0.01	21.7333	11.0857	2.83651e-89	**
Egg-Nymph	miR-140-3p	0.01	32.1653	11.6513	1.04184e-131	**
Egg-Nymph	miR-1407	0.01	4.4553	8.79938	5.44158e-19	**
Egg-Nymph	miR-1417	0.01	4.0207	8.6513	3.19043e-17	**
Egg-Nymph	miR-142	0.01	8.3673	9.70862	6.6467e-35	**
Egg-Nymph	miR-1420e	0.01	76.61	12.9033	1.68690522191764e-312	**
Egg-Nymph	miR-1420f	0.01	2.4993	7.96538	4.92362e-11	**
Egg-Nymph	miR-1422j	0.01	2.282	7.83415	3.77004e-10	**
Egg-Nymph	miR-1422p	0.01	4.6727	8.86811	7.10661e-20	**
Egg-Nymph	miR-142-5p	0.01	6.52	9.34873	2.17337e-27	**
Egg-Nymph	miR-143	0.01	3.3687	8.39605	1.43231e-14	**
Egg-Nymph	miR-143-3p	0.01	3.26	8.34873	3.96339e-14	**
Egg-Nymph	miR-1434	0.01	1.304	7.0268	3.58613e-06	**
Egg-Nymph	miR-144-5p	0.01	1.5213	7.24916	4.68343e-07	**
Egg-Nymph	miR-146b	0.01	1.304	7.0268	3.58613e-06	**
Egg-Nymph	miR-146b-5p	0.01	1.304	7.0268	3.58613e-06	**
Egg-Nymph	miR-1475	0.01	1.7387	7.44187	6.11648e-08	**
Egg-Nymph	miR-148a-3p	0.01	13.2573	10.3726	8.53508e-55	**
Egg-Nymph	miR-148b-3p	0.01	10.5407	10.0418	9.59367e-44	**
Egg-Nymph	miR-1491	0.01	21.4073	11.0639	6.01004e-88	**
Egg-Nymph	miR-1495	0.01	368.163	15.1681	0	**
Egg-Nymph	miR-1497a	0.01	14.996	10.5504	7.22288e-62	**
Egg-Nymph	miR-1497c	0.01	1.63	7.34873	1.69252e-07	**
Egg-Nymph	miR-1497d	0.01	10.2147	9.99643	2.03272e-42	**
Egg-Nymph	miR-1562	0.01	1.7387	7.44187	6.11648e-08	**
Egg-Nymph	miR-1564*	0.01	2.3907	7.90129	1.36243e-10	**
Egg-Nymph	miR-1575	0.01	1.0867	6.76381	2.74592e-05	**
Egg-Nymph	miR-1579	0.01	1.304	7.0268	3.58613e-06	**
Egg-Nymph	miR-1584	0.01	1.1953	6.90123	9.92332e-06	**
Egg-Nymph	miR-1589	0.01	1.7387	7.44187	6.11648e-08	**
Egg-Nymph	miR-1594	0.01	6.194	9.27473	4.60498e-26	**
Egg-Nymph	miR-1597	0.01	12.1707	10.2492	2.24656e-50	**
Egg-Nymph	miR-15a	0.01	2.4993	7.96538	4.92362e-11	**
Egg-Nymph	miR-15b	0.01	2.0647	7.68979	2.88675e-09	**
Egg-Nymph	miR-15b-5p	0.01	1.8473	7.52927	2.2104e-08	**
Egg-Nymph	miR-16	0.01	1.0867	6.76381	2.74592e-05	**
Egg-Nymph	miR-16*	0.01	4.238	8.72724	4.16665e-18	**
Egg-Nymph	miR-1611	0.01	47.4873	12.2133	4.91382e-194	**
Egg-Nymph	miR-1615	0.01	2.0647	7.68979	2.88675e-09	**
Egg-Nymph	miR-1638	0.01	1.8473	7.52927	2.2104e-08	**
Egg-Nymph	miR-1644	0.01	3.6947	8.52931	6.75993e-16	**
Egg-Nymph	miR-1648*	0.01	10.106	9.981	5.62482e-42	**
Egg-Nymph	miR-1649	0.01	5.3247	9.05656	1.58298e-22	**
Egg-Nymph	miR-1649*	0.01	4.1293	8.68975	1.15297e-17	**
Egg-Nymph	miR-16-5p	0.01	2.4993	7.96538	4.92362e-11	**
Egg-Nymph	miR-1668*	0.01	1.0867	6.76381	2.74592e-05	**
Egg-Nymph	miR-1679	0.01	135.29	13.7238	0	**
Egg-Nymph	miR-1689*	0.01	21.7333	11.0857	2.83651e-89	**
Egg-Nymph	miR-1692	0.01	193.753	14.2419	0	**
Egg-Nymph	miR-1699	0.01	317.741	14.9556	0	**
Egg-Nymph	miR-16b	0.01	2.3907	7.90129	1.36243e-10	**
Egg-Nymph	miR-1701	0.01	2.1733	7.76374	1.04322e-09	**
Egg-Nymph	miR-1719	0.01	3.8033	8.57111	2.44293e-16	**
Egg-Nymph	miR-1728-5p	0.01	5.7593	9.16975	2.69993e-24	**
Egg-Nymph	miR-1733	0.01	1.4127	7.14231	1.29597e-06	**
Egg-Nymph	miR-1738	0.01	1.4127	7.14231	1.29597e-06	**
Egg-Nymph	miR-1754	0.01	12.714	10.3122	1.38472e-52	**
Egg-Nymph	miR-1777a	0.01	1.304	7.0268	3.58613e-06	**
Egg-Nymph	miR-1777b	0.01	1.0867	6.76381	2.74592e-05	**
Egg-Nymph	miR-1814	0.01	2.0647	7.68979	2.88675e-09	**
Egg-Nymph	miR-1814b	0.01	3.8033	8.57111	2.44293e-16	**
Egg-Nymph	miR-1814c	0.01	6.846	9.41912	1.02575e-28	**
Egg-Nymph	miR-1819-3p	0.01	1.4127	7.14231	1.29597e-06	**
Egg-Nymph	miR-181b	0.01	3.912	8.61176	8.82836e-17	**
Egg-Nymph	miR-1830-3p	0.01	5.1073	8.99642	1.2121e-21	**
Egg-Nymph	miR-1834-5p	0.01	4.4553	8.79938	5.44158e-19	**
Egg-Nymph	miR-1839	0.01	4.89	8.93369	9.28112e-21	**
Egg-Nymph	miR-184	513.528	1030.81	1.00527	0	**
Egg-Nymph	miR-184-3p	5.3499	1020.92	7.57615	0	**
Egg-Nymph	miR-184-5p	8.2401	0.01	-9.68652	1.01953e-26	**
Egg-Nymph	miR-184b	0.01	101.821	13.3137	0	**
Egg-Nymph	miR-185-5p	0.01	15.8653	10.6317	2.10117e-65	**
Egg-Nymph	miR-190	0.5534	8.6933	3.97351	4.1711e-26	**
Egg-Nymph	miR-190-5p	0.6149	4.9987	3.02313	1.84874e-12	**
Egg-Nymph	miR-190b-5p	0.01	1.4127	7.14231	1.29597e-06	**
Egg-Nymph	miR-191	0.01	1.5213	7.24916	4.68343e-07	**
Egg-Nymph	miR-191*	0.01	25.102	11.2936	5.62109e-103	**
Egg-Nymph	miR-1915-3p	0.01	18.3647	10.8427	1.43135e-75	**
Egg-Nymph	miR-191-5p	0.01	1.4127	7.14231	1.29597e-06	**
Egg-Nymph	miR-192	0.01	3.0427	8.24921	3.03479e-13	**
Egg-Nymph	miR-192-5p	0.01	3.0427	8.24921	3.03479e-13	**
Egg-Nymph	miR-194a	0.01	175.062	14.0956	0	**
Egg-Nymph	miR-1957	0.01	56.5067	12.4642	1.00656e-230	**
Egg-Nymph	miR-196b	0.01	1.7387	7.44187	6.11648e-08	**
Egg-Nymph	miR-198	0.01	11.41	10.1561	2.79085e-47	**
Egg-Nymph	miR-199	0.01	12.062	10.2363	6.21655e-50	**
Egg-Nymph	miR-199*	0.01	11.9533	10.2232	1.72021e-49	**
Egg-Nymph	miR-1993	0.01	1.0867	6.76381	2.74592e-05	**
Egg-Nymph	miR-1994b	0.01	81.6087	12.9945	0	**
Egg-Nymph	miR-199a*	0.01	9.8887	9.94964	4.30696e-41	**
Egg-Nymph	miR-199a-3p	0.01	10.9753	10.1	1.63629e-45	**
Egg-Nymph	miR-1a	0.01	3.6947	8.52931	6.75993e-16	**
Egg-Nymph	miR-1a-3p	0.01	385.115	15.233	0	**
Egg-Nymph	miR-1b	0.01	15.974	10.6415	7.5933e-66	**
Egg-Nymph	miR-1c	0.01	116.708	13.5106	0	**
Egg-Nymph	miR-2001	0.3075	35.0993	6.83471	4.041e-134	**
Egg-Nymph	miR-2003*	0.01	1.7387	7.44187	6.11648e-08	**
Egg-Nymph	miR-200a*	0.01	1.5213	7.24916	4.68343e-07	**
Egg-Nymph	miR-200a-3p	0.01	21.7333	11.0857	2.83651e-89	**
Egg-Nymph	miR-200b	0.01	3.6947	8.52931	6.75993e-16	**
Egg-Nymph	miR-200b-3p	0.01	1.0867	6.76381	2.74592e-05	**
Egg-Nymph	miR-200c	0.01	99.5387	13.281	0	**
Egg-Nymph	miR-2024e*	0.01	1.956	7.61176	7.98803e-09	**
Egg-Nymph	miR-2032a*	0.01	7.6067	9.57113	8.25703e-32	**
Egg-Nymph	miR-2033	0.01	4.0207	8.6513	3.19043e-17	**
Egg-Nymph	miR-203-3p	0.01	1.1953	6.90123	9.92332e-06	**
Egg-Nymph	miR-2034	0.01	3.6947	8.52931	6.75993e-16	**
Egg-Nymph	miR-2049*	0.01	27.1667	11.4076	2.24507e-111	**
Egg-Nymph	miR-206	0.01	433.254	15.4029	0	**
Egg-Nymph	miR-206-3p	0.01	17.4953	10.7728	4.92035e-72	**
Egg-Nymph	miR-2065	0.01	334.15	15.0282	0	**
Egg-Nymph	miR-208	0.01	4.7813	8.90126	2.56822e-20	**
Egg-Nymph	miR-20a	0.01	6.194	9.27473	4.60498e-26	**
Egg-Nymph	miR-21	0.01	5.868	9.19673	9.7571e-25	**
Egg-Nymph	miR-210	0.9839	19.0167	4.27261	2.20429e-58	**
Egg-Nymph	miR-210-3p	1.1069	18.256	4.04377	6.89706e-54	**
Egg-Nymph	miR-2126	0.01	210.922	14.3644	0	**
Egg-Nymph	miR-2127	0.01	5.7593	9.16975	2.69993e-24	**
Egg-Nymph	miR-2136	0.01	3.912	8.61176	8.82836e-17	**
Egg-Nymph	miR-2137	0.01	16.5173	10.6898	4.68032e-68	**
Egg-Nymph	miR-214*	0.01	7.6067	9.57113	8.25703e-32	**
Egg-Nymph	miR-21-5p	0.01	5.9767	9.22321	3.52606e-25	**
Egg-Nymph	miR-216	0.01	32.1653	11.6513	1.04184e-131	**
Egg-Nymph	miR-216a	0.01	29.1227	11.5079	2.48125e-119	**
Egg-Nymph	miR-216b	0.01	60.962	12.5737	7.57819e-249	**
Egg-Nymph	miR-218*	0.01	3.26	8.34873	3.96339e-14	**
Egg-Nymph	miR-2185	0.01	66.83	12.7063	1.02303e-272	**
Egg-Nymph	miR-219	0.246	1.4127	2.52172	0.000770413	**
Egg-Nymph	miR-219-3p	0.01	5.542	9.11426	2.06735e-23	**
Egg-Nymph	miR-22	0.01	10.3233	10.0117	7.34593e-43	**
Egg-Nymph	miR-2201	0.01	5.216	9.0268	4.38033e-22	**
Egg-Nymph	miR-2203	0.01	9.454	9.88478	2.5252e-39	**
Egg-Nymph	miR-2206-3p	0.01	54285.5	22.3721	0	**
Egg-Nymph	miR-2207-5p	0.01	23.9067	11.2232	4.09414e-98	**
Egg-Nymph	miR-221	0.01	6.9547	9.44184	3.70689e-29	**
Egg-Nymph	miR-2210-3p	0.01	5.542	9.11426	2.06735e-23	**
Egg-Nymph	miR-221-3p	0.01	6.6287	9.37258	7.85422e-28	**
Egg-Nymph	miR-2218b-3p	0.01	1.1953	6.90123	9.92332e-06	**
Egg-Nymph	miR-222	0.01	1.956	7.61176	7.98803e-09	**
Egg-Nymph	miR-222*	0.01	22.2767	11.1213	1.74835e-91	**
Egg-Nymph	miR-22-3p	0.01	1.304	7.0268	3.58613e-06	**
Egg-Nymph	miR-2284c	0.01	2.4993	7.96538	4.92362e-11	**
Egg-Nymph	miR-2284d	0.01	28.5793	11.4808	4.02556e-117	**
Egg-Nymph	miR-2284k	0.01	29.666	11.5346	1.52938e-121	**
Egg-Nymph	miR-2284l	0.01	16.0827	10.6513	2.7441e-66	**
Egg-Nymph	miR-2284n	0.01	2.282	7.83415	3.77004e-10	**
Egg-Nymph	miR-2284q	0.01	1.0867	6.76381	2.74592e-05	**
Egg-Nymph	miR-2284u	0.01	2.0647	7.68979	2.88675e-09	**
Egg-Nymph	miR-2284v	0.01	2.1733	7.76374	1.04322e-09	**
Egg-Nymph	miR-2284x	0.01	27.71	11.4362	1.3838e-113	**
Egg-Nymph	miR-2290	0.01	874.332	16.4159	0	**
Egg-Nymph	miR-2303	0.01	2.4993	7.96538	4.92362e-11	**
Egg-Nymph	miR-2305	0.01	11.084	10.1143	5.91329e-46	**
Egg-Nymph	miR-231	0.01	7.9327	9.63167	3.897e-33	**
Egg-Nymph	miR-2316	0.01	22.6027	11.1423	8.25154e-93	**
Egg-Nymph	miR-2335	0.01	1.4127	7.14231	1.29597e-06	**
Egg-Nymph	miR-2355	0.01	9.78	9.93369	1.1918e-40	**
Egg-Nymph	miR-2359	0.01	48.6827	12.2492	6.74648e-199	**
Egg-Nymph	miR-236	0.01	2.608	8.0268	1.77932e-11	**
Egg-Nymph	miR-2371	0.01	121.163	13.5647	0	**
Egg-Nymph	miR-2372	0.01	18.7993	10.8765	2.44131e-77	**
Egg-Nymph	miR-2388	0.01	7.0633	9.4642	1.33961e-29	**
Egg-Nymph	miR-2396	0.01	1.8473	7.52927	2.2104e-08	**
Egg-Nymph	miR-23a	0.01	2.7167	8.08571	6.43016e-12	**
Egg-Nymph	miR-23a-3p	0.01	2.282	7.83415	3.77004e-10	**
Egg-Nymph	miR-2-3p	5.5344	0.01	-9.11228	3.78313e-18	**
Egg-Nymph	miR-24	0.01	2.1733	7.76374	1.04322e-09	**
Egg-Nymph	miR-240	0.01	1.956	7.61176	7.98803e-09	**
Egg-Nymph	miR-2404	0.01	3.3687	8.39605	1.43231e-14	**
Egg-Nymph	miR-2407	0.01	25.428	11.3122	2.65294e-104	**
Egg-Nymph	miR-241-5p	0.01	61.3967	12.5839	1.29253e-250	**
Egg-Nymph	miR-2421	0.01	14.8873	10.5399	1.99867e-61	**
Egg-Nymph	miR-243-5p	0.01	31.7307	11.6317	6.10836e-130	**
Egg-Nymph	miR-2436-5p	0.01	2.0647	7.68979	2.88675e-09	**
Egg-Nymph	miR-24-3p	0.01	2.4993	7.96538	4.92362e-11	**
Egg-Nymph	miR-2457	0.01	5.1073	8.99642	1.2121e-21	**
Egg-Nymph	miR-2459	0.01	4.238	8.72724	4.16665e-18	**
Egg-Nymph	miR-2460	0.01	1.1953	6.90123	9.92332e-06	**
Egg-Nymph	miR-2462	0.01	3.586	8.48623	1.87057e-15	**
Egg-Nymph	miR-2468	0.01	2.0647	7.68979	2.88675e-09	**
Egg-Nymph	miR-2470	0.01	2.4993	7.96538	4.92362e-11	**
Egg-Nymph	miR-2475	0.01	4.3467	8.76378	1.50576e-18	**
Egg-Nymph	miR-2476	0.01	1145.89	16.8061	0	**
Egg-Nymph	miR-2478	0.01	1.63	7.34873	1.69252e-07	**
Egg-Nymph	miR-2487	0.01	332.303	15.0202	0	**
Egg-Nymph	miR-2490-5p	10.2078	0.01	-9.99546	5.97139e-33	**
Egg-Nymph	miR-2493-5p	3.2591	0.01	-8.34833	6.08105e-11	**
Egg-Nymph	miR-25	0.01	29.666	11.5346	1.52938e-121	**
Egg-Nymph	miR-250-3p	0.01	20.3207	10.9887	1.58193e-83	**
Egg-Nymph	miR-252	0.01	125.075	13.6105	0	**
Egg-Nymph	miR-252-5p	0.4919	102.147	7.69806	0	**
Egg-Nymph	miR-2526*	0.01	12.388	10.2747	2.93397e-51	**
Egg-Nymph	miR-252a	0.01	4.89	8.93369	9.28112e-21	**
Egg-Nymph	miR-252a-5p	0.01	5.3247	9.05656	1.58298e-22	**
Egg-Nymph	miR-252b	0.5534	118.338	7.74038	0	**
Egg-Nymph	miR-2530	0.01	4.6727	8.86811	7.10661e-20	**
Egg-Nymph	miR-25-3p	0.01	30.644	11.5814	1.60781e-125	**
Egg-Nymph	miR-2546*	0.01	166.369	14.0221	0	**
Egg-Nymph	miR-2551	0.01	2.608	8.0268	1.77932e-11	**
Egg-Nymph	miR-2576	0.01	451.293	15.4618	0	**
Egg-Nymph	miR-2-5p	13.5285	1494.06	6.78709	0	**
Egg-Nymph	miR-26	0.01	1.0867	6.76381	2.74592e-05	**
Egg-Nymph	miR-263a	0.01	248.629	14.6017	0	**
Egg-Nymph	miR-263a-5p	59.9556	232.329	1.9542	6.55342e-297	**
Egg-Nymph	miR-2686c	0.01	2.4993	7.96538	4.92362e-11	**
Egg-Nymph	miR-26a-5p	0.01	1.0867	6.76381	2.74592e-05	**
Egg-Nymph	miR-26b	0.01	1.5213	7.24916	4.68343e-07	**
Egg-Nymph	miR-26b-5p	0.01	1.5213	7.24916	4.68343e-07	**
Egg-Nymph	miR-273	0.01	19.9947	10.9654	3.35182e-82	**
Egg-Nymph	miR-2733c	0.01	1.1953	6.90123	9.92332e-06	**
Egg-Nymph	miR-2733e	1.2914	0.01	-7.01279	0.000103826	**
Egg-Nymph	miR-2733h	0.01	2.1733	7.76374	1.04322e-09	**
Egg-Nymph	miR-275	0.01	3926.56	18.5829	0	**
Egg-Nymph	miR-2752	2.5212	0.01	-7.97797	1.3216e-08	**
Egg-Nymph	miR-275-3p	86.2746	3894.29	5.49628	0	**
Egg-Nymph	miR-2759	1.3528	0.01	-7.0798	6.63048e-05	**
Egg-Nymph	miR-276	18.7554	572.021	4.93069	0	**
Egg-Nymph	miR-276*	0.01	212.443	14.3748	0	**
Egg-Nymph	miR-276-3p	19.2473	0.01	-10.9104	1.40064e-61	**
Egg-Nymph	miR-276-5p	1.9063	218.203	6.83875	0	**
Egg-Nymph	miR-276a-3p	0.01	532.793	15.7013	0	**
Egg-Nymph	miR-276b*	0.01	211.9	14.3711	0	**
Egg-Nymph	miR-2778a*	0.01	12.1707	10.2492	2.24656e-50	**
Egg-Nymph	miR-2779	1.4758	21.842	3.88754	3.33116e-62	**
Egg-Nymph	miR-277a	0.01	90.5193	13.144	0	**
Egg-Nymph	miR-277a*	0.01	1.1953	6.90123	9.92332e-06	**
Egg-Nymph	miR-277b-3p	0.01	1.8473	7.52927	2.2104e-08	**
Egg-Nymph	miR-277c	0.01	96.0613	13.2297	0	**
Egg-Nymph	miR-278	0.0615	9.78	7.3131	7.04519e-39	**
Egg-Nymph	miR-2787-3p	14.3279	0.01	-10.4846	5.33509e-46	**
Egg-Nymph	miR-2788-3p	0.01	185.277	14.1774	0	**
Egg-Nymph	miR-279	644.692	320.349	-1.00896	1.86951e-277	**
Egg-Nymph	miR-279-3p	1.7833	0.978	-0.866643	0.118979	-
Egg-Nymph	miR-279a	638.604	312.743	-1.02995	4.2826e-284	**
Egg-Nymph	miR-279b	0.01	2.4993	7.96538	4.92362e-11	**
Egg-Nymph	miR-279d-3p	0.01	1.8473	7.52927	2.2104e-08	**
Egg-Nymph	miR-279e-3p	1.2299	0.01	-6.9424	0.000162579	**
Egg-Nymph	miR-27a	0.01	1.1953	6.90123	9.92332e-06	**
Egg-Nymph	miR-27a-3p	0.01	1.1953	6.90123	9.92332e-06	**
Egg-Nymph	miR-27b	0.01	3.8033	8.57111	2.44293e-16	**
Egg-Nymph	miR-27b-3p	0.01	1.0867	6.76381	2.74592e-05	**
Egg-Nymph	miR-27d-3p	0.01	1.7387	7.44187	6.11648e-08	**
Egg-Nymph	miR-281	0.01	3.4773	8.44182	5.17612e-15	**
Egg-Nymph	miR-281-1-5p	0.01	4.3467	8.76378	1.50576e-18	**
Egg-Nymph	miR-281-2-5p	0.01	16.1913	10.661	9.91673e-67	**
Egg-Nymph	miR-2817	1.5373	0.01	-7.26425	1.72689e-05	**
Egg-Nymph	miR-282	0.01	1.1953	6.90123	9.92332e-06	**
Egg-Nymph	miR-282-5p	1.2914	0.01	-7.01279	0.000103826	**
Egg-Nymph	miR-283	0.01	3.1513	8.2998	1.09672e-13	**
Egg-Nymph	miR-2840	3.9355	0.01	-8.6204	4.38144e-13	**
Egg-Nymph	miR-2847	0.01	3.3687	8.39605	1.43231e-14	**
Egg-Nymph	miR-2848	30.8695	0.01	-11.592	2.17093e-98	**
Egg-Nymph	miR-285	29.8241	3.6947	-3.01295	1.1761e-56	**
Egg-Nymph	miR-2852	0.01	33.7953	11.7226	2.43969e-138	**
Egg-Nymph	miR-2856*	0.01	1.7387	7.44187	6.11648e-08	**
Egg-Nymph	miR-286-5p	1.2299	0.01	-6.9424	0.000162579	**
Egg-Nymph	miR-2885	0.01	44.5533	12.1213	4.2292e-182	**
Egg-Nymph	miR-2887	0.01	294.595	14.8464	0	**
Egg-Nymph	miR-2888	0.01	45.2053	12.1423	9.42045e-185	**
Egg-Nymph	miR-293-5p	0.01	4.0207	8.6513	3.19043e-17	**
Egg-Nymph	miR-29-3p	12.4831	0.01	-10.2858	3.71491e-40	**
Egg-Nymph	miR-2944b	0.01	42.9233	12.0675	1.80603e-175	**
Egg-Nymph	miR-2944b-5p	104.108	0.01	-13.3458	0	**
Egg-Nymph	miR-2962	0.01	9.6713	9.91757	3.29787e-40	**
Egg-Nymph	miR-2976	0.01	4.7813	8.90126	2.56822e-20	**
Egg-Nymph	miR-2986	0.01	51.834	12.3397	1.02371e-211	**
Egg-Nymph	miR-2991	0.01	1.304	7.0268	3.58613e-06	**
Egg-Nymph	miR-2993	0.01	1.0867	6.76381	2.74592e-05	**
Egg-Nymph	miR-2998	2.1523	33.904	3.9775	2.13597e-97	**
Egg-Nymph	miR-29a-1*	0.01	8.802	9.78169	1.13366e-36	**
Egg-Nymph	miR-29a-3p	0.01	1.63	7.34873	1.69252e-07	**
Egg-Nymph	miR-2a	0.01	36.512	11.8342	2.17049e-149	**
Egg-Nymph	miR-2a*	0.01	3.3687	8.39605	1.43231e-14	**
Egg-Nymph	miR-2a-3p	0.1845	22.82	6.95053	4.55672e-88	**
Egg-Nymph	miR-2b	45.9352	24.5587	-0.903366	4.78225e-18	-
Egg-Nymph	miR-2b*	0.01	406.305	15.3103	0	**
Egg-Nymph	miR-2b-2-5p	3.4436	8.6933	1.33599	7.627e-08	**
Egg-Nymph	miR-2c	77.0507	16.1913	-2.25059	1.26368e-105	**
Egg-Nymph	miR-2c-5p	2.2137	0.01	-7.79032	1.24423e-07	**
Egg-Nymph	miR-3000	0.01	3.0427	8.24921	3.03479e-13	**
Egg-Nymph	miR-3002	0.01	18.1473	10.8255	1.096e-74	**
Egg-Nymph	miR-3004	0.01	5.868	9.19673	9.7571e-25	**
Egg-Nymph	miR-3019	0.01	8.802	9.78169	1.13366e-36	**
Egg-Nymph	miR-305	2.8902	336.432	6.863	0	**
Egg-Nymph	miR-305-5p	2.8902	354.036	6.93658	0	**
Egg-Nymph	miR-3058-3p	0.01	387.505	15.2419	0	**
Egg-Nymph	miR-3064-5p	0.01	4.1293	8.68975	1.15297e-17	**
Egg-Nymph	miR-306b	1.1069	0.8693	-0.348599	0.625415	-
Egg-Nymph	miR-307	0.01	1.7387	7.44187	6.11648e-08	**
Egg-Nymph	miR-307b-5p	0.01	3.586	8.48623	1.87057e-15	**
Egg-Nymph	miR-309	0.01	1.0867	6.76381	2.74592e-05	**
Egg-Nymph	miR-309a-5p	125.815	79.4353	-0.663447	2.97916e-28	-
Egg-Nymph	miR-30c-2-3p	0.01	3.3687	8.39605	1.43231e-14	**
Egg-Nymph	miR-30e	0.01	1.63	7.34873	1.69252e-07	**
Egg-Nymph	miR-30g	0.01	3.0427	8.24921	3.03479e-13	**
Egg-Nymph	miR-3115	0.01	6.52	9.34873	2.17337e-27	**
Egg-Nymph	miR-312	0.01	6.7373	9.39603	2.83839e-28	**
Egg-Nymph	miR-312-3p	40.1549	0.5433	-6.20768	5.39786e-118	**
Egg-Nymph	miR-3124-5p	0.01	4.4553	8.79938	5.44158e-19	**
Egg-Nymph	miR-3130-3p	0.01	846.839	16.3698	0	**
Egg-Nymph	miR-3141	0.01	1.4127	7.14231	1.29597e-06	**
Egg-Nymph	miR-315	5903.94	1406.47	-2.0696	0	**
Egg-Nymph	miR-3153	0.01	1.4127	7.14231	1.29597e-06	**
Egg-Nymph	miR-315-5p	5869.87	12.2793	-8.90096	0	**
Egg-Nymph	miR-3163	0.01	1.304	7.0268	3.58613e-06	**
Egg-Nymph	miR-3168	0.01	5.542	9.11426	2.06735e-23	**
Egg-Nymph	miR-317	47.78	171.693	1.84535	3.93401e-203	**
Egg-Nymph	miR-317-3p	47.2881	168.542	1.83356	1.19358e-197	**
Egg-Nymph	miR-3176	0.01	6.0853	9.24918	1.27426e-25	**
Egg-Nymph	miR-3182	0.01	1.1953	6.90123	9.92332e-06	**
Egg-Nymph	miR-32	0.01	2.0647	7.68979	2.88675e-09	**
Egg-Nymph	miR-32*	0.01	1.5213	7.24916	4.68343e-07	**
Egg-Nymph	miR-320	0.01	86.064	13.0712	0	**
Egg-Nymph	miR-3201	0.01	52.2687	12.3517	1.74603e-213	**
Egg-Nymph	miR-3208	4.9809	0.01	-8.96026	2.14138e-16	**
Egg-Nymph	miR-320a	0.01	94.6487	13.2084	0	**
Egg-Nymph	miR-320b	0.01	4.6727	8.86811	7.10661e-20	**
Egg-Nymph	miR-320c	0.01	4.3467	8.76378	1.50576e-18	**
Egg-Nymph	miR-320d	0.01	114.1	13.478	0	**
Egg-Nymph	miR-3230	0.01	11.8447	10.21	4.76005e-49	**
Egg-Nymph	miR-3254	4.8579	0.01	-8.92419	5.25065e-16	**
Egg-Nymph	miR-3261	23.3673	0.01	-11.1903	1.25139e-74	**
Egg-Nymph	miR-3263	0.01	3.586	8.48623	1.87057e-15	**
Egg-Nymph	miR-3277	0.01	22.82	11.1561	1.07764e-93	**
Egg-Nymph	miR-3280	37.8182	1.956	-4.2731	8.32874e-94	**
Egg-Nymph	miR-3288	0.01	3.6947	8.52931	6.75993e-16	**
Egg-Nymph	miR-33	4.6735	10.6493	1.18818	6.06185e-08	**
Egg-Nymph	miR-3322	0.01	3.586	8.48623	1.87057e-15	**
Egg-Nymph	miR-3334	3.5666	0.01	-8.47841	6.45919e-12	**
Egg-Nymph	miR-3342	1.4143	0.01	-7.14394	4.23433e-05	**
Egg-Nymph	miR-3352	13.5285	0.01	-10.4018	1.81562e-43	**
Egg-Nymph	miR-33-5p	8.9165	0.7607	-3.55108	2.18478e-20	**
Egg-Nymph	miR-3361	1.5988	0.01	-7.32085	1.10282e-05	**
Egg-Nymph	miR-3365	3.997	0.01	-8.64277	2.79806e-13	**
Egg-Nymph	miR-3382-5p	7.8711	0.01	-9.62042	1.50301e-25	**
Egg-Nymph	miR-33a	0.01	10.9753	10.1	1.63629e-45	**
Egg-Nymph	miR-33a-5p	0.01	10.8667	10.0857	4.52784e-45	**
Egg-Nymph	miR-33b	0.01	3.586	8.48623	1.87057e-15	**
Egg-Nymph	miR-34	0.01	2782.08	18.0858	0	**
Egg-Nymph	miR-34*	0.01	2.7167	8.08571	6.43016e-12	**
Egg-Nymph	miR-342	0.01	1.304	7.0268	3.58613e-06	**
Egg-Nymph	miR-3422	0.01	10.5407	10.0418	9.59367e-44	**
Egg-Nymph	miR-342-3p	0.01	1.1953	6.90123	9.92332e-06	**
Egg-Nymph	miR-34-5p	6.3953	2630.93	8.68434	0	**
Egg-Nymph	miR-3473	0.01	4.3467	8.76378	1.50576e-18	**
Egg-Nymph	miR-3483-5p	0.01	1.0867	6.76381	2.74592e-05	**
Egg-Nymph	miR-3484-5p	0.01	14.7787	10.5293	5.53061e-61	**
Egg-Nymph	miR-3488	0.01	6.846	9.41912	1.02575e-28	**
Egg-Nymph	miR-3495	0.01	1.8473	7.52927	2.2104e-08	**
Egg-Nymph	miR-34a	0.01	1.0867	6.76381	2.74592e-05	**
Egg-Nymph	miR-34c*	0.01	38.468	11.9094	2.39882e-157	**
Egg-Nymph	miR-3501	0.01	1.956	7.61176	7.98803e-09	**
Egg-Nymph	miR-3506	0.01	2.0647	7.68979	2.88675e-09	**
Egg-Nymph	miR-3526	0.01	61.288	12.5814	3.57662e-250	**
Egg-Nymph	miR-3530	0.01	19.7773	10.9496	2.56651e-81	**
Egg-Nymph	miR-3533	0.01	4.89	8.93369	9.28112e-21	**
Egg-Nymph	miR-3559-3p	0.01	3.1513	8.2998	1.09672e-13	**
Egg-Nymph	miR-3569	0.01	37.0553	11.8555	1.33783e-151	**
Egg-Nymph	miR-3591	0.01	1.7387	7.44187	6.11648e-08	**
Egg-Nymph	miR-3615	0.01	27.4927	11.4248	1.05959e-112	**
Egg-Nymph	miR-363-5p	0.01	1.7387	7.44187	6.11648e-08	**
Egg-Nymph	miR-3659	0.01	1.1953	6.90123	9.92332e-06	**
Egg-Nymph	miR-367	0.01	3.6947	8.52931	6.75993e-16	**
Egg-Nymph	miR-3691-3p	0.01	52.7033	12.3637	2.97802e-215	**
Egg-Nymph	miR-36b*	0.01	672.647	16.0376	0	**
Egg-Nymph	miR-3717	0.01	23.798	11.2166	1.1329e-97	**
Egg-Nymph	miR-3721	0.01	26.9493	11.396	1.71906e-110	**
Egg-Nymph	miR-375	0.369	320.893	9.76425	0	**
Egg-Nymph	miR-375-3p	0.01	4.7813	8.90126	2.56822e-20	**
Egg-Nymph	miR-3762	0.01	1.0867	6.76381	2.74592e-05	**
Egg-Nymph	miR-378b	0.01	1.1953	6.90123	9.92332e-06	**
Egg-Nymph	miR-3801	0.01	111.166	13.4404	0	**
Egg-Nymph	miR-3814-3p	0.01	7.498	9.55036	2.28483e-31	**
Egg-Nymph	miR-3827-5p	0.01	31.0787	11.6017	2.74228e-127	**
Egg-Nymph	miR-3830-3p	121.941	0.01	-13.5739	0	**
Egg-Nymph	miR-3834-5p	0.01	9.454	9.88478	2.5252e-39	**
Egg-Nymph	miR-3842-5p	38.6176	0.01	-11.915	6.26412e-123	**
Egg-Nymph	miR-3896-5p	0.01	2.608	8.0268	1.77932e-11	**
Egg-Nymph	miR-3897-3p	0.5534	1.304	1.23655	0.0474968	*
Egg-Nymph	miR-3897-5p	0.01	4.1293	8.68975	1.15297e-17	**
Egg-Nymph	miR-3917	0.01	21.516	11.0712	2.17193e-88	**
Egg-Nymph	miR-3931	8.486	103.125	3.60316	6.35973e-269	**
Egg-Nymph	miR-3931-3p	8.2401	0.01	-9.68652	1.01953e-26	**
Egg-Nymph	miR-3934	0.01	2719.71	18.0531	0	**
Egg-Nymph	miR-3958-3p	0.01	3.1513	8.2998	1.09672e-13	**
Egg-Nymph	miR-3958-5p	0.01	5.216	9.0268	4.38033e-22	**
Egg-Nymph	miR-3960	0.01	2.282	7.83415	3.77004e-10	**
Egg-Nymph	miR-3963	0.01	3.4773	8.44182	5.17612e-15	**
Egg-Nymph	miR-4000e-5p	0.01	2.0647	7.68979	2.88675e-09	**
Egg-Nymph	miR-4000f-5p	0.01	3.3687	8.39605	1.43231e-14	**
Egg-Nymph	miR-4001b-5p	0.01	1954.37	17.5763	0	**
Egg-Nymph	miR-4002-5p	0.01	1.63	7.34873	1.69252e-07	**
Egg-Nymph	miR-4003a-5p	0.01	3.912	8.61176	8.82836e-17	**
Egg-Nymph	miR-4006b-5p	0.01	87.2593	13.0911	0	**
Egg-Nymph	miR-4006e-5p	0.01	31.622	11.6267	1.69027e-129	**
Egg-Nymph	miR-4013b-5p	0.01	1.956	7.61176	7.98803e-09	**
Egg-Nymph	miR-4017-3p	0.01	21.4073	11.0639	6.01004e-88	**
Egg-Nymph	miR-4018b-5p	0.01	2.608	8.0268	1.77932e-11	**
Egg-Nymph	miR-4020a-5p	0.01	1.63	7.34873	1.69252e-07	**
Egg-Nymph	miR-4020b-5p	0.01	2.1733	7.76374	1.04322e-09	**
Egg-Nymph	miR-4024-5p	0.01	1.63	7.34873	1.69252e-07	**
Egg-Nymph	miR-4047-3p	0.01	1.63	7.34873	1.69252e-07	**
Egg-Nymph	miR-4048-3p	0.01	22.7113	11.1492	2.98198e-93	**
Egg-Nymph	miR-4055-5p	0.01	8.15	9.67066	5.08942e-34	**
Egg-Nymph	miR-4057	0.01	1.1953	6.90123	9.92332e-06	**
Egg-Nymph	miR-4062-3p	0.01	27.2753	11.4134	8.11333e-112	**
Egg-Nymph	miR-4064-5p	0.01	1.8473	7.52927	2.2104e-08	**
Egg-Nymph	miR-4081-3p	0.01	4.7813	8.90126	2.56822e-20	**
Egg-Nymph	miR-4090-3p	0.01	6.846	9.41912	1.02575e-28	**
Egg-Nymph	miR-4095-5p	0.01	9.0193	9.81687	1.48054e-37	**
Egg-Nymph	miR-4099-3p	0.01	1.0867	6.76381	2.74592e-05	**
Egg-Nymph	miR-4104-5p	0.01	3.4773	8.44182	5.17612e-15	**
Egg-Nymph	miR-4106-3p	0.01	5.1073	8.99642	1.2121e-21	**
Egg-Nymph	miR-4120-5p	0.01	4.3467	8.76378	1.50576e-18	**
Egg-Nymph	miR-4123-5p	0.01	7.9327	9.63167	3.897e-33	**
Egg-Nymph	miR-4128-3p	0.01	1.1953	6.90123	9.92332e-06	**
Egg-Nymph	miR-4134-5p	0.01	5.9767	9.22321	3.52606e-25	**
Egg-Nymph	miR-4135-3p	0.01	2.4993	7.96538	4.92362e-11	**
Egg-Nymph	miR-4144-5p	0.01	15.7567	10.6217	5.81424e-65	**
Egg-Nymph	miR-4150-5p	0.01	1.5213	7.24916	4.68343e-07	**
Egg-Nymph	miR-4159-3p	0.01	143.983	13.8136	0	**
Egg-Nymph	miR-4169-3p	0.01	3.3687	8.39605	1.43231e-14	**
Egg-Nymph	miR-4174-3p	0.01	8.15	9.67066	5.08942e-34	**
Egg-Nymph	miR-4175-3p	0.01	1838.42	17.4881	0	**
Egg-Nymph	miR-4182-3p	0.01	5.6507	9.14229	7.47107e-24	**
Egg-Nymph	miR-4183-5p	0.01	12.2793	10.262	8.11872e-51	**
Egg-Nymph	miR-4199-3p	0.01	4.89	8.93369	9.28112e-21	**
Egg-Nymph	miR-4203-3p	0.01	6.194	9.27473	4.60498e-26	**
Egg-Nymph	miR-4206-3p	0.01	37.2727	11.8639	1.74719e-152	**
Egg-Nymph	miR-4207-3p	0.01	10.9753	10.1	1.63629e-45	**
Egg-Nymph	miR-4209-5p	0.01	2.0647	7.68979	2.88675e-09	**
Egg-Nymph	miR-4214-5p	0.01	1.8473	7.52927	2.2104e-08	**
Egg-Nymph	miR-4216-3p	0.01	24.8847	11.281	4.3041e-102	**
Egg-Nymph	miR-423*	0.01	244.391	14.5769	0	**
Egg-Nymph	miR-423-3p	0.01	2.8253	8.14226	2.32376e-12	**
Egg-Nymph	miR-423-5p	0.01	254.389	14.6347	0	**
Egg-Nymph	miR-4257	0.01	569.739	15.798	0	**
Egg-Nymph	miR-4298	0.01	14.1267	10.4642	2.4829e-58	**
Egg-Nymph	miR-432	0.01	1.304	7.0268	3.58613e-06	**
Egg-Nymph	miR-432-5p	0.01	1.4127	7.14231	1.29597e-06	**
Egg-Nymph	miR-4427	0.01	5.3247	9.05656	1.58298e-22	**
Egg-Nymph	miR-4429	0.01	3.26	8.34873	3.96339e-14	**
Egg-Nymph	miR-4432	0.01	13.1487	10.3607	2.36178e-54	**
Egg-Nymph	miR-4434	0.01	50.9647	12.3153	3.51904e-208	**
Egg-Nymph	miR-4440	0.01	4.4553	8.79938	5.44158e-19	**
Egg-Nymph	miR-4441	0.01	6.0853	9.24918	1.27426e-25	**
Egg-Nymph	miR-4443	0.01	14.7787	10.5293	5.53061e-61	**
Egg-Nymph	miR-4448	0.01	488.674	15.5766	0	**
Egg-Nymph	miR-4451	0.01	4.564	8.83415	1.9665e-19	**
Egg-Nymph	miR-4454	0.01	24.9933	11.2873	1.55543e-102	**
Egg-Nymph	miR-4455	0.01	3.3687	8.39605	1.43231e-14	**
Egg-Nymph	miR-4459	0.01	4.3467	8.76378	1.50576e-18	**
Egg-Nymph	miR-4464	0.01	2.3907	7.90129	1.36243e-10	**
Egg-Nymph	miR-4472	0.01	6.52	9.34873	2.17337e-27	**
Egg-Nymph	miR-4483	0.01	1.1953	6.90123	9.92332e-06	**
Egg-Nymph	miR-449	0.01	4.564	8.83415	1.9665e-19	**
Egg-Nymph	miR-449c	0.01	4.0207	8.6513	3.19043e-17	**
Egg-Nymph	miR-4502	0.01	7.9327	9.63167	3.897e-33	**
Egg-Nymph	miR-4505	0.01	2.282	7.83415	3.77004e-10	**
Egg-Nymph	miR-4507	0.01	13.2573	10.3726	8.53508e-55	**
Egg-Nymph	miR-4508	0.01	1.63	7.34873	1.69252e-07	**
Egg-Nymph	miR-451	0.01	83.9993	13.0362	0	**
Egg-Nymph	miR-4510	0.01	2.7167	8.08571	6.43016e-12	**
Egg-Nymph	miR-4511	0.01	1.1953	6.90123	9.92332e-06	**
Egg-Nymph	miR-4515	0.01	81.6087	12.9945	0	**
Egg-Nymph	miR-451a	0.01	80.7393	12.9791	0	**
Egg-Nymph	miR-454*	0.01	59.332	12.5346	3.23617e-242	**
Egg-Nymph	miR-4543	0.01	8.0413	9.65128	1.40831e-33	**
Egg-Nymph	miR-4546	0.01	1.304	7.0268	3.58613e-06	**
Egg-Nymph	miR-4618	0.01	1.8473	7.52927	2.2104e-08	**
Egg-Nymph	miR-4622	0.01	12.1707	10.2492	2.24656e-50	**
Egg-Nymph	miR-4634	0.01	42.1627	12.0418	2.24358e-172	**
Egg-Nymph	miR-4639-5p	0.01	69.9813	12.7728	1.55234e-285	**
Egg-Nymph	miR-4644	0.01	392.178	15.2592	0	**
Egg-Nymph	miR-4651	0.01	132.465	13.6933	0	**
Egg-Nymph	miR-4659b-3p	0.01	1.63	7.34873	1.69252e-07	**
Egg-Nymph	miR-4666a-3p	0.01	2.7167	8.08571	6.43016e-12	**
Egg-Nymph	miR-466i-5p	0.01	9.9973	9.96539	1.55647e-41	**
Egg-Nymph	miR-4674	0.01	5.6507	9.14229	7.47107e-24	**
Egg-Nymph	miR-4686	0.01	1.8473	7.52927	2.2104e-08	**
Egg-Nymph	miR-4691-3p	0.01	39.8807	11.9615	4.30125e-163	**
Egg-Nymph	miR-4705	0.01	1.1953	6.90123	9.92332e-06	**
Egg-Nymph	miR-4709-3p	0.01	1.0867	6.76381	2.74592e-05	**
Egg-Nymph	miR-471*	0.01	21.0813	11.0417	1.27342e-86	**
Egg-Nymph	miR-4722-5p	0.01	3.8033	8.57111	2.44293e-16	**
Egg-Nymph	miR-4760-5p	0.01	2.0647	7.68979	2.88675e-09	**
Egg-Nymph	miR-4784	0.01	31.4047	11.6168	1.29425e-128	**
Egg-Nymph	miR-4792	0.01	12.062	10.2363	6.21655e-50	**
Egg-Nymph	miR-4798-5p	0.01	3.4773	8.44182	5.17612e-15	**
Egg-Nymph	miR-4801	0.01	5.216	9.0268	4.38033e-22	**
Egg-Nymph	miR-4803	0.01	8.5847	9.74562	8.68048e-36	**
Egg-Nymph	miR-4814-5p	0.01	7.824	9.61176	1.07835e-32	**
Egg-Nymph	miR-484	0.01	1.956	7.61176	7.98803e-09	**
Egg-Nymph	miR-4863*	0.01	103.016	13.3306	0	**
Egg-Nymph	miR-486-5p	0.01	452.488	15.4656	0	**
Egg-Nymph	miR-4877	0.01	103.668	13.3397	0	**
Egg-Nymph	miR-4916-3p	0.01	1.304	7.0268	3.58613e-06	**
Egg-Nymph	miR-492	0.01	3.6947	8.52931	6.75993e-16	**
Egg-Nymph	miR-4935	0.01	1.63	7.34873	1.69252e-07	**
Egg-Nymph	miR-4942-3p	0.01	12.714	10.3122	1.38472e-52	**
Egg-Nymph	miR-4948-5p	16.0497	0.01	-10.6483	1.87869e-51	**
Egg-Nymph	miR-4949-5p	11.9911	0.01	-10.2277	1.34286e-38	**
Egg-Nymph	miR-495	0.01	4.564	8.83415	1.9665e-19	**
Egg-Nymph	miR-4962-3p	116.468	0.01	-13.5076	0	**
Egg-Nymph	miR-4968-3p	1.2299	0.01	-6.9424	0.000162579	**
Egg-Nymph	miR-4970-5p	125.015	0.01	-13.6098	0	**
Egg-Nymph	miR-4972-3p	1.1069	0.01	-6.79038	0.000398645	**
Egg-Nymph	miR-4987-5p	1.0454	0.01	-6.70791	0.000624232	**
Egg-Nymph	miR-499a-5p	0.01	2.1733	7.76374	1.04322e-09	**
Egg-Nymph	miR-5089	0.01	2.0647	7.68979	2.88675e-09	**
Egg-Nymph	miR-509-5p	0.01	137.681	13.749	0	**
Egg-Nymph	miR-5097	0.01	7.498	9.55036	2.28483e-31	**
Egg-Nymph	miR-5100	0.01	15.7567	10.6217	5.81424e-65	**
Egg-Nymph	miR-5106	0.01	154.633	13.9166	0	**
Egg-Nymph	miR-5110	0.01	2.4993	7.96538	4.92362e-11	**
Egg-Nymph	miR-5111-5p	0.01	35.0993	11.7772	1.21049e-143	**
Egg-Nymph	miR-5112	0.01	32.8173	11.6802	2.32067e-134	**
Egg-Nymph	miR-5115	0.01	22.2767	11.1213	1.74835e-91	**
Egg-Nymph	miR-5119	0.01	10.3233	10.0117	7.34593e-43	**
Egg-Nymph	miR-5126	0.01	8.9107	9.79939	4.09686e-37	**
Egg-Nymph	miR-5194	0.01	60.962	12.5737	7.57819e-249	**
Egg-Nymph	miR-5305	0.4919	6.6287	3.75229	2.20823e-19	**
Egg-Nymph	miR-5306	0.123	12.388	6.65414	8.19949e-48	**
Egg-Nymph	miR-5307	0.7379	239.936	8.34501	0	**
Egg-Nymph	miR-5308	1.2299	81.6087	6.05211	1.83423e-297	**
Egg-Nymph	miR-5309	0.01	185.168	14.1765	0	**
Egg-Nymph	miR-5310	0.4305	17.4953	5.34481	1.50461e-61	**
Egg-Nymph	miR-5311	0.01	2.7167	8.08571	6.43016e-12	**
Egg-Nymph	miR-5315	0.4305	15.8653	5.20372	3.31906e-55	**
Egg-Nymph	miR-5316a	4.5505	0.01	-8.82988	4.94327e-15	**
Egg-Nymph	miR-5316b	28.7172	0.01	-11.4877	1.42316e-91	**
Egg-Nymph	miR-5325	4.612	0.01	-8.84925	3.15685e-15	**
Egg-Nymph	miR-5333	1.9063	0.01	-7.57463	1.1714e-06	**
Egg-Nymph	miR-5350d	0.01	2.4993	7.96538	4.92362e-11	**
Egg-Nymph	miR-5361	0.01	1.4127	7.14231	1.29597e-06	**
Egg-Nymph	miR-5391	0.01	21.7333	11.0857	2.83651e-89	**
Egg-Nymph	miR-5398-5p	0.01	7.9327	9.63167	3.897e-33	**
Egg-Nymph	miR-5423	0.01	13.366	10.3844	3.08444e-55	**
Egg-Nymph	miR-5431	0.01	6.6287	9.37258	7.85422e-28	**
Egg-Nymph	miR-543-3p	0.01	4.1293	8.68975	1.15297e-17	**
Egg-Nymph	miR-5447	0.01	2.282	7.83415	3.77004e-10	**
Egg-Nymph	miR-5466	0.01	1.304	7.0268	3.58613e-06	**
Egg-Nymph	miR-548ab	0.01	5.6507	9.14229	7.47107e-24	**
Egg-Nymph	miR-550b-2-5p	0.01	6.846	9.41912	1.02575e-28	**
Egg-Nymph	miR-552	0.01	33.0347	11.6898	3.03076e-135	**
Egg-Nymph	miR-556-3p	0.01	1.63	7.34873	1.69252e-07	**
Egg-Nymph	miR-5605	0.01	3.586	8.48623	1.87057e-15	**
Egg-Nymph	miR-5605*	0.01	5.3247	9.05656	1.58298e-22	**
Egg-Nymph	miR-5610	0.01	3.912	8.61176	8.82836e-17	**
Egg-Nymph	miR-563	0.01	5.7593	9.16975	2.69993e-24	**
Egg-Nymph	miR-571	0.01	61.1793	12.5788	9.897e-250	**
Egg-Nymph	miR-5710	0.01	19.7773	10.9496	2.56651e-81	**
Egg-Nymph	miR-5735-3p	4.3045	0.01	-8.7497	2.97204e-14	**
Egg-Nymph	miR-574-5p	0.01	2.608	8.0268	1.77932e-11	**
Egg-Nymph	miR-578	0.01	2.1733	7.76374	1.04322e-09	**
Egg-Nymph	miR-581	0.01	2.0647	7.68979	2.88675e-09	**
Egg-Nymph	miR-584-5p	0.01	3.4773	8.44182	5.17612e-15	**
Egg-Nymph	miR-585	0.01	1.7387	7.44187	6.11648e-08	**
Egg-Nymph	miR-595	0.01	2.1733	7.76374	1.04322e-09	**
Egg-Nymph	miR-6007-3p	2.7057	0.01	-8.07986	3.44208e-09	**
Egg-Nymph	miR-620	0.01	1.5213	7.24916	4.68343e-07	**
Egg-Nymph	miR-63b	0.01	2.3907	7.90129	1.36243e-10	**
Egg-Nymph	miR-648	0.01	1.1953	6.90123	9.92332e-06	**
Egg-Nymph	miR-664	0.01	824.345	16.331	0	**
Egg-Nymph	miR-669m-5p	0.01	62.4833	12.6093	4.91055e-255	**
Egg-Nymph	miR-669n	0.01	10.106	9.981	5.62482e-42	**
Egg-Nymph	miR-67	0.01	1.8473	7.52927	2.2104e-08	**
Egg-Nymph	miR-679-5p	0.01	237.98	14.5386	0	**
Egg-Nymph	miR-7	7.8096	9.2367	0.242129	0.225077	-
Egg-Nymph	miR-705	0.01	11.3013	10.1423	7.72266e-47	**
Egg-Nymph	miR-709	0.01	170.715	14.0593	0	**
Egg-Nymph	miR-71	694.133	516.927	-0.42525	1.43057e-67	-
Egg-Nymph	miR-71*	0.01	4.7813	8.90126	2.56822e-20	**
Egg-Nymph	miR-713	0.01	8.476	9.72724	2.40201e-35	**
Egg-Nymph	miR-71-3p	9.5314	5.868	-0.699819	0.00166665	-
Egg-Nymph	miR-71-5p	730.967	41.6193	-4.13448	0	**
Egg-Nymph	miR-716b	0.01	73.7847	12.8491	5.24685e-301	**
Egg-Nymph	miR-71c	0.01	562.35	15.7792	0	**
Egg-Nymph	miR-725	0.01	1.7387	7.44187	6.11648e-08	**
Egg-Nymph	miR-744-5p	0.01	1.63	7.34873	1.69252e-07	**
Egg-Nymph	miR-745	0.01	4.564	8.83415	1.9665e-19	**
Egg-Nymph	miR-745-3p	1.3528	0.01	-7.0798	6.63048e-05	**
Egg-Nymph	miR-745b	0.01	2.608	8.0268	1.77932e-11	**
Egg-Nymph	miR-750	5.2884	235.915	5.47929	0	**
Egg-Nymph	miR-750*	0.01	3.4773	8.44182	5.17612e-15	**
Egg-Nymph	miR-753c	0.01	42.706	12.0602	1.38289e-174	**
Egg-Nymph	miR-756	0.01	2.7167	8.08571	6.43016e-12	**
Egg-Nymph	miR-7-5p	7.8711	9.0193	0.19645	0.324726	-
Egg-Nymph	miR-762	0.01	1.0867	6.76381	2.74592e-05	**
Egg-Nymph	miR-79	17.2795	36.2947	1.0707	4.82017e-20	**
Egg-Nymph	miR-79-3p	0.01	40.2067	11.9732	2.03002e-164	**
Egg-Nymph	miR-79-5p	0.01	4.0207	8.6513	3.19043e-17	**
Egg-Nymph	miR-8	0.01	61.1793	12.5788	9.897e-250	**
Egg-Nymph	miR-8-3p	3.8741	62.8093	4.01905	2.15722e-180	**
Egg-Nymph	miR-8-5p	0.4305	1.7387	2.01392	0.00116061	**
Egg-Nymph	miR-87	3.3821	5.216	0.625025	0.0278672	-
Egg-Nymph	miR-87-3p	0.01	5.1073	8.99642	1.2121e-21	**
Egg-Nymph	miR-87b-3p	3.3206	4.89	0.558391	0.0539425	-
Egg-Nymph	miR-9	0.01	341.648	15.0602	0	**
Egg-Nymph	miR-9*	0.01	6.7373	9.39603	2.83839e-28	**
Egg-Nymph	miR-92	0.01	760.667	16.215	0	**
Egg-Nymph	miR-920	0.01	3.1513	8.2998	1.09672e-13	**
Egg-Nymph	miR-922	0.01	2.282	7.83415	3.77004e-10	**
Egg-Nymph	miR-92-3p	860.533	0.01	-16.3929	0	**
Egg-Nymph	miR-927-3p	301.685	0.01	-14.8808	0	**
Egg-Nymph	miR-92a	0.9224	799.352	9.75922	0	**
Egg-Nymph	miR-92a-3p	1.8448	68.2427	5.20914	1.92478e-232	**
Egg-Nymph	miR-92b*	0.01	38.0333	11.893	1.40644e-155	**
Egg-Nymph	miR-92b-3p	0.8609	65.526	6.25008	4.59565e-242	**
Egg-Nymph	miR-92b-5p	0.01	137.898	13.7513	0	**
Egg-Nymph	miR-932-3p	0.5534	6.846	3.62887	1.90718e-19	**
Egg-Nymph	miR-9374-3p	3.8126	0.01	-8.57463	1.07433e-12	**
Egg-Nymph	miR-9382-5p	3.9355	0.01	-8.6204	4.38144e-13	**
Egg-Nymph	miR-943	0.01	10.9753	10.1	1.63629e-45	**
Egg-Nymph	miR-944	0.01	3.4773	8.44182	5.17612e-15	**
Egg-Nymph	miR-954-5p	0.01	2.4993	7.96538	4.92362e-11	**
Egg-Nymph	miR-96	2.8902	14.2353	2.30023	3.0327e-24	**
Egg-Nymph	miR-961	0.01	98.9953	13.2731	0	**
Egg-Nymph	miR-965-5p	1.3528	31.296	4.53196	5.59783e-99	**
Egg-Nymph	miR-96-5p	0.01	12.6053	10.2998	3.83172e-52	**
Egg-Nymph	miR-967-5p	0.01	5.7593	9.16975	2.69993e-24	**
Egg-Nymph	miR-98	0.01	100.517	13.2951	0	**
Egg-Nymph	miR-980	0.01	3.6947	8.52931	6.75993e-16	**
Egg-Nymph	miR-981	0.246	1.4127	2.52172	0.000770413	**
Egg-Nymph	miR-981-3p	0.01	1.5213	7.24916	4.68343e-07	**
Egg-Nymph	miR-987	0.01	1.304	7.0268	3.58613e-06	**
Egg-Nymph	miR-989	0.01	4.89	8.93369	9.28112e-21	**
Egg-Nymph	miR-993	74.2835	19.234	-1.94938	1.48437e-85	**
Egg-Nymph	miR-993*	0.01	128.444	13.6489	0	**
Egg-Nymph	miR-993-5p	180.605	128.987	-0.485607	1.57294e-23	-
Egg-Nymph	miR-993a*	0.01	129.422	13.6598	0	**
Egg-Nymph	miR-993a-5p	330.586	0.01	-15.0127	0	**
Egg-Nymph	miR-993b*	0.01	129.748	13.6634	0	**
Egg-Nymph	miR-993b-5p	328.311	0.01	-15.0028	0	**
Egg-Nymph	miR-996	8.732	0.01	-9.77017	2.82046e-28	**
Egg-Nymph	miR-99b	0.01	9.8887	9.94964	4.30696e-41	**
Egg-Nymph	miR-9a	71.6393	327.63	2.19324	0	**
Egg-Nymph	miR-9a-5p	70.4709	349.689	2.31097	0	**
Egg-Nymph	miR-iab-8	0.369	1.0867	1.55826	0.0312513	*
